# Supplementary material for: Fidgetin-like 2 knockdown increases acute neuroinflammation and improves recovery in a rat model of spinal cord injury
Source: J Neuroinflammation. 2025 Mar 10;22:73. doi: 10.1186/s12974-025-03344-3 (PMC11895163; doi:10.1186/s12974-025-03344-3)
Supplement: Supplementary file 4 — Supplementary Material 4 [file 12974_2025_3344_MOESM4_ESM.xlsx]

## Sheet: Antibodies
Target	Host	Dilution	Source	Catalog #
ARG1	rabbit	1:500	Proteintech	16001-1-AP
CC1	mouse	1:300	Sigma-Aldrich	OP80
CD68	mouse	1:500	Bio Rad	MCA341R
GFAP	rabbit	1:500	Abcam	AB7260
Iba1	rabbit	1:500	Wako	019-19741
IL-1β	goat	1:50	R&D Systems	AF-501-NA
iNOS	rabbit	1:500	Abcam	AB3523
NeuN	mouse	1:300	EMD Millipore	MAB377
P2RY12	rabbit	1:500	Anaspec	AS-55043A
TGF-β1	mouse	1:100	Novus Biologicals	NBP2-22114
