# Supplementary material for: Fidgetin-like 2 knockdown increases acute neuroinflammation and improves recovery in a rat model of spinal cord injury
Source: J Neuroinflammation. 2025 Mar 10;22:73. doi: 10.1186/s12974-025-03344-3 (PMC11895163; doi:10.1186/s12974-025-03344-3)
Supplement: Supplementary file 5 — Supplementary Material 5 [file 12974_2025_3344_MOESM5_ESM.xlsx]

## Sheet: Sheet1
	ID	Description	setSize	enrichmentScore	NES	pvalue	p.adjust	qvalue	rank	leading_edge	core_enrichment
hsa04060	hsa04060	KEGG_CYTOKINE_CYTOKINE_RECEPTOR_INTERACTION	154	0.672281	2.51631	1e-10	4.475e-09	2.78947e-09	2288	tags=51%, list=15%, signal=44%	Ccl9/Cxcr1/Pf4/Tnfsf18/Tnfrsf14/Cxcl11/Csf2ra/Cxcl10/Ccl3/Cxcl1/Ccl4/Xcr1/Tnfrsf8/Il2rg/Hgf/Ccl7/Tnfsf4/Cxcr4/Tnfrsf1b/Ccr7/Ccl12/Cxcr3/Il10rb/Il20rb/Il1a/Cxcl6/Tnfsf9/Tgfb1/Clcf1/Il2rb/Osm/Epor/Tnfsf13b/Il1r2/Cxcl14/Tgfbr1/Crlf2/Osmr/Tnfsf12/Il10ra/Il21r/Cxcl16/Tgfbr2/Cd40/Csf2rb/Tnfsf13/Bmp7/NA/Il6r/Il4r/Ngfr/Tnfrsf1a/Il1r1/Ccl5/Il18/Il18r1/Cxcl9/Cd27/Pdgfrb/Csf3r/Il15ra/Csf1r/Il11/Tnfrsf12a/If…
hsa04142	hsa04142	KEGG_LYSOSOME	109	0.670538	2.44273	1e-10	4.475e-09	2.78947e-09	2653	tags=48%, list=17%, signal=40%	Cd68/Atp6v0d2/Acp5/Ctsc/Dnase2/Ctsb/Ctsd/Ctsk/Tcirg1/Gm2a/Ctsz/Galns/Lgmn/Gusb/Naglu/Slc11a1/Ctsa/Cd63/Pla2g15/Hexa/Ctsl/Laptm5/Lipa/Ctsw/Napsa/Npc2/Man2b1/Glb1/Asah1/Ctsh/Tpp1/Hexb/Fuca1/Galc/Psap/Igf2r/Ctss/Manba/Ctse/Arsb/Lamp2/NA/Idua/Cln5/Sumf1/Ctns/Lamp1/Neu1/Nagpa/Gnptab/Aga/Ppt2
hsa04640	hsa04640	KEGG_HEMATOPOIETIC_CELL_LINEAGE	53	0.747273	2.41963	1e-10	4.475e-09	2.78947e-09	1857	tags=58%, list=12%, signal=52%	Cd8b/Cd8a/Dntt/Anpep/Csf2ra/Cd14/Cd2/Cd3g/Cd22/Il1a/Fcgr1a/Itga5/Itga4/Epor/Il1r2/Cd7/Cd33/Cd44/Cd37/Cd34/Il6r/Il4r/Il1r1/Cd1d1/Csf3r/Csf1r/Il11/Il1b/Itgam/Cd46/Itga2
hsa04080	hsa04080	KEGG_NEUROACTIVE_LIGAND_RECEPTOR_INTERACTION	185	-0.502423	-2.24696	1e-10	4.475e-09	2.78947e-09	2510	tags=54%, list=16%, signal=46%	Lpar1/Grik4/Grik3/Grik2/S1pr1/Pth2r/Chrm4/Grid1/S1pr5/Grin2c/Grm6/Glrb/Ntsr2/Crhr2/Adora1/Gabra4/Chrnb2/Thrb/Gabra2/Gria1/P2rx2/Chrm5/Gabbr1/Chrnb4/Gria2/Grm5/Adra1a/Gabrg3/Mc4r/Sstr2/Chrna2/Gria3/Chrm3/Chrna5/Adcyap1r1/Htr1a/Grin2b/Sstr3/Grin2d/Grm7/Htr2a/Oprm1/Grm2/Hrh3/Htr5a/Glra3/Ntsr1/Htr1b/Oprk1/Grin3a/Chrna7/Gabrb3/Sstr1/Kiss1r/Tshb/Nmbr/Gria4/Rxfp1/P2rx5/Cckbr/Avpr2/Mchr1/Npy5r/Oprd1/Drd2…
hsa04620	hsa04620	KEGG_TOLL_LIKE_RECEPTOR_SIGNALING_PATHWAY	81	0.675046	2.35841	2.66575e-10	9.54337e-09	5.94882e-09	2264	tags=51%, list=14%, signal=44%	Mapk13/Tlr5/Spp1/Tlr8/Cxcl11/Cxcl10/Ccl3/Irf7/Cd14/Ccl4/Ctsk/Lbp/Pik3r5/Tlr2/Cd86/Tlr7/Pik3cg/Casp8/Ikbke/Pik3cd/Ticam2/Cd40/Myd88/Ccl5/Tlr6/Cxcl9/Tlr4/Stat1/Jun/Irf5/Map3k8/Nfkbia/Cd80/Il1b/Tlr9/Fos/Irak4/Fadd/Ifnar2/Ripk1/Ifnar1
hsa04610	hsa04610	KEGG_COMPLEMENT_AND_COAGULATION_CASCADES	43	0.768149	2.39495	4.43628e-10	1.32349e-08	8.24992e-09	2612	tags=70%, list=17%, signal=58%	Plau/Plaur/Cfd/F5/C1qc/F10/Kng1/C6/C1qb/C2/C3ar1/C1qa/A2m/Serpine1/Cfh/C1r/Serpinf2/Serping1/Bdkrb2/Cfi/F13a1/C1s/Pros1/Cd46/Thbd/Cd55/F8/Masp1/Vwf/Plat
hsa03010	hsa03010	KEGG_RIBOSOME	69	0.691789	2.34124	5.19604e-10	1.3287e-08	8.28241e-09	4147	tags=86%, list=26%, signal=63%	Bco2/Rps27l/Rps2/Rpl30/Rplp0/Rpl18/LOC102555453/Rps28/Rpl10/Rps15/Rps11/Rpl15/Rpl27/Rpl12/Rpl31/Rpl18a/Rps8/Rpl6/Rpl13/Rps4x/Rps20/Rps12/Rplp1/Rpsa/Rpl17/Rps17/Rpl11/Rpl35/Rps5/Rpl5/Rps3a/Rpl24/Rpl32/Rpl23/Rpl14/Rpl29/Rpl13a/Rpl19/Rpl36al1/Rps27/Rpl28/Rps29/Rpl3/Rps10/Rpl4/Fau/Rps24/Rps27a/Rps25/Rps23/Rps3/Rpl35al6/Rps15a/Rpl26/Rpl21/Uba52/Rps9/Rpl36al1/Rpl9
hsa04650	hsa04650	KEGG_NATURAL_KILLER_CELL_MEDIATED_CYTOTOXICITY	79	0.657266	2.28648	2.05584e-09	4.59993e-08	2.86735e-08	2652	tags=52%, list=17%, signal=43%	Ncr3/Hcst/Itgal/Tyrobp/Prf1/Syk/Vav1/Fcer1g/Pik3r5/Fcgr3a/Itgb2/Lcp2/Rac2/Ptpn6/Sh3bp2/Icam1/Pik3cg/Klrk1/Icam2/Pik3cd/Lck/Shc1/Bid/Plcg2/Nfatc1/Chp2/Micb/Nfatc4/Ifngr1/Cd48/Casp3/Tnfrsf10b/Fas/Shc4/Ifnar2/Zap70/Ifngr2/Ifnar1/Ptk2b/Vav2/Raf1
hsa04630	hsa04630	KEGG_JAK_STAT_SIGNALING_PATHWAY	93	0.610499	2.16926	1.16808e-08	2.32317e-07	1.44814e-07	3051	tags=51%, list=19%, signal=41%	Csf2ra/Pik3r5/Il2rg/Il10rb/Il20rb/Ptpn6/Clcf1/Il2rb/Osm/Epor/Crlf2/Osmr/Pik3cg/Stat6/Myc/Il10ra/Il21r/Pik3cd/Csf2rb/NA/Il6r/Il4r/Jak3/Pim1/Stat1/Irf9/Spry1/Csf3r/Il15ra/Il11/Ifngr1/Lif/Cblb/Il13ra1/Stat2/Socs1/Ifnar2/Ifngr2/Ifnar1/Ccnd1/Tyk2/Jak2/Stat3/Il15/Il3ra/Stat5a/Lepr
hsa04110	hsa04110	KEGG_CELL_CYCLE	113	0.582459	2.12099	1.73608e-08	3.10759e-07	1.9371e-07	2919	tags=36%, list=19%, signal=30%	Bub1b/Ccna2/Pttg1/Plk1/Cdk1/Mcm5/Espl1/Tgfb1/Mcm3/Cdc6/Mcm6/Ttk/Pkmyt1/Rbl1/Bub1/Ccnb1/Myc/Cdkn2c/Cdc20/Gadd45a/Cdkn2b/Mcm2/Chek2/Cdk6/Dbf4/Gadd45g/Mad2l1/Cdkn1a/Cdk4/Cdk2/Atm/Tp53/Mcm4/Ccnd1/Gadd45b/Smad3/Mdm2/Mcm7/Hdac1/Skp2/Pcna
hsa04612	hsa04612	KEGG_ANTIGEN_PROCESSING_AND_PRESENTATION	39	0.736758	2.23122	4.12117e-08	6.70627e-07	4.18033e-07	2424	tags=51%, list=15%, signal=43%	Cd8b/Cd8a/Ifi30/Ctsb/Lgmn/RT1-DOa/Ctsl/Tap1/Tap2/B2m/Tapbp/RT1-DOb/Ciita/Psme1/RT1-Bb/Ctss/Psme2/Nfya/Calr/Pdia3
hsa05140	hsa05140	KEGG_LEISHMANIA_INFECTION	56	0.684463	2.24861	5.69966e-08	8.50199e-07	5.29968e-07	2237	tags=55%, list=14%, signal=48%	Mapk13/Ncf1/Ncf2/Cyba/Fcgr3a/Itgb2/Tlr2/Ncf4/RT1-DOa/Ptpn6/Il1a/Fcgr1a/Itga4/Tgfb1/Fcgr2b/Ptgs2/Myd88/Tlr4/RT1-DOb/Stat1/Jun/Ifngr1/Nfkbia/Il1b/Itgam/RT1-Bb/Cd46/Fos/Irak4/Itgb1/Ifngr2
hsa05340	hsa05340	KEGG_PRIMARY_IMMUNODEFICIENCY	21	0.839067	2.25387	1.05848e-07	1.45744e-06	9.08489e-07	1362	tags=71%, list=9%, signal=65%	Cd8b/Cd8a/Il2rg/Ptprc/Icos/Tap1/Ada/Btk/Blnk/Tap2/Cd40/Lck/Jak3/Ung/Ciita
hsa05222	hsa05222	KEGG_SMALL_CELL_LUNG_CANCER	80	0.60359	2.10162	1.8784e-07	2.40167e-06	1.49707e-06	4068	tags=57%, list=26%, signal=43%	Pik3r5/Col4a1/Lama1/Birc3/Lamb1/Col4a2/Pik3cg/Myc/Pik3cd/Ptgs2/Col4a6/Cdkn2b/Fn1/Lama5/Cdk6/Nfkbia/Lamc3/Cks1b/Lama2/Cdk4/Lama4/Itga2/Cdk2/Itgb1/Tp53/Rxra/Traf1/Ccnd1/Birc2/Lamc1/Apaf1/Ikbkb/Nfkb1/Skp2/Rela/Lamb2/Lamc2/Itga6/Itga2b/Traf5/Rarb/Akt2/Ikbkg/Pten/E2f2/Traf2
hsa04062	hsa04062	KEGG_CHEMOKINE_SIGNALING_PATHWAY	145	0.52831	1.97352	2.07681e-07	2.47832e-06	1.54485e-06	3151	tags=42%, list=20%, signal=34%	Ccl9/Cxcr1/Pf4/Cxcl11/Ncf1/Cxcl10/Ccl3/Cxcl1/Ccl4/Xcr1/Vav1/Pik3r5/Hck/Ccl7/Plcb2/Cxcr4/Was/Rac2/Ccr7/Adcy4/Ccl12/Cxcr3/Cxcl6/Lyn/Cxcl14/Pik3cg/Pik3cd/Dock2/Cxcl16/Prkcd/Jak3/Shc1/Ccl5/Pxn/Fgr/Cxcl9/Stat1/Adcy7/Nfkbia/Rap1b/Cxcl2/Stat2/Shc4/Plcb3/Gnai2/Ptk2b/Jak2/Vav2/Cxcl12/Ikbkb/Raf1/Itk/Nfkb1/Stat3/Csk/Gnai3/Rela/Arrb2/Grk6/Prkx/Cxcr5
hsa04020	hsa04020	KEGG_CALCIUM_SIGNALING_PATHWAY	152	-0.442766	-1.9261	4.90765e-07	5.49043e-06	3.42244e-06	3035	tags=47%, list=19%, signal=38%	NA/Ppp3cb/Prkca/Hrh1/Adra1b/Calm2-ps2/Prkaca/Cacna1c/Prkacb/Gna14/Ppp3ca/Trpc1/Pde1c/Phkg1/Phkb/Grin2c/Tnnc1/Cacna1a/Plcb1/Plcb4/Cacna1d/Plcd4/Prkcb/P2rx2/Chrm5/Adcy3/Cacna1g/Adcy8/Prkcg/Calm3/Camk2a/Grm5/Adra1a/Slc8a2/Adcy2/Chrm3/Atp2a1/Cacna1b/Ryr1/Adcy1/Grin2d/Pde1b/Htr2a/Ryr3/Camk2g/Htr5a/Erbb4/Ntsr1/Chrna7/Slc8a3/P2rx5/Cckbr/Cacna1i/Gnal/Hrh2/Camk2b/Grin1/Trhr/Camk4/Cacna1e/Tacr3/Atp2b2/Grpr…
hsa04662	hsa04662	KEGG_B_CELL_RECEPTOR_SIGNALING_PATHWAY	69	0.617571	2.09006	1.08575e-06	1.14323e-05	7.12626e-06	2745	tags=45%, list=17%, signal=37%	Syk/Vav1/Pik3r5/Rac2/Cd72/Cd22/Pirb/Ptpn6/Btk/Blnk/Lyn/Pik3ap1/Pik3cg/Fcgr2b/Pik3cd/Ifitm3/Inpp5d/Plcg2/Jun/Nfatc1/Dapp1/Chp2/Nfatc4/Nfkbia/Fos/Nfkbie/Vav2/Ikbkb/Raf1/Nfkb1/Card11
hsa04512	hsa04512	KEGG_ECM_RECEPTOR_INTERACTION	75	0.591549	2.04192	2.91397e-06	2.89778e-05	1.80632e-05	3206	tags=55%, list=20%, signal=44%	Spp1/Sdc1/Tnc/Col4a1/Lama1/Thbs2/Itga5/Itga4/Col1a1/Lamb1/Col4a2/Cd44/Thbs4/Itgb7/Col6a1/Col4a6/Col6a2/Fn1/Lama5/Col6a3/Col3a1/Hmmr/Ibsp/Lamc3/Lama2/Itgb5/Lama4/Itga2/Col5a2/Itgb1/Itga1/Lamc1/Col11a1/Vwf/Lamb2/Hspg2/Cd47/Col5a1/Lamc2/Itga6/Itga2b
hsa04115	hsa04115	KEGG_P53_SIGNALING_PATHWAY	55	0.633567	2.06648	4.14653e-06	3.90646e-05	2.43508e-05	2732	tags=53%, list=17%, signal=44%	Cdk1/Serpine1/Igf1/Ccnb1/Casp8/Rrm2/Gadd45a/Bid/Chek2/Cdk6/Gadd45g/Cdkn1a/Igfbp3/Shisa5/Casp3/Cdk4/Steap3/Bax/Cdk2/Ccng1/Fas/Atm/Tp53/Gtse1/Ccnd1/Gadd45b/Apaf1/Ccng2/Mdm2
hsa03040	hsa03040	KEGG_SPLICEOSOME	117	0.519089	1.89803	5.39144e-06	4.82534e-05	3.00786e-05	5991	tags=72%, list=38%, signal=45%	Magohb/Ncbp2/Snrpg/Snrpf/Srsf9/Isy1/Snrpb/Magoh/Snrpel1/Snrpc/Snrpa/Eif4a3/Phf5a/Hnrnpa3/Lsm2/Prpf40a/Wbp11/Tra2b/Prpf38b/Sf3a2/Dhx38/Sf3b3/Hspa2/Srsf6/Bcas2/Rbm25/Snrpb2/Srsf2/Lsm3/Sf3b4/Ppil1/Crnkl1/Thoc2/Ddx39b/Srsf3/Prpf38a/Acin1/Alyref/Cherp/Snrpd2/Sf3b5/Snrnp40/Sf3b2/Hnrnpa1/Ccdc12/Prpf31/Dhx15/Sf3b1/Smndc1/U2af1/Rbm22/Prpf3/Sf3a3/Snrnp200/Hnrnpm/Snrpd3/Eftud2/Usp39/Pcbp1/Xab2/Srsf4/Sf3a1/C…
hsa04514	hsa04514	KEGG_CELL_ADHESION_MOLECULES_CAMS	101	0.534167	1.92652	6.89163e-06	5.8743e-05	3.66172e-05	2191	tags=36%, list=14%, signal=31%	Cd8b/Siglec1/Cd8a/Selp/Itgal/Sdc1/Cd2/Itgb2/Ctla4/Ptprc/Cd22/Icos/RT1-DOa/Cd86/Itga4/Sell/Icam1/Cd276/Icam2/Itgb7/Cd40/Pvr/Cd6/Cd34/RT1-DOb/Cdh5/Cd80/Vcan/Itgam/RT1-Bb/Spn/Esam/Itgb1/Cd274/Ocln/Vcam1
hsa04510	hsa04510	KEGG_FOCAL_ADHESION	186	0.459895	1.76017	8.7904e-06	7.15219e-05	4.45829e-05	3133	tags=38%, list=20%, signal=31%	Spp1/Parvg/Vav1/Pik3r5/Tnc/Hgf/Col4a1/Lama1/Rac2/Thbs2/Birc3/Itga5/Itga4/Col1a1/Igf1/Lamb1/Col4a2/Pik3cg/Thbs4/Pik3cd/Itgb7/Col6a1/Flna/Col4a6/Col6a2/Shc1/Fn1/Pxn/Myl12a/Lama5/Col6a3/Vasp/Col3a1/Jun/Pdgfrb/Tln1/Ibsp/Rap1b/Lamc3/Actb/Lama2/Itgb5/Lama4/Itga2/Flnc/Col5a2/Myl9/Itgb1/Shc4/Ccnd1/Parvb/Erbb2/Birc2/Itga1/Lamc1/Col11a1/Vav2/Vwf/Raf1/Ctnnb1/Met/Lamb2/Actn1/Actg1/Pdgfc/Pdgfb/Col5a1/Lamc2/It…
hsa04623	hsa04623	KEGG_CYTOSOLIC_DNA_SENSING_PATHWAY	38	0.689139	2.07463	1.2574e-05	9.78585e-05	6.09997e-05	2945	tags=53%, list=19%, signal=43%	Zbp1/Cxcl10/Irf7/Ccl4/Ripk3/Aim2/Casp1/Pycard/Ikbke/Rig1/Ccl5/Il18/Nfkbia/Trex1/Il1b/Sting1/Ripk1/Ikbkb/Nfkb1/Rela
hsa04621	hsa04621	KEGG_NOD_LIKE_RECEPTOR_SIGNALING_PATHWAY	54	0.610439	1.97566	1.71537e-05	0.000127938	7.97496e-05	2718	tags=52%, list=17%, signal=43%	Mapk13/Cxcl1/Nod2/Ccl7/Ccl12/Birc3/Pstpip1/Casp1/Pycard/Naip6/Nlrc4/Nlrp1a/Casp8/Card6/Ccl5/Il18/Nlrp3/Casp4/Nfkbia/Cxcl2/Il1b/Trip6/Tnfaip3/Birc2/Nod1/Ikbkb/Card9/Nfkb1
hsa04670	hsa04670	KEGG_LEUKOCYTE_TRANSENDOTHELIAL_MIGRATION	98	0.542543	1.95183	1.79729e-05	0.000128686	8.02159e-05	3027	tags=47%, list=19%, signal=38%	Mapk13/Cybb/Ncf1/Ncf2/Txk/Cyba/Itgal/Mmp9/Vav1/Pik3r5/Itgb2/Cxcr4/Ncf4/Rac2/Itga4/Rhoh/Icam1/Pik3cg/Pik3cd/Sipa1/Pxn/Myl12a/Mmp2/Plcg2/Vasp/Cdh5/Ezr/Msn/Rap1b/Itgam/Actb/Esam/Myl9/Itgb1/Ocln/Vcam1/Gnai2/Ptk2b/Vav2/Cxcl12/Itk/Ctnnb1/Cldn5/Gnai3/Actn1/Actg1
hsa04660	hsa04660	KEGG_T_CELL_RECEPTOR_SIGNALING_PATHWAY	91	0.529992	1.87828	5.30826e-05	0.000365453	0.000227804	2745	tags=37%, list=17%, signal=31%	Cd8b/Cd8a/Mapk13/Vav1/Cd3g/Pik3r5/Ctla4/Ptprc/Lcp2/Icos/Ptpn6/Tec/Pik3cg/Pik3cd/Lck/Jun/Nfatc1/Chp2/Nfatc4/Map3k8/Nfkbia/Map3k14/Cblb/Cdk4/Fos/Zap70/Nfkbie/Vav2/Ikbkb/Raf1/Itk/Nck1/Nfkb1/Card11
hsa04210	hsa04210	KEGG_APOPTOSIS	75	0.550385	1.89983	6.43338e-05	0.000426509	0.000265863	2945	tags=48%, list=19%, signal=39%	Pik3r5/Birc3/Il1a/Pik3cg/Casp8/Pik3cd/Ngf/Myd88/Csf2rb/Bid/Tnfrsf1a/Il1r1/Chp2/Nfkbia/Il1b/Tradd/Map3k14/Casp3/Casp7/Tnfrsf10b/Bax/Irak4/Fas/Atm/Fadd/Tp53/Ripk1/Birc2/Irak2/Apaf1/Ikbkb/Nfkb1/Il3ra/Cflar/Capn1/Rela
hsa04672	hsa04672	KEGG_INTESTINAL_IMMUNE_NETWORK_FOR_IGA_PRODUCTION	26	0.710487	1.98829	9.30257e-05	0.0005947	0.000370704	2841	tags=73%, list=18%, signal=60%	Cxcr4/Icos/RT1-DOa/Cd86/Itga4/Tgfb1/Tnfsf13b/Itgb7/Cd40/Tnfsf13/RT1-DOb/Il15ra/Cd80/Map3k14/RT1-Bb/Ltbr/Cxcl12/Icoslg/Il15
hsa05200	hsa05200	KEGG_PATHWAYS_IN_CANCER	289	0.389764	1.55502	0.000159431	0.000984075	0.000613419	3206	tags=34%, list=20%, signal=27%	Csf2ra/Mmp9/Pik3r5/Hgf/Col4a1/Spi1/Lama1/NA/Rac2/Birc3/Tgfb1/Wnt4/Igf1/Lamb1/Tgfbr1/Col4a2/Pik3cg/Casp8/Myc/Pik3cd/Tgfbr2/Ptgs2/Runx1/Col4a6/Birc5/Cdkn2b/Bid/Fn1/Mmp2/Plcg2/Pml/Lama5/Cdk6/Nfkb2/Stat1/Rara/Jun/Pdgfrb/Csf3r/Csf1r/Tcf7l2/Cdkn1a/Nfkbia/Fzd6/Lamc3/Cks1b/Casp3/Lama2/Cblb/Cdk4/Ralb/Lama4/Itga2/Ets1/Fos/Bax/Cdk2/Fas/Itgb1/Lef1/Fadd/Pld1/Tp53/Rxra/Traf1/Tpm3/Ccnd1/Tcf7/Brca2/Erbb2/Birc2/S…
hsa04666	hsa04666	KEGG_FC_GAMMA_R_MEDIATED_PHAGOCYTOSIS	92	0.506819	1.79999	0.00018389	0.00109721	0.000683942	2652	tags=35%, list=17%, signal=29%	Ncf1/Syk/Vav1/Pik3r5/Hck/Fcgr3a/Ptprc/Was/Rac2/Scin/Arpc1b/Fcgr1a/Lyn/Pik3cg/Fcgr2b/Pik3cd/Dock2/Prkcd/Inpp5d/Plcg2/Vasp/Arpc5/Arpc3/Marcks/Arpc2/Arpc4/Pld1/Sphk1/Pla2g4a/Vav2/Plpp1/Raf1
hsa04720	hsa04720	KEGG_LONG_TERM_POTENTIATION	64	-0.497179	-1.85195	0.000202818	0.00117111	0.000730005	3193	tags=47%, list=20%, signal=38%	Rapgef3/NA/Ppp3cb/Prkca/Calm2-ps2/Prkaca/Cacna1c/Prkacb/Ppp3ca/Grin2c/Plcb1/Plcb4/Gria1/Prkcb/Adcy8/Prkcg/Calm3/Camk2a/Gria2/Grm5/Grin2b/Rps6ka6/Adcy1/Grin2d/Camk2g/Camk2b/Grin1/Camk4/Grm1/Grin2a
hsa03410	hsa03410	KEGG_BASE_EXCISION_REPAIR	31	0.646677	1.87491	0.00047958	0.00268265	0.00167222	4543	tags=71%, list=29%, signal=51%	Ung/Neil3/Pole2/Parp3/Pold4/Pold1/Lig1/Pole/Parp2/Parp1/Pcna/Neil1/Mbd4/Mphosph8/Apex1/Mutyh/Apex2/Xrcc1/Pold3/Ogg1/Nthl1/Tdg
hsa05416	hsa05416	KEGG_VIRAL_MYOCARDITIS	49	0.575318	1.82399	0.000529521	0.00287225	0.0017904	2470	tags=39%, list=16%, signal=33%	Itgal/Prf1/Itgb2/Rac2/RT1-DOa/Cd86/Icam1/Casp8/Cd40/Bid/RT1-DOb/Cd80/Actb/RT1-Bb/Casp3/Lama2/Cd55/Ccnd1/Myh9
hsa03030	hsa03030	KEGG_DNA_REPLICATION	33	0.634717	1.85238	0.000638608	0.00336208	0.00209574	4132	tags=64%, list=26%, signal=47%	Mcm5/Mcm3/Mcm6/Mcm2/Pole2/Pold4/Pola1/Pold1/Mcm4/Prim2/Lig1/Pole/Rfc3/Mcm7/Pcna/Rnaseh2b/Rpa2/Rfc4/Pold3/Ssbp1/Rfc5
hsa04740	hsa04740	KEGG_OLFACTORY_TRANSDUCTION	23	-0.633805	-1.90742	0.000675149	0.0033755	0.0021041	3185	tags=70%, list=20%, signal=56%	Olr59/Cngb1/Calm2-ps2/Prkaca/Prkacb/Pde1c/Prkg1/Adcy3/Calm3/Camk2a/Prkg2/Gucy2d/Clca1/Camk2g/Gnal/Camk2b
hsa05220	hsa05220	KEGG_CHRONIC_MYELOID_LEUKEMIA	70	0.516909	1.75135	0.000678871	0.0033755	0.0021041	3049	tags=36%, list=19%, signal=29%	Pik3r5/Tgfb1/Tgfbr1/Pik3cg/Myc/Pik3cd/Tgfbr2/Runx1/Shc1/Cdk6/Cdkn1a/Nfkbia/Cblb/Cdk4/Shc4/Tp53/Ccnd1/Smad3/Ikbkb/Raf1/Nfkb1/Mdm2/Hdac1/Rela/Stat5a
hsa05322	hsa05322	KEGG_SYSTEMIC_LUPUS_ERYTHEMATOSUS	41	0.590797	1.8082	0.00085862	0.00415386	0.00258929	2119	tags=49%, list=13%, signal=42%	C1qc/C6/C1qb/C2/C1qa/Fcgr3a/RT1-DOa/Fcgr1a/Cd86/Fcgr2b/Cd40/C1r/Trim21/RT1-DOb/H2az2/C1s/Cd80/RT1-Bb/H2az1/H3f3b
hsa05332	hsa05332	KEGG_GRAFT_VERSUS_HOST_DISEASE	14	0.76155	1.85661	0.000979979	0.00461622	0.0028775	1993	tags=64%, list=13%, signal=56%	Prf1/RT1-DOa/Il1a/Cd86/RT1-DOb/Cd80/Il1b/RT1-Bb/Fas
hsa00511	hsa00511	KEGG_OTHER_GLYCAN_DEGRADATION	15	0.751409	1.85541	0.00129001	0.00592084	0.00369073	2584	tags=67%, list=16%, signal=56%	Hexa/Mrfap1/Man2b1/Glb1/Hexb/Fuca1/Manba/Engase/Neu1/Aga
hsa00900	hsa00900	KEGG_TERPENOID_BACKBONE_BIOSYNTHESIS	13	-0.740277	-1.92656	0.00149222	0.0066777	0.00416252	1586	tags=54%, list=10%, signal=48%	Pmvk/Mvk/Mvd/Hmgcr/Acat2/Idi1/Hmgcs1
hsa00100	hsa00100	KEGG_STEROID_BIOSYNTHESIS	14	-0.707322	-1.896	0.00179786	0.00784918	0.00489276	1436	tags=79%, list=9%, signal=71%	Nsdhl/Cel/Dhcr7/Tm7sf2/Sqle/Dhcr24/Cyp51/Hsd17b7/Msmo1/Lss/Fdft1
hsa00531	hsa00531	KEGG_GLYCOSAMINOGLYCAN_DEGRADATION	14	0.745219	1.8168	0.00190453	0.00811691	0.00505964	2428	tags=71%, list=15%, signal=60%	Hpse/Galns/Gusb/Naglu/Hexa/Glb1/Hexb/Arsb/Idua/Hyal2
hsa04260	hsa04260	KEGG_CARDIAC_MUSCLE_CONTRACTION	60	-0.442337	-1.62198	0.00312164	0.0129947	0.00810022	2769	tags=40%, list=18%, signal=33%	CYTB/Uqcrc2/Atp2a2/Cacnb1/Cacna1c/Cacna2d1/Myh6/Tnnc1/Actc1/Atp1b1/Cacng7/Cacna1d/Slc9a6/Tnni3/Atp1a2/Cacnb4/Cacng8/Cacna2d3/Cacnb2/Myh7/Cacng5/Cacng3/Cacna2d2/Ryr2
hsa05130	hsa05130	KEGG_PATHOGENIC_ESCHERICHIA_COLI_INFECTION	46	0.53075	1.67282	0.00336938	0.01346	0.00839025	2103	tags=35%, list=13%, signal=30%	Tlr5/Cd14/Was/Arpc1b/Hcls1/Tubb6/Tuba1c/Tlr4/Arpc5/Ezr/Arpc3/Actb/Arpc2/Arpc4/Itgb1/Ocln
hsa04664	hsa04664	KEGG_FC_EPSILON_RI_SIGNALING_PATHWAY	62	0.496454	1.66884	0.0033838	0.01346	0.00839025	1294	tags=24%, list=8%, signal=22%	Mapk13/Syk/Vav1/Fcer1g/Pik3r5/Lcp2/Rac2/Btk/Lyn/Pik3cg/Pik3cd/Prkcd/Inpp5d/Plcg2/Pla2g2d
hsa00520	hsa00520	KEGG_AMINO_SUGAR_AND_NUCLEOTIDE_SUGAR_METABOLISM	43	0.539518	1.68212	0.00411192	0.0160007	0.00997399	2442	tags=30%, list=16%, signal=26%	Hk3/Npl/Amdhd2/Gnpda1/Hexa/Hk2/Pgm2/Renbp/Hexb/Gne/Galk1/Galk2/Nagk
hsa00740	hsa00740	KEGG_RIBOFLAVIN_METABOLISM	14	0.711513	1.73463	0.00565997	0.0206762	0.0128884	717	tags=29%, list=5%, signal=27%	Acp3/Acp5/Enpp3/Acp4
hsa05221	hsa05221	KEGG_ACUTE_MYELOID_LEUKEMIA	56	0.500685	1.64486	0.00546861	0.0206762	0.0128884	3049	tags=38%, list=19%, signal=30%	Pik3r5/Spi1/NA/Eif4ebp1/Pik3cg/Myc/Pik3cd/Runx1/Pim1/Pml/Rara/Tcf7l2/Lef1/Ccnd1/Tcf7/Ikbkb/Raf1/Nfkb1/Stat3/Rela/Stat5a
hsa05210	hsa05210	KEGG_COLORECTAL_CANCER	57	0.498047	1.6448	0.00564074	0.0206762	0.0128884	2780	tags=37%, list=18%, signal=30%	Pik3r5/Rac2/Tgfb1/Tgfbr1/Pik3cg/Myc/Pik3cd/Tgfbr2/Birc5/Jun/Tcf7l2/Casp3/Fos/Bax/Lef1/Tp53/Ccnd1/Tcf7/Smad3/Raf1/Ctnnb1
hsa05320	hsa05320	KEGG_AUTOIMMUNE_THYROID_DISEASE	16	0.680692	1.71755	0.00665746	0.0238337	0.0148567	2267	tags=62%, list=14%, signal=54%	Prf1/Ctla4/RT1-DOa/Cd86/Cd40/RT1-DOb/Cd80/RT1-Bb/Fas/Tshr
hsa00534	hsa00534	KEGG_GLYCOSAMINOGLYCAN_BIOSYNTHESIS_HEPARAN_SULFATE	25	-0.543658	-1.69111	0.00771181	0.0270669	0.0168721	2928	tags=48%, list=19%, signal=39%	Hs3st3a1/Xylt1/B3gat1/Hs3st5/Hs3st2/Extl2/B3gat2/Extl1/Ndst3/Hs6st2/Hs6st3/Ndst4
hsa05012	hsa05012	KEGG_PARKINSONS_DISEASE	106	-0.361489	-1.48526	0.00833296	0.0286846	0.0178804	6059	tags=67%, list=38%, signal=41%	Ndufc2/Cox4i1/Ndufb6/NA/Atp5f1c/Ube2g1/Atp5pf/Park7/Cox5b/Ndufa9/Adck2/Atp5f1d/Cox6c/Cox7a2/Atp5f1a/Atp5po/Cox5a/Atp5f1b/Ppid/Ndufs7/Ndufb10/Vdac3/Uqcrh/Ndufb5/Ndufb4/Cyc1/Ube2j1/Ndufv1/Ndufa6/Pink1/COX2/Ndufs2/Uqcrc1/Cycs/COX1/Atp5mc3/Ndufb8/COX1/ATP6/Cox7b/Ndufb3/ND6/ND4/Slc25a4/Sdha/ND1/Ndufa4/Ndufa10/Ndufab1/Prkn/Ndufa3/Vdac1/CYTB/Uqcrc2/ND3/Ndufs4/Ndufs3/Ndufv2/Ndufs1/ATP8/Ndufa8/Sncaip/Nduf…
hsa05212	hsa05212	KEGG_PANCREATIC_CANCER	67	0.465012	1.56766	0.00867694	0.0293051	0.0182672	2964	tags=36%, list=19%, signal=29%	Pik3r5/Rac2/Tgfb1/Tgfbr1/Pik3cg/Pik3cd/Tgfbr2/Cdk6/Stat1/Cdk4/Ralb/Pld1/Tp53/Ccnd1/Brca2/Erbb2/Arhgef6/Smad3/Ikbkb/Raf1/Nfkb1/Stat3/Rela/Rad51
hsa05020	hsa05020	KEGG_PRION_DISEASES	28	0.575643	1.62972	0.00938117	0.0310968	0.0193841	3120	tags=43%, list=20%, signal=34%	C1qc/C6/C1qb/C1qa/Il1a/Ccl5/Egr1/Il1b/Bax/Lamc1/NA/Prkx
hsa05120	hsa05120	KEGG_EPITHELIAL_CELL_SIGNALING_IN_HELICOBACTER_PYLORI_INFECTION	63	0.479101	1.61387	0.0096272	0.0313322	0.0195308	2945	tags=35%, list=19%, signal=29%	Cxcr1/Atp6v0d2/Mapk13/Cxcl1/Tcirg1/Lyn/Ccl5/Plcg2/Jun/NA/Nfkbia/Cxcl2/Map3k14/Casp3/Hbegf/Nod1/Ikbkb/Nfkb1/Csk/Adam17/Met/Rela
hsa03440	hsa03440	KEGG_HOMOLOGOUS_RECOMBINATION	27	0.58316	1.63393	0.00999431	0.0319461	0.0199135	5203	tags=70%, list=33%, signal=47%	Eme1/Xrcc3/Pold4/Rad54b/Blm/Pold1/Brca2/Rad54l/Rad51/Rpa2/Top3a/Pold3/Rad51c/Ssbp1/Rad50/Sem1/Pold2/Nbn/Rpa3
hsa04622	hsa04622	KEGG_RIG_I_LIKE_RECEPTOR_SIGNALING_PATHWAY	49	0.497043	1.57583	0.0106741	0.0335203	0.0208947	2945	tags=37%, list=19%, signal=30%	Mapk13/Cxcl10/Irf7/Dhx58/Ifih1/Casp8/Trim25/Ikbke/Rig1/Map3k1/Nfkbia/Tradd/Sting1/Fadd/Ripk1/Ikbkb/Nfkb1/Rela
hsa04810	hsa04810	KEGG_REGULATION_OF_ACTIN_CYTOSKELETON	184	0.366671	1.40089	0.0115299	0.0355838	0.022181	3133	tags=31%, list=20%, signal=25%	Itgax/Itgal/Cd14/Iqgap3/Vav1/Pik3r5/Itgb2/Was/Rac2/Scin/Arpc1b/Itga5/Itga4/Iqgap1/Pik3cg/Diaph3/Pik3cd/Itgb7/Nckap1l/Fn1/Pxn/Myl12a/Arpc5/Bdkrb2/Pdgfrb/Ezr/Pfn1/Msn/Tmsb4x/Arpc3/Itgam/Actb/Itgb5/Itga2/Baiap2/Arpc2/Arpc4/Myl9/Rras/Itgb1/Rras2/Iqgap2/Arhgef6/Itga1/Myh9/Vav2/Cyfip1/Raf1/Csk/Actn1/Actg1/Arhgef1/Pdgfc/Fgf2/Pdgfb/Itga6/Pak4
hsa00620	hsa00620	KEGG_PYRUVATE_METABOLISM	33	-0.480859	-1.57964	0.014907	0.0452263	0.0281916	4291	tags=61%, list=27%, signal=44%	Grhpr/Ldhd/Aldh3a2/Mdh2/Dlat/Acyp1/Pdha1/Pc/Hagh/Pdhb/Me1/Me3/Acaca/Aldh1b1/Haghl/Mdh1/Acyp2/Ldhb/Acat2/Acss2
hsa05330	hsa05330	KEGG_ALLOGRAFT_REJECTION	14	0.675927	1.64787	0.0151987	0.0453429	0.0282643	1993	tags=57%, list=13%, signal=50%	Prf1/RT1-DOa/Cd86/Cd40/RT1-DOb/Cd80/RT1-Bb/Fas
hsa04730	hsa04730	KEGG_LONG_TERM_DEPRESSION	61	-0.396784	-1.45466	0.0158454	0.0464971	0.0289838	2545	tags=36%, list=16%, signal=30%	Gnao1/Gucy1a1/Cacna1a/Prkg1/Plcb1/Plcb4/Gria1/Prkcb/Gucy1b1/Prkcg/Gria2/Grm5/Prkg2/Ppp1r17/Gria3/Gnai1/Gnaz/Pla2g3/Gucy1a2/Ryr1/Grm1/Pla2g4e
hsa00350	hsa00350	KEGG_TYROSINE_METABOLISM	26	0.577813	1.617	0.016718	0.0475003	0.0296092	762	tags=23%, list=5%, signal=22%	Hgd/Tyrp1/Adh1c/Comt/Aldh3b1/Hpd
hsa00860	hsa00860	KEGG_PORPHYRIN_AND_CHLOROPHYLL_METABOLISM	22	0.594152	1.60168	0.016499	0.0475003	0.0296092	565	tags=18%, list=4%, signal=18%	Hmox1/Gusb/Ugt1a1/Cp
