# Supplementary material for: Fidgetin-like 2 knockdown increases acute neuroinflammation and improves recovery in a rat model of spinal cord injury
Source: J Neuroinflammation. 2025 Mar 10;22:73. doi: 10.1186/s12974-025-03344-3 (PMC11895163; doi:10.1186/s12974-025-03344-3)
Supplement: Supplementary file 6 — Supplementary Material 6 [file 12974_2025_3344_MOESM6_ESM.xlsx]

## Sheet: Sheet1
	ID	Description	setSize	enrichmentScore	NES	pvalue	p.adjust	qvalue	rank	leading_edge	core_enrichment
2	hsa04060	CYTOKINE CYTOKINE RECEPTOR INTERACTION	157	0.648804	2.09461	3.35636e-10	6.00789e-08	4.73424e-08	1715	tags=39%, list=11%, signal=35%	ENSRNOG00000015992/ENSRNOG00000010278/ENSRNOG00000002843/ENSRNOG00000034290/ENSRNOG00000024899/ENSRNOG00000048636/ENSRNOG00000002792/ENSRNOG00000000239/ENSRNOG00000017386/ENSRNOG00000028043/ENSRNOG00000013820/ENSRNOG00000031162/ENSRNOG00000012259/ENSRNOG00000029768/ENSRNOG00000047647/ENSRNOG00000032208/ENSRNOG00000003587/ENSRNOG00000002802/ENSRNOG00000011406/ENSRNOG00000014378/ENSRNOG00000058856/…	Ccl20/Il6/Cxcl6/Ccl21/Cxcl13/Il2rb/Cxcl2/Ccl7/Il11/Cxcl3/Tnfrsf14/Ccl24/Il22ra2/Ccl12/Il2ra/Eda/Vegfd/Cxcl1/Ccl4/Il1r2/NA/Il1b/Cd27/Ghr/Tnfsf14/Ccl27/Lepr/Ccl19/Tnfrsf25/Tnfsf9/Kdr/Ccr7/Cxcl12/Lif/Il12rb2/Il23a/Lifr/Kit/Ccr6/Ngfr/Il15/Il18r1/Csf2rb/Il1r1/Vegfc/Pf4/Cxcr4/Osm/Cxcl14/Cntf/Inhba/Il13ra1/Egfr/Tgfb2/Osmr/Edar/Cx3cl1/Il2rg/Cxcl11/Tnfrsf21/Flt4
3	hsa04640	HEMATOPOIETIC CELL LINEAGE	56	0.658908	1.85765	0.000319183	0.0120158	0.00946852	2239	tags=38%, list=15%, signal=32%	ENSRNOG00000010278/ENSRNOG00000017386/ENSRNOG00000015821/ENSRNOG00000003927/ENSRNOG00000047647/ENSRNOG00000014378/ENSRNOG00000018311/ENSRNOG00000004649/ENSRNOG00000024000/ENSRNOG00000009514/ENSRNOG00000034164/ENSRNOG00000002227/ENSRNOG00000014504/ENSRNOG00000005906/ENSRNOG00000032844/ENSRNOG00000021199/ENSRNOG00000017819/ENSRNOG00000045558/ENSRNOG00000048449/ENSRNOG00000042821/ENSRNOG00000014610	Il6/Il11/Cd2/Cd55/Il2ra/Il1r2/Cd19/Il1b/Cd22/Mme/Cr2/Kit/Il1r1/Cd36/RT1-Da/Fcgr1a/Cd14/Cd34/Itgb3/Cd59b/Anpep
5	hsa04610	COMPLEMENT AND COAGULATION CASCADES	41	0.672597	1.80655	0.00105174	0.0268946	0.021193	1827	tags=46%, list=12%, signal=41%	ENSRNOG00000030387/ENSRNOG00000053400/ENSRNOG00000046834/ENSRNOG00000024115/ENSRNOG00000003233/ENSRNOG00000003927/ENSRNOG00000033564/ENSRNOG00000028896/ENSRNOG00000007457/ENSRNOG00000011971/ENSRNOG00000034164/ENSRNOG00000047300/ENSRNOG00000011800/ENSRNOG00000011796/ENSRNOG00000048723/ENSRNOG00000028701/ENSRNOG00000031197/ENSRNOG00000004687/ENSRNOG00000002783	Kng1/Cfi/C3/C6/Serpinf2/Cd55/Cfd/A2m/Serping1/C1s/Cr2/Bdkrb2/F3/C1r/Pros1/C8g/F8/Thbd/Serpinc1
6	hsa04621	NOD LIKE RECEPTOR SIGNALING PATHWAY	55	0.633957	1.79257	0.000661934	0.0197477	0.0155613	2494	tags=29%, list=16%, signal=24%	ENSRNOG00000010278/ENSRNOG00000002792/ENSRNOG00000000239/ENSRNOG00000028043/ENSRNOG00000029768/ENSRNOG00000002802/ENSRNOG00000004649/ENSRNOG00000008134/ENSRNOG00000005731/ENSRNOG00000007390/ENSRNOG00000014124/ENSRNOG00000002079/ENSRNOG00000005810/ENSRNOG00000022485/ENSRNOG00000006984/ENSRNOG00000059714	Il6/Cxcl2/Ccl7/Cxcl3/Ccl12/Cxcl1/Il1b/Mefv/Birc3/Nfkbia/Nod2/Mapk10/Nlrc4/Chuk/Mapk11/Hsp90aa1
7	hsa04062	CHEMOKINE SIGNALING PATHWAY	146	0.52908	1.69554	0.000335638	0.0120158	0.00946852	1381	tags=14%, list=9%, signal=13%	ENSRNOG00000015992/ENSRNOG00000002843/ENSRNOG00000034290/ENSRNOG00000024899/ENSRNOG00000002792/ENSRNOG00000000239/ENSRNOG00000028043/ENSRNOG00000031162/ENSRNOG00000029768/ENSRNOG00000002802/ENSRNOG00000011406/ENSRNOG00000039530/ENSRNOG00000015668/ENSRNOG00000010665/ENSRNOG00000013589/ENSRNOG00000012964/ENSRNOG00000000145/ENSRNOG00000011439/ENSRNOG00000028015/ENSRNOG00000003866/ENSRNOG00000011984	Ccl20/Cxcl6/Ccl21/Cxcl13/Cxcl2/Ccl7/Cxcl3/Ccl24/Ccl12/Cxcl1/Ccl4/Ccl27/Ccl19/Ccr7/Cxcl12/Ccr6/Pik3r3/Grk5/Pf4/Cxcr4/Cxcl14
8	hsa04630	JAK STAT SIGNALING PATHWAY	95	0.555499	1.69049	0.00121533	0.0271931	0.0214282	2396	tags=29%, list=16%, signal=25%	ENSRNOG00000010278/ENSRNOG00000048636/ENSRNOG00000017386/ENSRNOG00000012259/ENSRNOG00000047647/ENSRNOG00000058856/ENSRNOG00000015654/ENSRNOG00000023664/ENSRNOG00000007002/ENSRNOG00000007270/ENSRNOG00000003254/ENSRNOG00000011696/ENSRNOG00000003439/ENSRNOG00000000187/ENSRNOG00000000145/ENSRNOG00000024390/ENSRNOG00000012460/ENSRNOG00000013170/ENSRNOG00000004500/ENSRNOG00000033192/ENSRNOG00000003954/…	Il6/Il2rb/Il11/Il22ra2/Il2ra/NA/Ghr/Lepr/Lif/Il12rb2/Il23a/Lifr/Il15/Csf2rb/Pik3r3/Osm/Cntf/Il13ra1/Myc/Osmr/Il2rg/Clcf1/Il6st/Spry4/Spry3/Ctf1/Ifnar2/Socs2
9	hsa04512	ECM RECEPTOR INTERACTION	75	0.548342	1.61735	0.00414926	0.0495145	0.0390176	3341	tags=40%, list=22%, signal=31%	ENSRNOG00000002158/ENSRNOG00000045829/ENSRNOG00000012208/ENSRNOG00000006723/ENSRNOG00000018094/ENSRNOG00000016538/ENSRNOG00000012471/ENSRNOG00000003357/ENSRNOG00000021217/ENSRNOG00000010529/ENSRNOG00000011160/ENSRNOG00000014288/ENSRNOG00000048472/ENSRNOG00000005906/ENSRNOG00000005580/ENSRNOG00000014297/ENSRNOG00000053691/ENSRNOG00000048449/ENSRNOG00000003897/ENSRNOG00000021437/ENSRNOG00000023972/…	Ibsp/Thbs1/Itgb7/Itga11/Sv2c/Itga8/Thbs4/Col3a1/Itga10/Thbs2/Sv2b/Fn1/Comp/Cd36/Itgb4/Sdc4/Lama5/Itgb3/Col1a1/Hspg2/Col4a2/Itga1/Vwf/Lamb2/Col4a1/Col2a1/Lama4/Lamc2/Itgb8/Agrn
11	hsa05200	PATHWAYS IN CANCER	289	0.467505	1.58467	0.000157235	0.00938168	0.0073928	2440	tags=21%, list=16%, signal=18%	ENSRNOG00000010278/ENSRNOG00000009425/ENSRNOG00000002525/ENSRNOG00000061818/ENSRNOG00000057443/ENSRNOG00000013953/ENSRNOG00000017539/ENSRNOG00000061238/ENSRNOG00000042753/ENSRNOG00000006120/ENSRNOG00000008839/ENSRNOG00000003587/ENSRNOG00000014385/ENSRNOG00000025120/ENSRNOG00000057616/ENSRNOG00000017332/ENSRNOG00000011471/ENSRNOG00000018198/ENSRNOG00000002227/ENSRNOG00000012278/ENSRNOG00000008015/…	Il6/Fgf7/Ptgs2/Wnt1/Nos2/Ntrk1/Mmp9/Wnt10b/Fgf13/Shh/Pparg/Vegfd/Wnt2b/Gli1/Ptch2/Dapk2/Fgf9/Dapk1/Kit/Fgf10/Fos/Wnt4/Pik3r3/Vegfc/Fzd10/Birc3/Fn1/Fgf18/Mecom/Cdh1/Egfr/Tgfb2/Rara/Myc/Fgf12/Rxrg/Mmp2/Dcc/Traf4/Hif1a/Ret/Rarb/Nfkbia/Lama5/Nfkb2/Wnt16/Mlh1/Rb1/Mapk10/Bcr/Col4a2/Chuk/Ppard/Fgf1/Traf1/Egf/Vegfa/Met/Lef1/Ctnna2
14	hsa04080	NEUROACTIVE LIGAND RECEPTOR INTERACTION	157	0.482949	1.55917	0.00180054	0.0322297	0.0253971	1857	tags=30%, list=12%, signal=27%	ENSRNOG00000020647/ENSRNOG00000013829/ENSRNOG00000008552/ENSRNOG00000046468/ENSRNOG00000019486/ENSRNOG00000012448/ENSRNOG00000046972/ENSRNOG00000005853/ENSRNOG00000005370/ENSRNOG00000010325/ENSRNOG00000001575/ENSRNOG00000021468/ENSRNOG00000016756/ENSRNOG00000020778/ENSRNOG00000013610/ENSRNOG00000014862/ENSRNOG00000013887/ENSRNOG00000015654/ENSRNOG00000003777/ENSRNOG00000018346/ENSRNOG00000023664/…	Ctsg/Chrna3/P2rx3/Ptgfr/Trpv1/Chrnb3/Chrm2/Tacr1/S1pr4/Ptger3/Grik1/Grm8/Ptgir/Chrnb2/Chrna5/Gabrg3/Adra2b/Ghr/Chrne/Agtr1a/Lepr/P2rx2/Vipr2/Gcgr/Bdkrb2/Gpr83/Grin2a/Adra1d/Crhr2/Grin3b/Sstr2/Gabbr2/Pth2r/Trhr/Htr1b/Galr1/Aplnr/Gabra1/Adora2b/Oprm1/Sstr1/Sstr4/P2ry2/Grin2d/S1pr3/Avpr1a/Drd2
15	hsa04010	MAPK SIGNALING PATHWAY	228	0.436494	1.45757	0.00344935	0.0474949	0.0374262	2375	tags=21%, list=15%, signal=18%	ENSRNOG00000016945/ENSRNOG00000009425/ENSRNOG00000013953/ENSRNOG00000016571/ENSRNOG00000003288/ENSRNOG00000042753/ENSRNOG00000014378/ENSRNOG00000004649/ENSRNOG00000024904/ENSRNOG00000007607/ENSRNOG00000011471/ENSRNOG00000047466/ENSRNOG00000012278/ENSRNOG00000008015/ENSRNOG00000033531/ENSRNOG00000004483/ENSRNOG00000056151/ENSRNOG00000014504/ENSRNOG00000054274/ENSRNOG00000019112/ENSRNOG00000048389/…	Pla2g2a/Fgf7/Ntrk1/Ngf/Cacng5/Fgf13/Il1r2/Il1b/Pla2g4e/Nr4a1/Fgf9/Bdnf/Fgf10/Fos/Cacna2d1/Ptprr/Rasgrf2/Il1r1/Cacnb3/Chp2/Fgf18/Mecom/Gadd45a/Relb/Cacnb1/Egfr/Tgfb2/Myc/Fgf12/Nfatc4/Hspb1/Rasgrp4/Cd14/Rras2/Dusp16/Nfkb2/Rasgrp1/Gadd45g/Dusp2/Cacng8/Mapk10/Chuk/Fgf1/Mapk11/Egf/Rasgrp2/Dusp4
13	hsa04114	OOCYTE MEIOSIS	95	-0.416419	-1.56555	0.0040277	0.0495145	0.0390176	3498	tags=28%, list=23%, signal=22%	ENSRNOG00000005290/ENSRNOG00000001849/ENSRNOG00000051650/ENSRNOG00000005904/ENSRNOG00000016965/ENSRNOG00000052080/ENSRNOG00000049768/ENSRNOG00000008459/ENSRNOG00000010922/ENSRNOG00000018708/ENSRNOG00000000068/ENSRNOG00000009783/ENSRNOG00000042411/ENSRNOG00000032150/ENSRNOG00000005639/ENSRNOG00000018815/ENSRNOG00000058539/ENSRNOG00000004479/ENSRNOG00000028415/ENSRNOG00000000632/ENSRNOG00000005376/…	Ywhae/Mapk1/Ywhaq/Cdc27/Anapc1/Camk2b/Adcy9/Anapc13/Ppp2r1b/Ppp1ca/Ppp2r5a/Camk2g/Rps6ka1/Adcy2/Ar/Plk1/Ccnb1/Aurka/Cdc20/Cdk1/Mad2l1/Bub1/Ccne1/Espl1/Sgo1/Pttg1/Rps6ka6
12	hsa00240	PYRIMIDINE METABOLISM	81	-0.433189	-1.58304	0.00276732	0.0412791	0.0325281	2706	tags=44%, list=18%, signal=37%	ENSRNOG00000020179/ENSRNOG00000004471/ENSRNOG00000007690/ENSRNOG00000003332/ENSRNOG00000002671/ENSRNOG00000033560/ENSRNOG00000003917/ENSRNOG00000005981/ENSRNOG00000020906/ENSRNOG00000016231/ENSRNOG00000001890/ENSRNOG00000011214/ENSRNOG00000037225/ENSRNOG00000011467/ENSRNOG00000002898/ENSRNOG00000001430/ENSRNOG00000009982/ENSRNOG00000007221/ENSRNOG00000018904/ENSRNOG00000020721/ENSRNOG00000013322/…	Nt5c2/Polr3h/Cmpk2/Nt5m/Nme2/Polr3c/Uck2/Nt5c3a/Pola2/Polr2d/Txnrd2/Polr2f/Tyms/Uck1/Nme7/Polr2j/Pnp/Dut/Dtymk/Nme6/Pola1/Pold1/Nme5/Polr3g/Nt5c/Rrm1/Pole/Dck/Dctd/Prim1/Rrm2/Nt5e/Tk1/Prim2/Polr3k/Pole2
10	hsa04110	CELL CYCLE	113	-0.409972	-1.60151	0.00254142	0.0412791	0.0325281	2871	tags=36%, list=19%, signal=30%	ENSRNOG00000051650/ENSRNOG00000005904/ENSRNOG00000004420/ENSRNOG00000016965/ENSRNOG00000001833/ENSRNOG00000029773/ENSRNOG00000001265/ENSRNOG00000008459/ENSRNOG00000027787/ENSRNOG00000016708/ENSRNOG00000006921/ENSRNOG00000024043/ENSRNOG00000010760/ENSRNOG00000016316/ENSRNOG00000008841/ENSRNOG00000009258/ENSRNOG00000001349/ENSRNOG00000025602/ENSRNOG00000021264/ENSRNOG00000020918/ENSRNOG00000012543/…	Ywhaq/Cdc27/Rad21/Anapc1/Mcm4/Atm/Mad1l1/Anapc13/Cdc6/Necab3/Rbl1/Orc6/E2f5/Mcm2/Orc1/Cdk6/Mcm7/Cdk4/Pcna/Ccnd1/Mcm3/Abl1/Mcm6/Plk1/Ccnb1/Cdkn2c/Cdc20/Wee1/Cdk1/Ttk/Dbf4/Mad2l1/Chek2/Mcm5/Bub1/Ccne1/Espl1/Ccna2/Bub1b/Pttg1/Ccna1
4	hsa00071	FATTY ACID METABOLISM	33	-0.590812	-1.81521	0.00164307	0.0322297	0.0253971	2708	tags=39%, list=18%, signal=33%	ENSRNOG00000008843/ENSRNOG00000007862/ENSRNOG00000016265/ENSRNOG00000012443/ENSRNOG00000014645/ENSRNOG00000014718/ENSRNOG00000004027/ENSRNOG00000019189/ENSRNOG00000001177/ENSRNOG00000026745/ENSRNOG00000001770/ENSRNOG00000013766/ENSRNOG00000012436	Eci1/Acat1/Acsl5/Cpt2/Aldh7a1/Acsl3/Aldh9a1/Acat2/Acads/Acsl6/Ehhadh/Acaa2/Adh1c
1	hsa03030	DNA REPLICATION	33	-0.693943	-2.13207	1.3652e-05	0.00122185	0.000962823	3379	tags=73%, list=22%, signal=57%	ENSRNOG00000014193/ENSRNOG00000001833/ENSRNOG00000020531/ENSRNOG00000020906/ENSRNOG00000001457/ENSRNOG00000003123/ENSRNOG00000001088/ENSRNOG00000002855/ENSRNOG00000016316/ENSRNOG00000001349/ENSRNOG00000009192/ENSRNOG00000013322/ENSRNOG00000021264/ENSRNOG00000019681/ENSRNOG00000012543/ENSRNOG00000013005/ENSRNOG00000003703/ENSRNOG00000037449/ENSRNOG00000031993/ENSRNOG00000001134/ENSRNOG00000020700/…	Lig1/Mcm4/Fen1/Pola2/Rfc2/Rpa1/Rfc3/Rfc1/Mcm2/Mcm7/Rnaseh2b/Pola1/Pcna/Pold1/Mcm3/Rpa2/Mcm6/Pole/Prim1/Rfc5/NA/Mcm5/Prim2/Pole2
