# Supplementary material for: Fidgetin-like 2 knockdown increases acute neuroinflammation and improves recovery in a rat model of spinal cord injury
Source: J Neuroinflammation. 2025 Mar 10;22:73. doi: 10.1186/s12974-025-03344-3 (PMC11895163; doi:10.1186/s12974-025-03344-3)
Supplement: Supplementary file 7 — Supplementary Material 7 [file 12974_2025_3344_MOESM7_ESM.xlsx]

## Sheet: Sheet1
	ID	Description	setSize	enrichmentScore	NES	pvalue	p.adjust	qvalue	rank	leading_edge	core_enrichment
hsa04060	hsa04060	KEGG_CYTOKINE_CYTOKINE_RECEPTOR_INTERACTION	153	0.636259	2.81313	1e-10	3.56e-09	2.21053e-09	2391	tags=52%, list=15%, signal=44%	Cxcl3/Cxcl2/Il11/Ccl12/Ccl7/Il1r2/Ccl3/Cxcl1/Ccl4/Il6/Osm/Lif/Ccr1l1/Il1b/Ccr7/Clcf1/Tnfrsf18/Cxcl6/Il23r/Ccl22/Il20rb/Ccl24/Tnfsf18/Tnfrsf12a/Tnfrsf10b/Inhba/Pf4/Il18rap/Tnfsf9/Csf2rb/Il4r/Tnfrsf1b/Tnfrsf14/Flt4/Tgfb3/Ccl9/Csf2ra/Cd40/Met/Osmr/Il2rg/Il18r1/Kdr/Cd27/Flt1/Tgfb1/Epor/Il6r/Il1a/Il1rap/Bmp7/Cxcl16/Cxcl11/Il17ra/Kitlg/Tnfrsf1a/Il13ra1/Il15ra/Cxcr4/Vegfa/Il18/Ccl20/Il2ra/Tnfrsf4/Plekho…
hsa04640	hsa04640	KEGG_HEMATOPOIETIC_CELL_LINEAGE	54	0.721092	2.76675	1e-10	3.56e-09	2.21053e-09	1827	tags=59%, list=12%, signal=53%	Il11/Il1r2/Il6/Cd2/Il1b/Itga5/Itga2/Cd14/Cd36/Cd8a/Anpep/Cd8b/Il4r/Csf2ra/Itgb3/Itga1/Cd44/Fcgr1a/RT1-Da/Epor/RT1-Db1/Il6r/Il1a/Itgam/Itga4/Kitlg/Cd19/Cd33/Il2ra/Cd3g/Csf3r/Dntt
hsa03010	hsa03010	KEGG_RIBOSOME	70	0.681003	2.65429	1e-10	3.56e-09	2.21053e-09	3726	tags=81%, list=24%, signal=62%	Rpl38l1/Rpl30/Rps27l/Rps6/Bco2/Rpsa/Rpl4/LOC102555453/Rps2/Rpl18/Rplp0/Rps5/Rpl13/Rps10/Rps17/Rpl11/Rpl12/Rps8/Rpl14/Rps20/Rpl6/Rpl18a/Rpl17/Rpl5/Rpl3/Rps28/Rps12/Rps24/Rpl15/Rps4x/Rps3/Rps3a/Rps9/Rps15/Rpl10/Rpl27/Rpl23/Rps15a/Rpl29/Rps25/Rplp1/Rpl19/Rpl9/Rpl32/Rpl28/Rpl31/Rpl24/Rpl35/Rps23/Rpl26/Rps11/Rps27a/Rps27/Rpl21/Rsl24d1/Rpl36al1/Rps16
hsa03040	hsa03040	KEGG_SPLICEOSOME	119	0.572727	2.45399	1e-10	3.56e-09	2.21053e-09	5510	tags=75%, list=35%, signal=49%	Hspa1a/Snrpa/Magohb/Lsm7/Lsm2/Alyref/Snrpf/Sf3b3/Srsf3/Prpf40a/Ppil1/Snu13/Snrpd3/Snrpb/Hnrnpa1/Tra2b/Hnrnpa3/Sf3b4/U2af1/Snrpc/Srsf2/Snrpa1/Prpf38a/Snrnp40/Hspa1l/Srsf7/Srsf1/Dhx15/Ppie/Srsf10/Lsm3/Magoh/Prpf3/Phf5a/Isy1/Usp39/Eif4a3/Snrpg/Prpf4/Hnrnpm/U2af2/Smndc1/Srsf6/Hnrnpc/Rbm8a/Rbm22/Tcerg1/Snrpd1/Rbm17/Bud31/Snrpel1/Cherp/Sf3a2/Srsf9/Ppih/Prpf38b/Crnkl1/Lsm5/Ddx39b/Ncbp1/Sf3a3/Snrnp200/Wb…
hsa04080	hsa04080	KEGG_NEUROACTIVE_LIGAND_RECEPTOR_INTERACTION	180	-0.610276	-2.25274	1e-10	3.56e-09	2.21053e-09	2052	tags=50%, list=13%, signal=44%	S1pr1/Glra3/Gabbr1/Ntsr2/Grik4/Thra/Adra1b/Gabrb1/Adcyap1r1/Nmur2/Rxfp1/Grik3/Vipr2/Chrm5/Npy5r/Gabra2/Grik1/Htr2a/Chrnb2/Htr1a/Tacr1/Gabre/Grid2/Grm7/Oprm1/Avpr2/Htr1b/Chrm4/Adra2a/Hrh2/Chrm3/Sstr3/P2rx5/Cckbr/Gria1/Ntsr1/Gabra4/Mc4r/Gria2/Oprl1/Gabrg3/Grin2d/Gria3/Gabrb3/Grin2c/Grin2b/Sstr2/Grm5/Grm3/Gabra3/Drd2/Cnr1/Grin2a/Htr1f/Chrnb4/Gabbr2/Tacr3/Glrb/Sstr1/Grin3a/Glra1/Gabrq/Htr4/Grin1/Htr5…
hsa04630	hsa04630	KEGG_JAK_STAT_SIGNALING_PATHWAY	95	0.573562	2.36058	5.72919e-10	1.69966e-08	1.05538e-08	2851	tags=43%, list=18%, signal=36%	Il11/Il6/Osm/Lif/Clcf1/Il23r/Il20rb/Myc/Csf2rb/Il4r/Spry1/Spry2/Csf2ra/Osmr/Il2rg/Ccnd1/Pim1/Stat6/Socs1/Epor/Il6r/Spry4/Socs2/Il13ra1/Il15ra/Pik3r5/Pik3cg/Cblb/Il2ra/Il10rb/Csf3r/Ifnar2/Stat5a/Crlf2/Il2rb/Ptpn6/Stat3/Il10ra/Socs5/Ifngr2/Akt2
hsa04110	hsa04110	KEGG_CELL_CYCLE	113	0.541515	2.29682	1.29458e-09	3.29194e-08	2.04408e-08	2884	tags=42%, list=18%, signal=34%	Myc/Gadd45g/Tgfb3/Ccnb1/Cdk6/Ttk/Cdkn1a/Dbf4/Gadd45b/Ccnd1/Bub1/Ccna2/Cdc20/Gadd45a/Cdk1/Tgfb1/Plk1/Cdc6/Sfn/Mdm2/Pttg1/Bub1b/Mcm6/Mad2l1/Espl1/Mcm5/Rbl1/Cdk4/Smad3/E2f5/Mcm3/Tp53/Orc6/Mcm2/Mcm4/Mcm7/Orc1/Cdkn2b/E2f4/Pcna/Mad2l2/Bub3/Cdc14a/Cdk2/Smad2/Hdac1/Tfdp1
hsa05140	hsa05140	KEGG_LEISHMANIA_INFECTION	56	0.647506	2.46746	9.28564e-09	2.06605e-07	1.28288e-07	1677	tags=50%, list=11%, signal=45%	Nos2/Il1b/Tlr2/Mapk13/Ncf2/Ncf4/Tgfb3/Nfkbia/Fcgr2b/Fos/Fcgr1a/Itgb1/Myd88/RT1-Da/Tgfb1/Ptgs2/RT1-Db1/Il1a/Itgb2/RT1-Ba/Cyba/Itgam/Itga4/Tlr4/Ncf1/Jun/RT1-Bb/Fcgr3a
hsa04621	hsa04621	KEGG_NOD_LIKE_RECEPTOR_SIGNALING_PATHWAY	54	0.647176	2.48314	3.41184e-08	6.74787e-07	4.18998e-07	3028	tags=52%, list=19%, signal=42%	Cxcl3/Cxcl2/Ccl12/Ccl7/Cxcl1/Il6/Il1b/Birc3/Nod2/Mapk13/Tnfaip3/Pstpip1/Nfkbia/Birc2/Il18/Trip6/Nlrp1a/Nlrp3/Erbin/Casp8/Casp4/Ikbkg/Nlrc4/Casp1/Ripk2/Card6/Rela/Pycard
hsa04020	hsa04020	KEGG_CALCIUM_SIGNALING_PATHWAY	151	-0.526898	-1.91512	7.0349e-08	1.25221e-06	7.77541e-07	2377	tags=41%, list=15%, signal=35%	Agtr1a/Plcb1/Cacna1a/Gna14/Calm2-ps2/Gnas/Prkacb/Tnnc2/Camk2a/Ppp3ca/Adra1b/Adcy9/Erbb4/Adcy8/Adcy3/Cacna1d/Adcy1/Chrm5/Adcy2/Prkcg/Cacna1b/Htr2a/Plcb4/Prkcb/Cacna1g/Calm3/Tacr1/Nos1/Ryr1/Cacna1e/Camk2g/Hrh2/Slc8a2/Chrm3/P2rx5/Plcd4/Cckbr/Ntsr1/Pde1b/Grin2d/Ryr3/Grin2c/Grm5/Slc8a3/Grin2a/Camk4/Camk2b/Tacr3/Phkg1/Htr4/Gnal/Grin1/Htr5a/Grm1/Ryr2/Trhr/Chrm2/Atp2b2/Atp2b3/Chrna7/P2rx6/Htr2c
hsa04620	hsa04620	KEGG_TOLL_LIKE_RECEPTOR_SIGNALING_PATHWAY	81	0.544326	2.1824	1.27317e-07	2.06022e-06	1.27926e-06	2984	tags=46%, list=19%, signal=37%	Ccl3/Ccl4/Il6/Il1b/Spp1/Tlr5/Cd14/Tlr2/Mapk13/Nfkbia/Cd40/Fos/Myd88/Fadd/Tlr1/Tlr6/Tlr8/Cxcl11/Cd86/Tlr4/Ikbke/Pik3r5/Pik3cg/Jun/Tlr7/Ifnar2/Cxcl10/Ripk1/Casp8/Irak4/Irf7/Ikbkg/Cd80/Map3k8/Akt2/Rela/Ctsk
hsa04510	hsa04510	KEGG_FOCAL_ADHESION	186	0.413394	1.87537	3.55727e-07	5.27662e-06	3.27644e-06	1674	tags=26%, list=11%, signal=24%	Thbs1/Itga5/Tnc/Cav3/Spp1/Itga2/Itgb7/Birc3/Shc4/Thbs2/Actn1/Fn1/Flna/Lamc2/Flt4/Col6a3/Col4a1/Met/Itgb3/Itga1/Myl12a/Flnc/Mylk3/Ccnd1/Birc2/Kdr/Itgb1/Actg1/Vasp/Flt1/Col4a2/Parvg/Zyx/Pxn/Lamc1/Vav1/Flnb/Actb/Itga4/Rap1b/Erbb2/Tln1/Pik3r5/Vegfa/Pik3cg/Jun/Col6a1/Rac2/Shc1
hsa04062	hsa04062	KEGG_CHEMOKINE_SIGNALING_PATHWAY	144	0.43522	1.93187	1.18339e-06	1.62033e-05	1.00612e-05	1781	tags=24%, list=11%, signal=22%	Cxcl3/Cxcl2/Ccl12/Ccl7/Ccl3/Cxcl1/Ccl4/Ccr1l1/Ccr7/Cxcl6/Ccl22/Ccl24/Shc4/Pf4/Nfkbia/Ccl9/Fgr/Hck/Adcy4/Lyn/Pxn/Vav1/Cxcl16/Cxcl11/Ncf1/Rap1b/Cxcr4/Pik3r5/Pik3cg/Ccl20/Rac2/Shc1/Adcy7/Gnai3/Itk
hsa04720	hsa04720	KEGG_LONG_TERM_POTENTIATION	64	-0.614483	-2.00112	3.14001e-06	3.9923e-05	2.47896e-05	2513	tags=42%, list=16%, signal=36%	Prkaca/Ppp1r1a/Plcb1/Calm2-ps2/Prkacb/Camk2a/Ppp3ca/Rapgef3/Adcy8/Adcy1/Prkcg/Plcb4/Prkcb/Calm3/Camk2g/Gria1/Gria2/Rps6ka6/Grin2d/Grin2c/Grin2b/Grm5/Grin2a/Camk4/Camk2b/Grin1/Grm1
hsa05222	hsa05222	KEGG_SMALL_CELL_LUNG_CANCER	81	0.507825	2.03606	3.57615e-06	4.2437e-05	2.63506e-05	3129	tags=37%, list=20%, signal=30%	Nos2/Itga2/Myc/Birc3/Fn1/Lamc2/Nfkbia/Col4a1/Cdk6/Ccnd1/Birc2/Itgb1/Col4a2/Ptgs2/Traf1/Lamc1/Pik3r5/Pik3cg/Cdk4/Tp53/Cks1b/Cdkn2b/Ikbkg/Lama4/Cdk2/Akt2/Rela/Traf2/Lamb1/Rb1
hsa04623	hsa04623	KEGG_CYTOSOLIC_DNA_SENSING_PATHWAY	38	0.630053	2.22962	1.3068e-05	0.000139149	8.64021e-05	3882	tags=58%, list=25%, signal=44%	Ccl4/Il6/Il1b/Il33/Ripk3/Nfkbia/Aim2/Ikbke/Il18/Cxcl10/Ripk1/Irf7/Ikbkg/Trex1/Casp1/Zbp1/Rela/Pycard/Polr3b/Nfkb1/Nfkbib/Ikbkb
hsa04115	hsa04115	KEGG_P53_SIGNALING_PATHWAY	55	0.569374	2.17936	1.32895e-05	0.000139149	8.64021e-05	2280	tags=47%, list=15%, signal=41%	Serpine1/Thbs1/Gadd45g/Ccnb1/Rrm2/Cdk6/Cdkn1a/Gadd45b/Pmaip1/Ccnd1/Gadd45a/Cdk1/Sfn/Mdm2/Sesn2/Cd82/Ccng1/Steap3/Gtse1/Cdk4/Casp3/Tp53/Bid/Igfbp3/Casp8/Fas
hsa04612	hsa04612	KEGG_ANTIGEN_PROCESSING_AND_PRESENTATION	39	0.622405	2.22621	2.44299e-05	0.000241585	0.000150008	2802	tags=49%, list=18%, signal=40%	Hspa1a/Cd8a/Cd8b/RT1-Da/RT1-Db1/Ciita/RT1-Ba/Lgmn/Ifi30/Ctsl/RT1-M6-2/Cd74/RT1-Bb/Ctsb/Hspa5/Tap1/Nfya/Hspa1l/Calr
hsa05220	hsa05220	KEGG_CHRONIC_MYELOID_LEUKEMIA	70	0.492478	1.91949	5.42666e-05	0.000508392	0.000315678	3882	tags=46%, list=25%, signal=35%	Myc/Shc4/Runx1/Tgfb3/Nfkbia/Cdk6/Cdkn1a/Ccnd1/Tgfb1/Mdm2/Pik3r5/Pik3cg/Cblb/Cdk4/Smad3/Shc1/Tp53/Stat5a/Tgfbr2/Ikbkg/Nras/Gab2/Akt2/Hdac1/Rela/Rb1/Nfkb1/Smad4/Crk/Ctbp2/Cbl/Ikbkb
hsa04210	hsa04210	KEGG_APOPTOSIS	75	0.480991	1.91088	6.9552e-05	0.000619013	0.000384366	3068	tags=47%, list=20%, signal=38%	Il1b/Tnfrsf10b/Birc3/Csf2rb/Nfkbia/Birc2/Myd88/Fadd/Il1a/Il1rap/Ngf/Irak2/Tnfrsf1a/Cflar/Pik3r5/Pik3cg/Casp7/Casp3/Tp53/Bid/Ripk1/Casp8/Tradd/Irak4/Il1r1/Fas/Capn2/Map3k14/Ikbkg/Prkar2a/Prkx/Akt2/Rela/Bax/Traf2
hsa04512	hsa04512	KEGG_ECM_RECEPTOR_INTERACTION	75	0.478498	1.90098	8.14749e-05	0.000690597	0.000428815	1614	tags=32%, list=10%, signal=29%	Thbs1/Sdc1/Itga5/Tnc/Spp1/Itga2/Itgb7/Cd36/Thbs2/Fn1/Lamc2/Col6a3/Col4a1/Itgb3/Itga1/Cd44/Hmmr/Itgb1/Col4a2/Hspg2/Lamc1/Itga4/Sdc4/Col6a1
hsa05332	hsa05332	KEGG_GRAFT_VERSUS_HOST_DISEASE	13	0.798868	2.12675	9.54185e-05	0.000772022	0.000479375	2509	tags=85%, list=16%, signal=71%	Il6/Il1b/RT1-Da/RT1-Db1/Il1a/RT1-Ba/Cd86/RT1-M6-2/RT1-Bb/Fas/Cd80
hsa03030	hsa03030	KEGG_DNA_REPLICATION	33	0.612609	2.11461	0.000164181	0.00127062	0.00078897	4487	tags=70%, list=29%, signal=50%	Mcm6/Mcm5/Mcm3/Pole2/Pola1/Rfc4/Mcm2/Mcm4/Mcm7/Pold2/Pole/Pcna/Pold1/Prim2/Rpa3/Pola2/Rfc3/Rfc5/Lig1/Pold4/Rpa2/Rfc2/Rnaseh2b
hsa04730	hsa04730	KEGG_LONG_TERM_DEPRESSION	60	-0.559172	-1.80477	0.000191855	0.00142293	0.000883544	2681	tags=42%, list=17%, signal=35%	Pla2g2c/Gnai1/Pla2g3/Plcb1/Crhr1/Cacna1a/Gnas/Prkcg/Plcb4/Prkcb/Nos1/Grid2/Ppp1r17/Ryr1/Gnaz/Prkg2/Gucy1b1/Gria1/Gucy1a2/Gria2/Gria3/Gucy1a1/Grm5/Pla2g4e/Grm1
hsa04514	hsa04514	KEGG_CELL_ADHESION_MOLECULES_CAMS	98	0.419252	1.72785	0.000241432	0.00171899	0.00106738	1619	tags=33%, list=10%, signal=29%	Sele/Selp/Cd2/Sell/Sdc1/Itgb7/Cldn23/Pvr/Cd8a/Cd8b/Cd40/Cd276/Vcan/Ptprc/Icam1/Spn/Cldn4/Siglec1/Itgb1/Cldn14/RT1-Da/RT1-Db1/Itgb2/RT1-Ba/Itgam/Cd86/Itga4/RT1-M6-2/Cd274/RT1-Bb/Sdc4/Cdh5
hsa04260	hsa04260	KEGG_CARDIAC_MUSCLE_CONTRACTION	60	-0.551144	-1.77886	0.000284063	0.00192679	0.00119641	4845	tags=68%, list=31%, signal=47%	Uqcr10/Cox6b1/CYTB/Cox6a1/Cox7c/Atp2a2/Tnnt2/Uqcrb/Uqcrh/NA/Tnni3/Cacng4/Cox6a2/Cox6c/Cox7b/Cox4i1/Slc9a1/Slc8a1/Cacna1c/Cacnb3/Myh6/Tnnc1/Cacna2d1/Cacnb1/Slc9a6/Cacna2d4/Myh7/Cacng7/Cacna1d/Cacnb4/Cacng8/Atp1a2/Atp1b2/Cacnb2/Cacng5/Atp1b1/Cacna2d2/Cacng3/Cacna2d3/Ryr2/Atp1a3
hsa05012	hsa05012	KEGG_PARKINSONS_DISEASE	106	-0.489476	-1.72421	0.000292265	0.00192679	0.00119641	6303	tags=78%, list=40%, signal=47%	Uqcrfs1/Ube2j1/Atp5f1d/NA/Casp9/Ndufv3/Cox5b/Sdhb/Ndufa7/Atp5f1c/Atp5pd/Vdac1/ATP8/Cyc1/ND2/ATP6/ND3/Ube2g1/COX1/Adck2/Ndufa9/Cox7a2l/Atp5f1a/Uqcrc2/Sdhd/Vdac3/COX1/ND4/Ndufb7/ND1/Uqcr10/Cox6b1/CYTB/Atp5po/Ndufb3/Ndufa2/Ndufa10/Cox6a1/ND4L/ND6/Ndufs4/Cox7c/Ube2l6/Atp5pf/Park7/Ndufb5/Ndufc2/Ndufv1/Uqcrb/Atp5mc3/ND5/Uqcrh/Ndufs8/Uba7/NA/Ndufs1/Ndufab1/Ndufs5/Cox6a2/Cox6c/Ndufa3/Ndufa6/Cox7b/Slc25a4…
hsa04650	hsa04650	KEGG_NATURAL_KILLER_CELL_MEDIATED_CYTOTOXICITY	79	0.456268	1.83711	0.000317587	0.00201895	0.00125363	2901	tags=41%, list=19%, signal=33%	Ncr1/Tnfrsf10b/Shc4/Klrk1/Icam1/Syk/Lcp2/Itgb2/Fcer1g/Vav1/Tyrobp/Sh3bp2/RT1-M6-2/Pik3r5/Hcst/Pik3cg/Rac2/Casp3/Shc1/Fcgr3a/Ncr3/Nfatc4/Bid/Ifnar2/Plcg2/Fas/Ptpn6/Nras/Ptk2b/Ifngr2/Icam2/Nfatc1
hsa03018	hsa03018	KEGG_RNA_DEGRADATION	52	0.512376	1.94647	0.000349921	0.00214779	0.00133364	5382	tags=60%, list=34%, signal=39%	Dcps/Lsm7/Lsm2/Exosc1/Dis3/Patl1/Exosc7/Exosc8/Lsm3/Exosc3/Dcp1a/Hspa9/Xrn2/Hspd1/Exosc2/Cnot6l/Cnot6/Eno1/Pnpt1/Lsm5/Exosc10/Parn/Cnot1/Mphosph6/Cnot9/Papola/Mtrex/Exosc6/Exosc9/Exosc4/Cnot10
hsa00190	hsa00190	KEGG_OXIDATIVE_PHOSPHORYLATION	106	-0.48181	-1.6972	0.000450686	0.00255502	0.0015865	6303	tags=84%, list=40%, signal=50%	Uqcrfs1/Atp5f1d/NA/Ndufa11/Ndufv3/Cox5b/Sdhb/Ndufa7/Atp5f1c/Atp5mg/Atp5pd/ATP8/Cyc1/NA/ND2/ATP6/ND3/COX1/Adck2/Ndufa9/Cox7a2l/Atp5f1a/Uqcrc2/Sdhd/Atp6v1c2/COX1/ND4/Ndufb7/ND1/Uqcr10/Cox6b1/CYTB/Atp5po/Ndufb3/Ndufa2/Ppa2/Ndufa10/Cox6a1/ND4L/Atp6v1c1/ND6/Ndufs4/Atp6ap1/Cox7c/Atp5pf/Ndufb5/Ndufc2/Atp6v1d/Ndufv1/Uqcrb/Atp5mc3/Atp6v1h/Cox11/ND5/Uqcrh/Ndufs8/Atp5mf/NA/Ndufs1/Atp5me/Ndufab1/Ndufs5/Cox6a…
hsa04670	hsa04670	KEGG_LEUKOCYTE_TRANSENDOTHELIAL_MIGRATION	96	0.409646	1.69369	0.000430877	0.00255502	0.0015865	2239	tags=39%, list=14%, signal=33%	Mmp9/Cldn23/Actn1/Mapk13/Ncf2/Ncf4/Msn/Cybb/Myl12a/Icam1/Cldn4/Itgb1/Actg1/Cldn14/Vasp/Rhoh/Itgb2/Pxn/Ezr/Vav1/Cyba/Itgam/Actb/Itga4/Ncf1/Rap1b/Cxcr4/Pik3r5/Pik3cg/Cdh5/Rac2/Gnai3/Itk/Cldn19/Esam/Plcg2/Actn4
hsa05200	hsa05200	KEGG_PATHWAYS_IN_CANCER	289	0.296592	1.40702	0.000459329	0.00255502	0.0015865	2946	tags=28%, list=19%, signal=23%	Nos2/Il6/Itga2/Mmp9/Myc/Birc3/Fn1/Lamc2/Runx1/Tgfb3/Nfkbia/Col4a1/Csf2ra/Met/Cdk6/Cdkn1a/Fos/Tpm3/Wnt2/Ccnd1/Ets1/Birc2/Itgb1/Col4a2/Tgfb1/Ptgs2/Mdm2/Hif1a/Traf1/Fadd/Lamc1/Rassf1/Spi1/Nfkb2/Rara/NA/Kitlg/Erbb2/Rad51/Pik3r5/Vegfa/Pik3cg/Jun/Birc5/Pparg/Cblb/Cdk4/Smad3/Rac2/Casp3/Tp53/Csf3r/Bid/Cks1b/Mitf/Casp8/Wnt5a/Stat5a/Fgfr1/Ralb/Fgf2/Cdkn2b/Plcg2/Fas/Wnt7b/Tgfbr2/Ikbkg/Stat3/Fgf22/Nras/Pml/P…
hsa04740	hsa04740	KEGG_OLFACTORY_TRANSDUCTION	22	-0.680514	-1.80784	0.000686929	0.00365414	0.00226898	2604	tags=55%, list=17%, signal=46%	Grk3/Prkaca/Calm2-ps2/Olr35/Prkacb/Camk2a/Adcy3/Calm3/Prkg2/Camk2g/Camk2b/Gnal
hsa05014	hsa05014	KEGG_AMYOTROPHIC_LATERAL_SCLEROSIS_ALS	48	-0.573884	-1.78592	0.000697982	0.00365414	0.00226898	1453	tags=31%, list=9%, signal=28%	Mapk12/Nos1/Slc1a2/Gria1/Gria2/Map2k6/Grin2d/Grin2c/Grin2b/Prph/Grin2a/Grin1/Nefm/Nefh/Nefl
hsa05219	hsa05219	KEGG_BLADDER_CANCER	38	0.547967	1.93913	0.000722496	0.00367441	0.00228156	1696	tags=29%, list=11%, signal=26%	Thbs1/Mmp9/Myc/Cdkn1a/Ccnd1/Mdm2/Rassf1/Erbb2/Vegfa/Cdk4/Tp53
hsa05340	hsa05340	KEGG_PRIMARY_IMMUNODEFICIENCY	23	0.623321	1.93703	0.000997391	0.0049037	0.00304488	2442	tags=57%, list=16%, signal=48%	Cd8a/Cd8b/Cd40/Il2rg/Ptprc/Ciita/Ada/Btk/Cd19/Icos/Tap1/Ung/Ikbkg
hsa04540	hsa04540	KEGG_GAP_JUNCTION	78	-0.505239	-1.70375	0.00101931	0.0049037	0.00304488	2607	tags=37%, list=17%, signal=31%	Gnai1/Prkaca/Plcb1/Gnas/Prkacb/Tubb4a/Gja1/Pdgfd/Adcy9/Adcy8/Adcy3/Adcy1/Adcy2/Prkcg/Htr2a/Plcb4/Prkcb/Tubb3/Tuba4a/Prkg2/Gucy1b1/Gucy1a2/Gucy1a1/Grm5/Tuba8/Drd2/Grm1/Htr2c/Gjd2
hsa05416	hsa05416	KEGG_VIRAL_MYOCARDITIS	46	0.503479	1.88533	0.00107089	0.00501628	0.00311478	2664	tags=46%, list=17%, signal=38%	Cd40/Icam1/Ccnd1/Actg1/RT1-Da/Myh9/RT1-Db1/Itgb2/RT1-Ba/Cd86/Actb/RT1-M6-2/RT1-Bb/Rac2/Casp3/Bid/Sgca/Casp8/Cav1/Cd80/Abl2
hsa00650	hsa00650	KEGG_BUTANOATE_METABOLISM	27	-0.63164	-1.75881	0.00161567	0.0073741	0.00457883	3054	tags=52%, list=20%, signal=42%	Acsm3/Bdh2/Pdhb/Aldh2/Acat2/Hmgcs1/Gad1/Hmgcs2/Ehhadh/Abat/Gad2/Aldh5a1/Aldh1b1/Acsm5
hsa04350	hsa04350	KEGG_TGF_BETA_SIGNALING_PATHWAY	69	0.437194	1.70792	0.00178183	0.00792914	0.00492348	3897	tags=42%, list=25%, signal=32%	Thbs1/Myc/Fst/Thbs2/Inhba/Tgfb3/Tgfb1/Ltbp1/Bmp7/Smad6/Smurf1/Id1/Rbl1/Smad3/E2f5/Ppp2r1b/Cdkn2b/E2f4/Tgfbr2/Thbs4/Acvrl1/Smad2/Tfdp1/Bmp6/Rock2/Smad4/Sp1/Smad5/Rhoa
hsa04662	hsa04662	KEGG_B_CELL_RECEPTOR_SIGNALING_PATHWAY	71	0.413359	1.62232	0.00200997	0.0087262	0.0054184	3957	tags=45%, list=25%, signal=34%	Pirb/Nfkbia/Fcgr2b/Fos/Syk/Lyn/Pik3ap1/Vav1/Pik3r5/Pik3cg/Jun/Btk/Cd19/Rac2/Nfatc4/Plcg2/Ptpn6/Ikbkg/Nras/Bcl10/Inpp5d/Akt2/Rela/Nfatc1/Nfkbie/Cd22/Nfkb1/Nfkbib/Nfatc3/Ifitm3/Ikbkb/Malt1
hsa04610	hsa04610	KEGG_COMPLEMENT_AND_COAGULATION_CASCADES	43	0.509849	1.86725	0.00222606	0.00933165	0.00579434	1918	tags=30%, list=12%, signal=27%	Serpine1/Plaur/Bdkrb1/Plau/F13a1/F5/Bdkrb2/Thbd/C3ar1/C1qc/F3/Fga/C1qb
hsa03440	hsa03440	KEGG_HOMOLOGOUS_RECOMBINATION	27	0.567638	1.83895	0.0023067	0.00933165	0.00579434	4286	tags=67%, list=27%, signal=48%	Eme1/Blm/Rad51/Rad51c/Rad54l/Rad54b/Pold2/Pold1/Rpa3/Mus81/Rad51b/Xrcc3/Mre11/Xrcc2/Brca2/Pold4/Rpa2/Nbn
hsa00534	hsa00534	KEGG_GLYCOSAMINOGLYCAN_BIOSYNTHESIS_HEPARAN_SULFATE	25	-0.643572	-1.75805	0.00228306	0.00933165	0.00579434	2047	tags=40%, list=13%, signal=35%	Hs6st1/Extl2/Hs3st5/Hs6st3/Ndst3/B3gat2/Hs6st2/Extl1/Hs3st2/Ndst4
hsa05320	hsa05320	KEGG_AUTOIMMUNE_THYROID_DISEASE	13	0.717014	1.90883	0.00252867	0.0100023	0.00621078	2509	tags=77%, list=16%, signal=65%	Cd40/Tg/RT1-Da/RT1-Db1/RT1-Ba/Cd86/RT1-M6-2/RT1-Bb/Fas/Cd80
hsa03410	hsa03410	KEGG_BASE_EXCISION_REPAIR	31	0.540175	1.82392	0.0027346	0.0105817	0.00657055	5649	tags=74%, list=36%, signal=47%	Neil3/Parp3/Nthl1/Pole2/Smug1/Ung/Pold2/Pole/Pcna/Tdg/Pold1/Lig1/Parp2/Pold4/Apex2/Apex1/Xrcc1/Pold3/Mutyh/Lig3/Neil2/Ogg1/Parp1
hsa03050	hsa03050	KEGG_PROTEASOME	39	0.502688	1.79801	0.00330245	0.0125072	0.00776613	6085	tags=72%, list=39%, signal=44%	Psmb8/Psmb9/Psme2/Psmc4/Psma4/Psmb4/Psmd11/Psmd8/Ctrl/Psmb2/Psma5/Psmd14/Psmd13/Psma6/Psma1/Psmc3/Psmd4/Psmd3/Psma3/Psmd2/Psmc6/Psmd1/Psma7/Psmd7/Psmb3/Psmb1/Sem1/Psme1
hsa04964	hsa04964	KEGG_PROXIMAL_TUBULE_BICARBONATE_RECLAMATION	19	-0.669106	-1.72099	0.00365408	0.0135505	0.00841399	1957	tags=53%, list=13%, signal=46%	Slc4a4/Car2/Mdh1/Atp1a2/Slc38a3/Atp1b2/Slc9a3/Atp1b1/Gls2/Atp1a3
hsa04520	hsa04520	KEGG_ADHERENS_JUNCTION	72	0.411124	1.60895	0.00419295	0.0152315	0.00945779	4775	tags=50%, list=31%, signal=35%	Actn1/Met/Snai1/Iqgap1/Actg1/Ptpn1/Actb/Erbb2/Smad3/Rac2/Fgfr1/Actn4/Nectin3/Ptpn6/Tgfbr2/Was/Baiap2/Smad2/Wasf2/Igf1r/Ptprj/Tcf7/Fer/Smad4/Csnk2a2/Fyn/Rhoa/Vcl/Lmo7/Ctnna1/Insr/Ctnnb1/Csnk2a1/Map3k7/Cdc42/Yes1
hsa05020	hsa05020	KEGG_PRION_DISEASES	29	0.535422	1.80238	0.00459165	0.0163463	0.01015	2946	tags=45%, list=19%, signal=36%	Il6/Il1b/Hspa1a/Egr1/Il1a/Lamc1/C1qc/C1qb/Hspa5/Notch1/C1qa/Prkx/Bax
hsa04672	hsa04672	KEGG_INTESTINAL_IMMUNE_NETWORK_FOR_IGA_PRODUCTION	26	0.561209	1.80002	0.00623194	0.0217507	0.0135057	2509	tags=62%, list=16%, signal=52%	Il6/Itgb7/Cd40/RT1-Da/Tgfb1/RT1-Db1/RT1-Ba/Cd86/Itga4/Il15ra/Cxcr4/RT1-Bb/Icos/Ltbr/Map3k14/Cd80
hsa03430	hsa03430	KEGG_MISMATCH_REPAIR	21	0.575129	1.75402	0.0110544	0.0357761	0.0222146	5131	tags=67%, list=33%, signal=45%	Exo1/Rfc4/Pold2/Pcna/Pold1/Rpa3/Rfc3/Rfc5/Lig1/Pold4/Rpa2/Rfc2/Msh2/Pold3
hsa05330	hsa05330	KEGG_ALLOGRAFT_REJECTION	12	0.667683	1.70879	0.0107656	0.0357761	0.0222146	2509	tags=75%, list=16%, signal=63%	Cd40/RT1-Da/RT1-Db1/RT1-Ba/Cd86/RT1-M6-2/RT1-Bb/Fas/Cd80
hsa05130	hsa05130	KEGG_PATHOGENIC_ESCHERICHIA_COLI_INFECTION	46	0.432905	1.62106	0.0109513	0.0357761	0.0222146	1606	tags=28%, list=10%, signal=25%	Tlr5/Cd14/Tubb6/Tuba1c/Itgb1/Actg1/Ezr/Arpc1b/Hcls1/Actb/Tlr4/Arpc5/Ncl
hsa05212	hsa05212	KEGG_PANCREATIC_CANCER	67	0.386256	1.513	0.010708	0.0357761	0.0222146	3966	tags=39%, list=25%, signal=29%	Tgfb3/Cdk6/Ccnd1/Tgfb1/Erbb2/Rad51/Pik3r5/Vegfa/Pik3cg/Cdk4/Smad3/Rac2/Tp53/Ralb/Tgfbr2/Ikbkg/Stat3/Smad2/Akt2/Rela/Rb1/Nfkb1/Smad4/Ikbkb/Brca2/Pld1
hsa03420	hsa03420	KEGG_NUCLEOTIDE_EXCISION_REPAIR	41	0.465445	1.67644	0.0116567	0.0370518	0.0230067	5386	tags=59%, list=34%, signal=38%	Ercc1/Pole2/Rfc4/Pold2/Pole/Pcna/Pold1/Rpa3/Rad23b/Rfc3/Rfc5/Lig1/Gtf2h1/Pold4/Gtf2h2/Rpa2/Ddb1/Rfc2/Ccnh/Rad23a/Cdk7/Gtf2h3/Pold3/Gtf2h4
hsa04360	hsa04360	KEGG_AXON_GUIDANCE	125	-0.410467	-1.4639	0.0125863	0.0393047	0.0244056	2692	tags=37%, list=17%, signal=31%	Srgap3/NA/Plxna3/Plxnb1/Efna2/Sema3a/Ppp3cb/Sema4d/Epha5/Cdk5/Gnai1/Robo1/Slit3/Ablim3/Pak3/Pak5/Sema6d/Ablim1/Dcc/Sema6b/Pak1/Ppp3ca/Sema6c/Ephb1/Ablim2/Sema5a/Ntng1/Slit2/Epha8/Limk1/Efnb3/Lrrc4c/Epha4/Pak6/Sema4g/Efna5/Ephb6/Sema4f/Ntn3/Slit1/Unc5d/Nfatc2/L1cam/Epha6/Efna3/Unc5a
hsa05322	hsa05322	KEGG_SYSTEMIC_LUPUS_ERYTHEMATOSUS	42	0.454538	1.64587	0.0136693	0.0419507	0.0260486	2642	tags=48%, list=17%, signal=40%	Actn1/Elane/Cd40/Fcgr2b/Fcgr1a/RT1-Da/RT1-Db1/RT1-Ba/C1qc/Cd86/RT1-Bb/Fcgr3a/H3f3b/C1qb/Snrpd3/Snrpb/Actn4/C2/Cd80/C1qa
hsa05120	hsa05120	KEGG_EPITHELIAL_CELL_SIGNALING_IN_HELICOBACTER_PYLORI_INFECTION	61	0.388327	1.49071	0.01464	0.044168	0.0274254	530	tags=13%, list=3%, signal=13%	Cxcl3/Cxcl2/Cxcl1/Hbegf/Atp6v0d2/Mapk13/Nfkbia/Met
hsa04742	hsa04742	KEGG_TASTE_TRANSDUCTION	22	-0.588482	-1.56335	0.0152049	0.045108	0.0280091	2842	tags=50%, list=18%, signal=41%	Kcnb1/Prkaca/Cacna1a/Gnas/Prkacb/Tas1r1/Adcy8/Cacna1b/Gng3/Asic2/Grm4
