# Supplementary material for: Fidgetin-like 2 knockdown increases acute neuroinflammation and improves recovery in a rat model of spinal cord injury
Source: J Neuroinflammation. 2025 Mar 10;22:73. doi: 10.1186/s12974-025-03344-3 (PMC11895163; doi:10.1186/s12974-025-03344-3)
Supplement: Supplementary file 8 — Supplementary Material 8 [file 12974_2025_3344_MOESM8_ESM.xlsx]

## Sheet: Sheet1
	ID	Description	setSize	enrichmentScore	NES	pvalue	p.adjust	qvalue	rank	leading_edge	core_enrichment
hsa04640	hsa04640	KEGG_HEMATOPOIETIC_CELL_LINEAGE	56	0.747178	2.64439	1e-10	3.56e-09	2.16842e-09	1829	tags=62%, list=12%, signal=55%	Cd8a/Cd8b/Cd36/Anpep/Csf2ra/Il11/Cd14/Dntt/Itga5/Il1r2/Il4r/Il6/Cd3e/Cd33/Cd2/Fcgr1a/Cd3g/Itga4/Cd44/Csf3r/Itgam/Il1r1/Il6r/Cd1d1/Cd7/Il1a/Itga2/Csf1r/Cd37/Il1b/Cd46/Itga1/Cd34/Cd22/Cr2
hsa04060	hsa04060	KEGG_CYTOKINE_CYTOKINE_RECEPTOR_INTERACTION	154	0.620368	2.58162	1e-10	3.56e-09	2.16842e-09	2119	tags=50%, list=14%, signal=44%	Cxcr1/Il20rb/Ccr7/Ccl3/Cxcl1/Cxcr3/Csf2ra/Pf4/Cxcl2/Il11/Ccl9/Ccl7/Lif/Il2rg/Tnfrsf1b/Csf2rb/Tnfsf18/Il1r2/Il4r/Il6/Il21r/Clcf1/Osm/Il18rap/Cxcr4/Cxcl11/Hgf/Tgfb1/Ccl20/Tnfrsf8/Tgfbr1/Cd40/Il10ra/Ccl4/Il18/Tgfbr2/Csf3r/Tnfsf13b/Tnfsf9/Il10rb/Il13ra1/Pdgfrb/Osmr/Il18r1/Il1r1/Tnfsf4/Il6r/Tnfrsf1a/Il1a/Amh/Ifngr1/Tnfsf13/Bmp7/Tnfsf12/Cxcl16/Csf1r/Tnfrsf10b/Il17rb/Crlf2/Il1b/Cxcl3/Fas/Tnfrsf12a/Ngfr/…
hsa03010	hsa03010	KEGG_RIBOSOME	68	0.678925	2.49899	1e-10	3.56e-09	2.16842e-09	4203	tags=91%, list=27%, signal=67%	Bco2/Rps27l/Rps2/LOC102555453/Rplp0/Rps28/Rpl18/Rps10/Rpsa/Rpl10/Rps4x/Rps8/Rpl15/Rps5/Rpl17/Rpl29/Rpl13/Rps12/Rps11/Rpl11/Rps15/Rps17/Rpl18a/Rpl6/Rpl12/Rpl3/Rpl5/Rps29/Rps3a/Rpl27/Rplp1/Rps20/Rpl23/Rpl32/Rpl31/Rpl30/Rpl4/Rpl14/Rps9/Rps24/Rps3/Rpl36al1/Rpl28/Rpl24/Rpl35/Rpl34-ps1/Rpl19/Rps18/Rps27/Rps27a/Rps25/Rps23/Rps16/Fau/Rps15a/NA/Rpl21/Rpl26/Uba52/Rpl9/Rps6/Rps21
hsa04110	hsa04110	KEGG_CELL_CYCLE	113	0.606186	2.42352	1e-10	3.56e-09	2.16842e-09	3603	tags=49%, list=23%, signal=38%	Bub1b/Mcm5/Ccna2/Espl1/Bub1/Cdk1/Plk1/Dbf4/Ccnb1/Ttk/Pttg1/Mcm3/Pkmyt1/Cdc6/Mcm6/Cdc20/Rbl1/Tgfb1/Cdk6/Mad2l1/Myc/Chek2/Mcm2/Cdkn2c/Gadd45g/Ccnd1/Cdkn2b/Cdk2/Cdc25c/Skp2/Mcm4/Cdk4/Gadd45a/Pcna/Mcm7/Tgfb3/Cdkn1a/Atm/Tp53/Gadd45b/Hdac1/Smad3/Mdm2/Tfdp1/Mad2l2/Ccne1/E2f5/Orc1/Cdc7/E2f2/Sfn/Stag1/Ccnd3/E2f4/Cdc25a
hsa04080	hsa04080	KEGG_NEUROACTIVE_LIGAND_RECEPTOR_INTERACTION	180	-0.617856	-2.41307	1e-10	3.56e-09	2.16842e-09	2551	tags=59%, list=16%, signal=50%	Crhr2/Thra/Adora1/Grik4/S1pr5/Gabrb1/Adra1a/Thrb/Adra1b/Grid2/Trpv1/Adra2b/Grid1/Npy1r/Adra2a/Mchr1/Gabra2/Gabrg1/Grik2/Tacr1/Gria3/P2rx2/Gabbr1/Gabra4/Gria1/Grin2c/Avpr2/Pth2r/Gabrg3/Cckbr/Glrb/Grm5/Oprm1/Htr1b/Chrm4/Grik1/Sstr3/Gria2/Grin3a/Chrnb2/P2rx5/Chrna2/Grin2d/Ntsr2/Chrna3/Npy2r/Nmbr/Hrh3/Adcyap1r1/Chrna5/Chrna7/Grm3/Nmur2/Htr2a/Ctsg/Grin2b/Chrnb4/Chrm3/Grm7/Sstr2/Oprl1/Npy5r/Ntsr1/Galr1…
hsa04142	hsa04142	KEGG_LYSOSOME	110	0.569954	2.27165	2.91827e-10	8.65753e-09	5.27336e-09	3287	tags=48%, list=21%, signal=38%	Cd68/Atp6v0d2/Ctsc/Ctsd/Dnase2/Ctsb/Slc11a1/Ctsz/Lgmn/Tcirg1/Acp5/Cd63/Galns/Napsa/Ctsl/Laptm5/Ctsa/Gusb/Lipa/Naglu/Pla2g15/Hexa/Gm2a/Galc/Igf2r/Npc2/Ctsk/Ctse/Asah1/Psap/Ctsw/Glb1/Man2b1/Hexb/NA/Tpp1/Fuca1/Gnptab/Cln5/Ctss/Arsb/M6pr/Ctsh/Ap1s3/Neu1/Clta/Ppt2/Ctns/Lamp2/Manba/Sumf1/Acp2/Nagpa
hsa04620	hsa04620	KEGG_TOLL_LIKE_RECEPTOR_SIGNALING_PATHWAY	80	0.623665	2.3818	4.84389e-10	1.23173e-08	7.50257e-09	1882	tags=45%, list=12%, signal=40%	Spp1/Mapk13/Ccl3/Tlr8/Cd14/Tlr2/Il6/Pik3r5/Tlr5/Cxcl11/Pik3cg/Cd40/Cd86/Pik3cd/Myd88/Ticam2/Ccl4/Tlr7/Ikbke/Nfkbia/Tlr4/Tlr6/Casp8/Irak4/Ctsk/Il1b/Irf5/Map3k8/Tlr1/Ripk1/Fadd/Fos/Jun/Cd80/Lbp/Ifnar2
hsa05140	hsa05140	KEGG_LEISHMANIA_INFECTION	56	0.676404	2.39391	2.05107e-09	4.56363e-08	2.77974e-08	2155	tags=55%, list=14%, signal=48%	Mapk13/Ncf1/Ncf2/Ncf4/Tlr2/Cyba/Itgb2/Fcgr3a/Fcgr2b/Ptpn6/Tgfb1/Fcgr1a/Itga4/Myd88/Itgam/Nfkbia/Il1a/RT1-DOa/Tlr4/Ifngr1/Irak4/Il1b/Cd46/Itgb1/Fos/Ptgs2/Jun/Tgfb3/Ifngr2/Jak2/RT1-DOb
hsa04630	hsa04630	KEGG_JAK_STAT_SIGNALING_PATHWAY	95	0.563085	2.2269	1.07213e-08	2.12044e-07	1.29158e-07	2323	tags=41%, list=15%, signal=35%	Il20rb/Csf2ra/Il11/Lif/Il2rg/Csf2rb/Il4r/Il6/Pik3r5/Il21r/Clcf1/Osm/Ptpn6/Pik3cg/Pik3cd/Il10ra/Myc/Spry1/Csf3r/Il10rb/Jak3/Il13ra1/Osmr/Stat6/Il6r/Pim1/Ifngr1/Cblb/Ccnd1/Crlf2/NA/Il15ra/Il2rb/Ifnar2/Ifngr2/Jak2/Ifnar1/Epor/Stat3
hsa05222	hsa05222	KEGG_SMALL_CELL_LUNG_CANCER	80	0.594019	2.26858	1.39377e-08	2.48091e-07	1.51114e-07	3923	tags=55%, list=25%, signal=41%	Col4a1/Pik3r5/Pik3cg/Pik3cd/Cdk6/Lama1/Myc/Col4a2/Cks1b/Birc3/Nfkbia/Lamb1/Itga2/Ccnd1/Cdkn2b/Lama4/Col4a6/Cdk2/Rxra/Skp2/Cdk4/Itgb1/Lamc1/Ptgs2/Lama5/Fn1/Apaf1/Birc2/Lamc2/Tp53/Nfkb1/Lama2/Traf1/Ccne1/Rela/Ikbkb/E2f2/Ikbkg/Traf5/Akt2/Lamc3/Pten/Itga6/Akt1
hsa03040	hsa03040	KEGG_SPLICEOSOME	118	0.530068	2.15151	2.00514e-08	3.24469e-07	1.97636e-07	5940	tags=72%, list=38%, signal=45%	Ncbp2/Hspa1a/Snrpf/Snrpg/Snrpa/Lsm2/Snrpb/Srsf9/Isy1/Hnrnpa3/Snrpc/Sf3b3/Snrpel1/Magoh/Magohb/Alyref/Snrpa1/Ppil1/Hnrnpa1/Prpf40a/Srsf3/Eif4a3/Hnrnpm/Snrnp40/Tra2b/Phf5a/Lsm5/Dhx38/Lsm3/Sf3b4/Ppih/Eftud2/Dhx15/Rbm22/Sf3b5/Rbm25/Srsf2/Snrpb2/Snrpd2/Sf3b2/Smndc1/Crnkl1/Cherp/Srsf6/Sf3a2/Ddx46/Sf3b6/Prpf31/Snrpd3/Prpf38b/Srsf1/Usp39/Hnrnpk/Acin1/Prpf38a/Hnrnpc/Srsf7/Srsf10/Sf3a3/Lsm7/U2af1/Cdc5l/Tho…
hsa04650	hsa04650	KEGG_NATURAL_KILLER_CELL_MEDIATED_CYTOTOXICITY	78	0.584996	2.21922	8.67823e-08	1.28727e-06	7.84086e-07	2365	tags=46%, list=15%, signal=39%	Ncr3/Hcst/Vav1/Itgal/Syk/Itgb2/Tyrobp/Lcp2/Fcgr3a/Fcer1g/Pik3r5/Rac2/Ptpn6/Pik3cg/Shc4/Pik3cd/Bid/Sh3bp2/Plcg2/Icam1/Shc1/Ifngr1/Klrk1/Icam2/Tnfrsf10b/Nfatc1/Lck/Fas/Casp3/Cd48/Ifnar2/Chp2/Ifngr2/Ifnar1/Nfatc4/Ptk2b
hsa04610	hsa04610	KEGG_COMPLEMENT_AND_COAGULATION_CASCADES	41	0.683531	2.31085	1.87451e-07	2.56664e-06	1.56336e-06	2960	tags=66%, list=19%, signal=54%	Plau/F5/Plaur/Serpine1/C3ar1/Kng1/C1qc/C1qb/F13a1/C2/Cfd/C1qa/C6/Cfh/Vwf/Cd46/A2m/Bdkrb2/Serpinf2/Cr2/F3/F10/Pros1/Thbd/Tfpi/F8/NA
hsa04612	hsa04612	KEGG_ANTIGEN_PROCESSING_AND_PRESENTATION	40	0.695972	2.33852	2.3895e-07	3.03808e-06	1.85051e-06	2487	tags=50%, list=16%, signal=42%	Cd8a/Cd8b/Ifi30/Ctsb/Lgmn/Ctsl/Hspa1a/RT1-DOa/Tap1/Ciita/Calr/Ctss/Tap2/Nfya/RT1-DOb/B2m/Psme1/Pdia3/Psme2/Tapbp
hsa04020	hsa04020	KEGG_CALCIUM_SIGNALING_PATHWAY	150	-0.491774	-1.88302	4.40606e-07	5.22853e-06	3.18473e-06	3239	tags=47%, list=21%, signal=38%	Adra1d/Prkacb/Calm2-ps2/Plcb1/Pde1c/Prkaca/Cacna1c/NA/Ptgfr/Chrm5/Tnnc2/Trpc1/Atp2a1/Adra1a/Cacna1a/Adra1b/Ppp3ca/Gna14/Prkcb/Phkg1/Adcy3/Plcd4/Plcb4/Tnnc1/Tacr1/P2rx2/Ryr1/Calm3/Grin2c/Adcy2/Cacna1g/Cckbr/Nos1/Slc8a2/Cacna1d/Erbb4/Ryr3/Grm5/Adcy1/Camk2a/Adcy8/P2rx5/Cacna1b/Grin2d/Prkcg/Pde1b/Camk2g/Chrna7/Htr2a/Slc8a3/Cacna1e/Chrm3/Ntsr1/Cacna1i/Camk4/Hrh2/Htr5a/Tacr3/Camk2b/Gnal/Grm1/Htr4/Atp2b…
hsa04621	hsa04621	KEGG_NOD_LIKE_RECEPTOR_SIGNALING_PATHWAY	54	0.609553	2.15945	1.24975e-06	1.30856e-05	7.97056e-06	3385	tags=59%, list=22%, signal=47%	Mapk13/Cxcl1/Cxcl2/Ccl7/Pstpip1/Il6/Nod2/Casp1/Nlrc4/Naip6/Pycard/Il18/Nlrp1a/Card6/Birc3/Nfkbia/Casp8/Nlrp3/Il1b/Cxcl3/Tnfaip3/Nod1/Birc2/Casp4/Card9/Trip6/Nfkb1/Mefv/Rela/Ikbkb/Ikbkg/Erbin
hsa04510	hsa04510	KEGG_FOCAL_ADHESION	185	0.421482	1.79483	1.22381e-06	1.30856e-05	7.97056e-06	3969	tags=48%, list=25%, signal=36%	Spp1/Parvg/Vav1/Itga5/Col4a1/Pik3r5/Tnc/Rac2/Thbs2/Hgf/Pik3cg/Shc4/Itga4/Pik3cd/Lama1/Flna/Pdgfrb/Col4a2/Thbs1/Pxn/Birc3/Shc1/Myl12a/Lamb1/Vasp/Itgb7/Igf1/Itga2/Col6a3/Ccnd1/Actb/Lama4/Col4a6/Vwf/Rap1b/Tln1/Met/Itgb1/Lamc1/Itga1/Lama5/Jun/Mylk3/Col6a1/Col1a1/Flnc/Fn1/Actg1/Flt4/Birc2/Col6a2/Lamc2/Actn1/Erbb2/Cav1/Pdgfra/Ctnnb1/Parvb/Lama2/Pdgfb/Raf1/Ppp1ca/Itgb5/Rhoa/Myl9/Pak4/Thbs4/Col5a2/Zyx/Di…
hsa04115	hsa04115	KEGG_P53_SIGNALING_PATHWAY	55	0.609084	2.15509	1.89815e-06	1.87706e-05	1.14333e-05	2444	tags=53%, list=16%, signal=45%	Serpine1/Rrm2/Cdk1/Ccnb1/Cdk6/Chek2/Bid/Gadd45g/Thbs1/Gtse1/Igf1/Casp8/Ccnd1/Cdk2/Fas/Cdk4/Casp3/Gadd45a/Steap3/Ccng1/Pmaip1/Apaf1/Cdkn1a/Shisa5/Atm/Bax/Tp53/Igfbp3/Gadd45b
hsa04062	hsa04062	KEGG_CHEMOKINE_SIGNALING_PATHWAY	142	0.450737	1.8793	2.04048e-06	1.91161e-05	1.16437e-05	2928	tags=38%, list=19%, signal=31%	Cxcr1/Ccr7/Ccl3/Ncf1/Cxcl1/Cxcr3/Pf4/Cxcl2/Ccl9/Vav1/Ccl7/Hck/Pik3r5/Rac2/Plcb2/Cxcr4/Cxcl11/Lyn/Was/Ccl20/Dock2/Pik3cg/Shc4/Fgr/Adcy4/Pik3cd/Ccl4/Jak3/Pxn/Shc1/Nfkbia/Adcy7/Prkcd/Cxcl16/Rap1b/Cxcl3/Cxcl14/Jak2/Gnai2/Plcb3/Stat3/Gnai3/Ptk2b/Prkx/Nfkb1/Csk/Cxcr5/Cx3cr1/Arrb2/Itk/Raf1/Rhoa/Nras/Prex1
hsa04662	hsa04662	KEGG_B_CELL_RECEPTOR_SIGNALING_PATHWAY	71	0.535098	1.99135	9.81474e-06	8.73512e-05	5.32062e-05	3290	tags=49%, list=21%, signal=39%	Pirb/Vav1/Syk/Fcgr2b/Pik3r5/Rac2/Btk/Ptpn6/Lyn/Pik3cg/Pik3cd/Blnk/Plcg2/Inpp5d/Pik3ap1/Nfkbia/Nfatc1/Fos/Jun/Cd22/Cr2/Dapp1/Chp2/Nfatc4/Nfkbie/Ifitm3/Nfkb1/Bcl10/Raf1/Nras/Rela/Cd72/Ikbkb/Ikbkg/Card11
hsa03030	hsa03030	KEGG_DNA_REPLICATION	33	0.667671	2.16652	1.3112e-05	0.000106125	6.46416e-05	4496	tags=76%, list=29%, signal=54%	Mcm5/Mcm3/Mcm6/Mcm2/Pola1/Pole2/Pole/Mcm4/Prim2/Pold1/Pcna/Mcm7/Lig1/Rfc3/Rfc4/Rnaseh2b/Pold4/Rpa2/Pold3/Rfc5/Rpa3/Rfc2/Fen1/Pold2/Pola2
hsa04670	hsa04670	KEGG_LEUKOCYTE_TRANSENDOTHELIAL_MIGRATION	97	0.493492	1.94736	1.31166e-05	0.000106125	6.46416e-05	2956	tags=47%, list=19%, signal=39%	Mapk13/Ncf1/Ncf2/Vav1/Ncf4/Cybb/Itgal/Cyba/Itgb2/Pik3r5/Rac2/Cxcr4/Pik3cg/Itga4/Pik3cd/Itgam/Txk/Cldn23/Plcg2/Icam1/Pxn/Sipa1/Myl12a/Vasp/Msn/Ezr/Actb/Esam/Rap1b/Cldn5/Itgb1/Rhoh/Cdh5/Cldn4/Actg1/Actn1/Gnai2/Gnai3/Ptk2b/Ctnnb1/Mmp2/Mmp9/Ocln/Itk/Rhoa/Myl9
hsa05200	hsa05200	KEGG_PATHWAYS_IN_CANCER	288	0.350061	1.56645	1.53268e-05	0.000118616	7.22499e-05	3240	tags=34%, list=21%, signal=28%	Csf2ra/Birc5/Col4a1/Il6/Pik3r5/Rac2/Spi1/NA/Hgf/Tgfb1/Tgfbr1/Pik3cg/Pik3cd/Cdk6/Lama1/Tgfbr2/Myc/Csf3r/Bid/Pdgfrb/Col4a2/Cks1b/Plcg2/Birc3/Nfkbia/Lamb1/Runx1/Rad51/Igf1/Itga2/Cblb/Casp8/Csf1r/Ccnd1/Cdkn2b/Lama4/Col4a6/Cdk2/Ets1/Rxra/Tpm3/Fas/Wnt4/Nfkb2/Skp2/Fzd6/Rara/Cdk4/Pld1/Met/Itgb1/Lamc1/Fadd/Fos/Casp3/Ptgs2/Lama5/Ralb/Jun/Lef1/Fgf2/Fn1/Tgfb3/Cdkn1a/Birc2/Lamc2/Pml/Bax/Hif1a/Tp53/Erbb2/Stat3…
hsa04512	hsa04512	KEGG_ECM_RECEPTOR_INTERACTION	76	0.511489	1.92638	1.75688e-05	0.000130302	7.9368e-05	2101	tags=39%, list=13%, signal=34%	Spp1/Cd36/Sdc1/Itga5/Col4a1/Tnc/Thbs2/Itga4/Hmmr/Cd44/Lama1/Col4a2/Thbs1/Lamb1/Itgb7/Itga2/Col6a3/Lama4/Col4a6/Vwf/Itgb1/Lamc1/Itga1/Lama5/Col6a1/Col1a1/Fn1/Hspg2/Col6a2/Lamc2
hsa04660	hsa04660	KEGG_T_CELL_RECEPTOR_SIGNALING_PATHWAY	93	0.480762	1.89038	2.14449e-05	0.000152688	9.30033e-05	3571	tags=48%, list=23%, signal=38%	Cd8a/Cd8b/Mapk13/Vav1/Icos/Lcp2/Ptprc/Pik3r5/Cd3e/Ptpn6/Ctla4/Cd3g/Pik3cg/Pik3cd/Tec/Nfkbia/Cblb/Nfatc1/Lck/Cd28/Cdk4/Map3k8/Fos/Map3k14/Jun/Chp2/Nfatc4/Nfkbie/Nfkb1/Nck1/Bcl10/Itk/Raf1/Rhoa/Nras/Rela/Pak4/Ikbkb/Ikbkg/Card11/Zap70/Cdc42/Pak2/Akt2/Vav2
hsa05220	hsa05220	KEGG_CHRONIC_MYELOID_LEUKEMIA	70	0.518242	1.92269	2.62843e-05	0.000179946	0.000109606	3751	tags=47%, list=24%, signal=36%	Pik3r5/Tgfb1/Tgfbr1/Pik3cg/Shc4/Pik3cd/Cdk6/Tgfbr2/Myc/Shc1/Nfkbia/Runx1/Cblb/Ccnd1/Cdk4/Tgfb3/Cdkn1a/Tp53/Nfkb1/Hdac1/Smad3/Mdm2/Raf1/Stat5a/Nras/Rela/Ikbkb/E2f2/Ikbkg/Ctbp2/Akt2/Cbl/Gab2
hsa05340	hsa05340	KEGG_PRIMARY_IMMUNODEFICIENCY	23	0.722827	2.1302	2.98969e-05	0.000197098	0.000120054	2278	tags=74%, list=15%, signal=63%	Cd8a/Cd8b/Icos/Il2rg/Ptprc/Cd3e/Btk/Cd40/Blnk/Jak3/Ung/Ada/Tap1/Lck/Ciita/Tap2/Dclre1c
hsa04623	hsa04623	KEGG_CYTOSOLIC_DNA_SENSING_PATHWAY	37	0.632162	2.10105	3.19167e-05	0.000202899	0.000123587	3493	tags=51%, list=22%, signal=40%	Il33/Il6/Ripk3/Casp1/Aim2/Ccl4/Pycard/Il18/Ikbke/Nfkbia/Il1b/Ripk1/Sting1/Nfkb1/Zbp1/Rela/Ikbkb/Ikbkg/Trex1
hsa04514	hsa04514	KEGG_CELL_ADHESION_MOLECULES_CAMS	102	0.454151	1.79734	4.20221e-05	0.000257929	0.000157106	1821	tags=33%, list=12%, signal=30%	Cd8a/Cd8b/Siglec1/Sdc1/Selp/Itgal/Itgb2/Icos/Ptprc/Ctla4/Cd2/Itga4/Cd40/Cd86/Sele/Itgam/Cldn23/Cd276/Icam1/Vcan/RT1-DOa/Itgb7/Icam2/Esam/Sell/Cd28/Cldn5/Itgb1/Cd226/Cd34/Cdh5/Cd80/Cldn4/Cd22
hsa04260	hsa04260	KEGG_CARDIAC_MUSCLE_CONTRACTION	60	-0.558374	-1.85244	5.64369e-05	0.000334859	0.000203965	1894	tags=32%, list=12%, signal=28%	Cacnb1/Cacng7/Tnnc1/Slc9a6/Atp1b1/Cacna2d1/Myh7/Cacna2d4/Cacnb2/Cacna1d/Atp1a2/Cacnb4/Cacng8/Cacna2d2/Cacng3/Cacna2d3/Ryr2/Cacng5/Atp1a3
hsa03410	hsa03410	KEGG_BASE_EXCISION_REPAIR	31	0.639523	2.03962	7.14422e-05	0.000397397	0.000242057	4572	tags=71%, list=29%, signal=50%	Pole2/Ung/Neil3/Pole/Parp3/Pold1/Mphosph8/Pcna/Lig1/Parp2/Nthl1/Parp1/Pold4/Tdg/Pold3/Mbd4/Apex2/Mutyh/Ogg1/Fen1/Pold2/Xrcc1
hsa04666	hsa04666	KEGG_FC_GAMMA_R_MEDIATED_PHAGOCYTOSIS	92	0.471921	1.84951	6.94616e-05	0.000397397	0.000242057	1682	tags=29%, list=11%, signal=26%	Ncf1/Scin/Vav1/Syk/Hck/Fcgr3a/Ptprc/Fcgr2b/Pik3r5/Rac2/Arpc1b/Lyn/Was/Dock2/Fcgr1a/Pik3cg/Pik3cd/Plcg2/Inpp5d/Sphk1/Vasp/Arpc5/Prkcd/Arpc3/Pld1/Pla2g4a/Arpc2
hsa04720	hsa04720	KEGG_LONG_TERM_POTENTIATION	64	-0.541593	-1.81187	8.13048e-05	0.000438553	0.000267126	3629	tags=50%, list=23%, signal=39%	Prkca/Itpr1/Ppp3cb/Prkacb/Calm2-ps2/Plcb1/Prkaca/Cacna1c/NA/Rapgef3/Ppp3ca/Prkcb/Ppp1r1a/Plcb4/Calm3/Gria1/Grin2c/Grm5/Adcy1/Camk2a/Rps6ka6/Gria2/Adcy8/Grin2d/Prkcg/Camk2g/Grin2b/Camk4/Camk2b/Grm1/Grin1/Grin2a
hsa04210	hsa04210	KEGG_APOPTOSIS	75	0.492247	1.85531	0.000102071	0.00053437	0.000325489	3240	tags=49%, list=21%, signal=39%	Csf2rb/Pik3r5/Pik3cg/Pik3cd/Myd88/Bid/Il1r1/Birc3/Nfkbia/Tnfrsf1a/Il1a/Casp8/Tnfrsf10b/Irak4/Il1b/Fas/Casp7/Ripk1/Fadd/Casp3/Map3k14/Irak2/Tradd/Chp2/Apaf1/Birc2/Atm/Bax/Tp53/Prkx/Nfkb1/Ngf/Rela/Capn1/Ikbkb/Cflar/Ikbkg
hsa05212	hsa05212	KEGG_PANCREATIC_CANCER	67	0.492491	1.80495	0.000338757	0.00172282	0.00104938	4355	tags=54%, list=28%, signal=39%	Pik3r5/Rac2/Tgfb1/Tgfbr1/Pik3cg/Pik3cd/Cdk6/Tgfbr2/Rad51/Ccnd1/Cdk4/Pld1/Ralb/Arhgef6/Tgfb3/Tp53/Erbb2/Stat3/Nfkb1/Smad3/Brca2/Raf1/Rela/Ikbkb/E2f2/Ikbkg/Cdc42/Akt2/Ralgds/Akt1/Smad2/Smad4/Jak1/Stat1/Vegfc/E2f3
hsa00520	hsa00520	KEGG_AMINO_SUGAR_AND_NUCLEOTIDE_SUGAR_METABOLISM	42	0.556171	1.90153	0.000512571	0.00253438	0.00154371	4513	tags=55%, list=29%, signal=39%	Hk3/Npl/Amdhd2/Gnpda1/Hexa/Hk2/Pgm2/Renbp/Hexb/Galk1/Ugdh/Galk2/Nagk/Pmm2/Uxs1/Gne/Gale/Mpi/Gmppb/Gmppa/Nans/Gfpt2/Gmds
hsa04672	hsa04672	KEGG_INTESTINAL_IMMUNE_NETWORK_FOR_IGA_PRODUCTION	28	0.625503	1.92813	0.000541025	0.00260277	0.00158537	2280	tags=61%, list=15%, signal=52%	Icos/Il6/Cxcr4/Tgfb1/Itga4/Cd40/Cd86/Tnfsf13b/RT1-DOa/Itgb7/Tnfsf13/Cd28/Map3k14/Il15ra/Cd80/RT1-DOb/Ltbr
hsa05130	hsa05130	KEGG_PATHOGENIC_ESCHERICHIA_COLI_INFECTION	46	0.528269	1.83836	0.000727108	0.00340593	0.00207457	2885	tags=46%, list=18%, signal=37%	Cd14/Tuba1c/Tlr5/Hcls1/Tubb6/Arpc1b/Was/Tlr4/Arpc5/Ezr/Actb/Arpc3/Itgb1/Arpc2/Arpc4/Actg1/Ctnnb1/Nck1/Tubb5/Ocln/Rhoa
hsa05332	hsa05332	KEGG_GRAFT_VERSUS_HOST_DISEASE	15	0.735008	1.89481	0.000855279	0.00386239	0.00235261	2155	tags=60%, list=14%, signal=52%	Il6/Cd86/Il1a/RT1-DOa/Il1b/Cd28/Fas/Cd80/RT1-DOb
hsa05416	hsa05416	KEGG_VIRAL_MYOCARDITIS	48	0.521286	1.81363	0.000867952	0.00386239	0.00235261	2329	tags=38%, list=15%, signal=32%	Itgal/Itgb2/Rac2/Cd40/Cd86/Bid/Icam1/RT1-DOa/Casp8/Ccnd1/Actb/Myh9/Cd28/Casp3/Cd80/Actg1/RT1-DOb/Cav1
hsa05320	hsa05320	KEGG_AUTOIMMUNE_THYROID_DISEASE	16	0.714878	1.86776	0.000911231	0.00395608	0.00240967	2568	tags=62%, list=16%, signal=52%	Ctla4/Cd40/Cd86/RT1-DOa/Cd28/Fas/Tg/Cd80/RT1-DOb/Tshr
hsa03018	hsa03018	KEGG_RNA_DEGRADATION	52	0.488156	1.73074	0.00114692	0.00486078	0.00296073	6466	tags=63%, list=41%, signal=37%	Cnot6l/Lsm2/Cnot6/Patl1/Xrn2/Lsm5/Cnot9/Lsm3/Dcps/Exosc7/Cnot1/Papola/Exosc3/Lsm1/Eno1/Dis3/Skic2/Parn/Exosc8/Lsm7/Dcp1a/Exosc6/Xrn1/Cnot3/Exosc9/Edc3/Hspd1/C1d/Mtrex/Exosc4/Ddx6/Dcp1b/Cnot2
hsa05210	hsa05210	KEGG_COLORECTAL_CANCER	57	0.477841	1.69979	0.00146416	0.00606094	0.00369176	2885	tags=39%, list=18%, signal=32%	Birc5/Pik3r5/Rac2/Tgfb1/Tgfbr1/Pik3cg/Pik3cd/Tgfbr2/Myc/Ccnd1/Fos/Casp3/Jun/Lef1/Tgfb3/Bax/Tp53/Ctnnb1/Smad3/Tcf7/Raf1/Rhoa
hsa05120	hsa05120	KEGG_EPITHELIAL_CELL_SIGNALING_IN_HELICOBACTER_PYLORI_INFECTION	62	0.459853	1.65707	0.0018309	0.00740681	0.00451154	1749	tags=27%, list=11%, signal=24%	Cxcr1/Mapk13/Atp6v0d2/Cxcl1/Cxcl2/Tcirg1/Lyn/Plcg2/Nfkbia/NA/Hbegf/Cxcl3/Met/Nod1/Casp3/Map3k14/Jun
hsa00534	hsa00534	KEGG_GLYCOSAMINOGLYCAN_BIOSYNTHESIS_HEPARAN_SULFATE	25	-0.624657	-1.75897	0.00199751	0.00790127	0.00481272	2022	tags=40%, list=13%, signal=35%	B3gat1/Extl2/B3gat2/Extl1/Hs3st5/Hs6st2/Hs3st2/Ndst3/Hs6st3/Ndst4
hsa04730	hsa04730	KEGG_LONG_TERM_DEPRESSION	60	-0.483972	-1.60561	0.00226853	0.00877823	0.00534688	2444	tags=38%, list=16%, signal=32%	Gnao1/Cacna1a/Grid2/Prkcb/Gucy1a1/Pla2g2c/Plcb4/Gucy1b1/Gria3/Ryr1/Gucy1a2/Gria1/Gnai1/Pla2g3/Nos1/Prkg2/Grm5/Gria2/Prkcg/Gnaz/Pla2g4e/Ppp1r17/Grm1
hsa05221	hsa05221	KEGG_ACUTE_MYELOID_LEUKEMIA	55	0.476548	1.68614	0.00247455	0.00937171	0.00570837	3505	tags=44%, list=22%, signal=34%	Pik3r5/Spi1/NA/Eif4ebp1/Pik3cg/Pik3cd/Myc/Pim1/Runx1/Ccnd1/Rara/Lef1/Pml/Stat3/Nfkb1/Tcf7/Raf1/Stat5a/Nras/Rela/Ikbkb/Ikbkg/Akt2/Tcf7l2
hsa04664	hsa04664	KEGG_FC_EPSILON_RI_SIGNALING_PATHWAY	62	0.4479	1.61399	0.00275311	0.0102095	0.00621866	1214	tags=24%, list=8%, signal=22%	Mapk13/Vav1/Syk/Lcp2/Fcer1g/Pik3r5/Rac2/Pla2g2d/Btk/Lyn/Pik3cg/Pik3cd/Plcg2/Inpp5d/Prkcd
hsa00531	hsa00531	KEGG_GLYCOSAMINOGLYCAN_DEGRADATION	14	0.712917	1.81946	0.00285571	0.0103738	0.00631876	2115	tags=64%, list=14%, signal=56%	Hpse/Galns/Gusb/Naglu/Hexa/Glb1/Hexb/Hyal2/Arsb
hsa04810	hsa04810	KEGG_REGULATION_OF_ACTIN_CYTOSKELETON	182	0.334998	1.42621	0.00331433	0.011799	0.00718687	3442	tags=38%, list=22%, signal=30%	Scin/Iqgap3/Itgax/Vav1/Cd14/Itgal/Itgb2/Diaph3/Itga5/Pik3r5/Rac2/Iqgap1/Arpc1b/Was/Pik3cg/Itga4/Pik3cd/Itgam/Pdgfrb/Nckap1l/Pxn/Myl12a/Msn/Arpc5/Itgb7/Ezr/Itga2/Iqgap2/Actb/Myh9/Pfn1/Arpc3/Tmsb4x/Itgb1/Itga1/Diaph2/Arpc2/Bdkrb2/Baiap2/Mylk3/Arhgef6/Arpc4/Fgf2/Fn1/Actg1/Actn1/Cyfip1/Pdgfra/Wasf2/Rras/Csk/Pdgfb/Raf1/Ppp1ca/Itgb5/Rhoa/Nras/Myl9/Pak4/Ssh2/Rras2/Cfl1/Diaph1/Actn4/Itga9/Pdgfc/Itgb3/Cdc…
hsa03440	hsa03440	KEGG_HOMOLOGOUS_RECOMBINATION	27	0.591729	1.80562	0.00368985	0.0127107	0.0077422	4367	tags=67%, list=28%, signal=48%	Eme1/Blm/Rad51/Rad54b/Rad54l/Pold1/Rad51c/Xrcc3/Pold4/Brca2/Rpa2/Pold3/Rpa3/Top3a/Xrcc2/Rad51b/Sem1/Pold2
hsa05215	hsa05215	KEGG_PROSTATE_CANCER	82	0.396934	1.52329	0.00371325	0.0127107	0.0077422	3710	tags=38%, list=24%, signal=29%	Pik3r5/Pik3cg/Pik3cd/Pdgfrb/Nfkbia/Igf1/Ccnd1/Cdk2/Lef1/Cdkn1a/Tp53/Erbb2/Pdgfra/Ctnnb1/Nfkb1/Tcf7/Mdm2/Pdgfb/Raf1/Nras/Ccne1/Rela/Ikbkb/E2f2/Ikbkg/Pdgfc/Creb1/Akt2/Tcf7l2/Pten/Hsp90b1
hsa03430	hsa03430	KEGG_MISMATCH_REPAIR	21	0.614407	1.77459	0.00397895	0.0131429	0.00800543	5005	tags=71%, list=32%, signal=49%	Exo1/Pold1/Pcna/Lig1/Rfc3/Rfc4/Pold4/Rpa2/Pold3/Rfc5/Rpa3/Rfc2/Pold2/Ssbp1/Msh2
hsa05020	hsa05020	KEGG_PRION_DISEASES	29	0.563692	1.75825	0.00398717	0.0131429	0.00800543	3220	tags=52%, list=21%, signal=41%	C1qc/Il6/C1qb/C1qa/Hspa1a/C6/Il1a/Il1b/Egr1/Lamc1/Bax/Prkx/NA/Notch1/Hspa5
hsa04740	hsa04740	KEGG_OLFACTORY_TRANSDUCTION	20	-0.638102	-1.69812	0.00437808	0.014169	0.00863047	3531	tags=65%, list=23%, signal=50%	Cngb1/Prkacb/Calm2-ps2/Pde1c/Prkaca/Clca1/Adcy3/Calm3/Prkg2/Camk2a/Camk2g/Camk2b/Gnal
hsa03420	hsa03420	KEGG_NUCLEOTIDE_EXCISION_REPAIR	41	0.495866	1.6764	0.00553572	0.0175957	0.0107177	4466	tags=49%, list=29%, signal=35%	Pole2/Pole/Pold1/Pcna/Lig1/Rfc3/Rfc4/Pold4/Rpa2/Pold3/Rfc5/Gtf2h4/Rpa3/Ddb1/Rfc2/Gtf2h3/Gtf2h1/Gtf2h2/Pold2/Rad23b
hsa04520	hsa04520	KEGG_ADHERENS_JUNCTION	72	0.399339	1.48695	0.00838639	0.0261891	0.015952	4093	tags=42%, list=26%, signal=31%	Rac2/Iqgap1/Ptpn6/Was/Tgfbr1/Tgfbr2/Snai1/Ptpn1/Ptprj/Actb/Met/Baiap2/Lef1/Actg1/Actn1/Erbb2/Ctnnb1/Wasf2/Smad3/Tcf7/Rhoa/Ctnna1/Actn4/Cdc42/Tcf7l2/Nectin3/Ctnnd1/Smad2/Csnk2a2/Smad4
hsa00240	hsa00240	KEGG_PYRIMIDINE_METABOLISM	81	0.391988	1.49819	0.0106702	0.0327464	0.0199461	4496	tags=44%, list=29%, signal=32%	Rrm2/Tk1/Pola1/Pole2/Upp1/Entpd1/Pole/Nt5e/Nt5c/Pnp/Tyms/Prim2/Rrm1/Pold1/Umps/Nme6/Pold4/Dtymk/Nme2/Txnrd1/Dctd/Polr1a/Polr2a/Itpa/Uck2/Polr2d/Pold3/Nt5c2/Polr1h/Polr2g/Ak3/Polr2e/Cant1/Pold2/Cad/Pola2
hsa00900	hsa00900	KEGG_TERPENOID_BACKBONE_BIOSYNTHESIS	13	-0.675894	-1.61329	0.011426	0.0344717	0.0209969	2402	tags=69%, list=15%, signal=59%	Ggps1/Pdss2/Pmvk/Mvk/Hmgcr/Mvd/Idi1/Acat2/Hmgcs1
hsa04350	hsa04350	KEGG_TGF_BETA_SIGNALING_PATHWAY	69	0.384629	1.4253	0.0130648	0.038759	0.0236084	3716	tags=39%, list=24%, signal=30%	Thbs2/Rbl1/Tgfb1/Tgfbr1/Tgfbr2/Myc/Thbs1/Fst/Amh/Bmp7/Cdkn2b/Tgfb3/Acvrl1/Ltbp1/Smad3/Id3/Tfdp1/Ppp2r1b/Rhoa/Id1/E2f5/Thbs4/Smad6/E2f4/Dcn/Sp1/Smurf1
hsa00510	hsa00510	KEGG_N_GLYCAN_BIOSYNTHESIS	41	0.460723	1.55759	0.0164429	0.0479809	0.0292255	3156	tags=39%, list=20%, signal=31%	Man2a1/B4galt1/Man1a1/Stt3a/Man1c1/St6gal1/Mgat2/Stt3b/Dpagt1/Ddost/Mgat4b/Mgat4a/Rpn2/Alg5/Alg8/Alg14
