# Supplementary material for: Fidgetin-like 2 knockdown increases acute neuroinflammation and improves recovery in a rat model of spinal cord injury
Source: J Neuroinflammation. 2025 Mar 10;22:73. doi: 10.1186/s12974-025-03344-3 (PMC11895163; doi:10.1186/s12974-025-03344-3)
Supplement: Supplementary file 9 — Supplementary Material 9 [file 12974_2025_3344_MOESM9_ESM.xlsx]

## Sheet: Sheet1
	ID	Description	setSize	enrichmentScore	NES	pvalue	p.adjust	qvalue	rank	leading_edge	core_enrichment
hsa04610	hsa04610	KEGG_COMPLEMENT_AND_COAGULATION_CASCADES	41	0.744274	2.20089	4.7604e-07	8.52112e-05	7.76697e-05	1806	tags=61%, list=12%, signal=54%	Kng1/Serpinf2/C1qb/C1qc/Serpina1/C1qa/F10/Serping1/Plau/Cfi/C2/C6/Cfh/F12/Serpine1/Plaur/A2m/C1s/F3/Serpinc1/Thbd/C1r/Masp1/Pros1/C3ar1
hsa04650	hsa04650	KEGG_NATURAL_KILLER_CELL_MEDIATED_CYTOTOXICITY	78	0.600123	1.95131	9.14619e-06	0.000818584	0.000746136	1582	tags=32%, list=10%, signal=29%	Ncr3/Klrk1/Hcst/Fcer1g/Fcgr3a/Itgb2/Vav1/Pik3r5/Itgal/Fas/Ifngr1/Bid/Pik3cd/Tyrobp/Syk/Lcp2/Ifnar2/Rac2/Icam1/Plcg2/Shc4/Pik3cg/Ptpn6/Shc1/Sh3bp2
hsa04630	hsa04630	KEGG_JAK_STAT_SIGNALING_PATHWAY	93	0.515382	1.71348	0.00081055	0.0448066	0.040841	3269	tags=45%, list=21%, signal=36%	Il2rb/Csf2rb/Lif/Clcf1/Il21r/Il13ra1/Ifnlr1/Pik3r5/Csf2ra/Csf3r/Ifngr1/Il6r/Pik3cd/Il4r/Ifnar2/Cblb/Lepr/Pik3cg/Pim1/Ptpn6/Ghr/Irf9/Osmr/Il2ra/Jak3/Spry4/Il15/Il12a/Ifngr2/Stat6/Jak2/Ccnd1/Tyk2/Il10rb/Stat3/Cntf/Stat1/Ifnar1/Il10ra/Stat2/Ctf1/Pias3
hsa04666	hsa04666	KEGG_FC_GAMMA_R_MEDIATED_PHAGOCYTOSIS	91	0.513749	1.69852	0.00100126	0.0448066	0.040841	2105	tags=25%, list=13%, signal=22%	Fcgr2b/Ncf1/Fcgr3a/Pla2g4f/Ptprc/Vav1/Pik3r5/Fcgr1a/Lyn/Pik3cd/Syk/Rac2/Plcg2/Arpc1b/Pik3cg/Sphk1/Was/Dock2/Prkcd/Hck/Arpc5/Inpp5d/Vasp
hsa04664	hsa04664	KEGG_FC_EPSILON_RI_SIGNALING_PATHWAY	62	0.558492	1.7529	0.00133522	0.0478007	0.0435702	2017	tags=27%, list=13%, signal=24%	Pla2g2a/Pla2g5/Mapk13/Fcer1g/Vav1/Pik3r5/Lyn/Pik3cd/Syk/Lcp2/Rac2/Plcg2/Pik3cg/Btk/Prkcd/Pla2g2d/Inpp5d
