# Supplementary material for: Fidgetin-like 2 knockdown increases acute neuroinflammation and improves recovery in a rat model of spinal cord injury
Source: J Neuroinflammation. 2025 Mar 10;22:73. doi: 10.1186/s12974-025-03344-3 (PMC11895163; doi:10.1186/s12974-025-03344-3)
Supplement: Supplementary file 10 — Supplementary Material 10 [file 12974_2025_3344_MOESM10_ESM.xlsx]

## Sheet: Sheet1
	ID	Description	setSize	enrichmentScore	NES	pvalue	p.adjust	qvalue	rank	leading_edge	core_enrichment
hsa04623	hsa04623	KEGG_CYTOSOLIC_DNA_SENSING_PATHWAY	38	0.70294	2.00215	2.73836e-05	0.00243714	0.00203215	1481	tags=34%, list=10%, signal=31%	Il6/Cxcl10/Zbp1/Ccl4/Il1b/Irf7/Nfkbia/Aim2/Rig1/Ikbke/Pycard/Ripk3/Il33
hsa04620	hsa04620	KEGG_TOLL_LIKE_RECEPTOR_SIGNALING_PATHWAY	80	0.610506	1.97342	1.84284e-05	0.00243714	0.00203215	2035	tags=30%, list=13%, signal=26%	Cxcl11/Il6/Cxcl10/Ccl4/Il1b/Cxcl9/Irf7/Nfkbia/Stat1/Tlr2/Tlr1/Ikbke/Cd40/Spp1/Cd80/Tlr8/Tlr4/Tirap/Fadd/Tlr3/Myd88/Casp8/Ccl3/Mapk13
hsa00190	hsa00190	KEGG_OXIDATIVE_PHOSPHORYLATION	105	-0.509093	-1.86871	8.07224e-05	0.00361879	0.00301744	5703	tags=71%, list=37%, signal=46%	ND5/NA/Atp5pf/Atp6v0d1/Ndufv2/Cox7a2l/Atp5mc2/Ndufa3/Ndufb5/Cox6b1/Atp6ap1/Atp5f1b/Ndufv1/Ndufs2/Ndufa7/Cox6c/Ndufa8/ND6/Atp5f1c/Ndufs4/Atp6v0e2/Lhpp/CYTB/Atp6v1c1/Atp5f1d/COX3/ATP6/Ndufa2/Adck2/Ndufb10/Atp6v0c/Cox7c/Ndufa11/Sdha/Cox4i1/Cox7b/COX1/NA/Atp5po/Atp6v1a/Atp5pd/Atp5me/Ndufs3/Atp6v1e1/Atp5f1a/Atp5mc3/Atp6v1h/NA/Sdhd/Ndufb6/Cox5b/Atp6v1b2/Cox7a2/NA/Cyc1/Atp5mg/Uqcrfs1/Ndufa4/Ndufab1/Nduf…
hsa04060	hsa04060	KEGG_CYTOKINE_CYTOKINE_RECEPTOR_INTERACTION	145	0.503588	1.76005	8.13211e-05	0.00361879	0.00301744	2375	tags=37%, list=15%, signal=31%	Cxcl11/Il6/Il11/Cxcl10/Ccl20/Ccl4/Cxcl1/Cxcl3/Il1b/Cxcl9/Cxcr3/Tnfsf4/Il1r2/Lif/Tnfrsf4/Tnfrsf25/Hgf/Ccl7/Eda2r/Kdr/Il22ra2/Osm/Cxcl12/Il1r1/Inhba/Tnfsf9/Il2rg/Flt1/Bmp7/Csf2rb/Il12rb2/Cd40/Ccl24/Tnfrsf19/Il13ra1/Il3ra/Tnfrsf1b/Osmr/Ctf1/Il6st/Tnfsf13/Acvrl1/Clcf1/Ccl3/Csf2ra/Met/Cd70/Il20rb/Flt4/Pdgfc/Pdgfrb/Il15ra/Bmpr1b
hsa04640	hsa04640	KEGG_HEMATOPOIETIC_CELL_LINEAGE	50	0.620735	1.85933	0.00021656	0.00770953	0.0064284	1073	tags=26%, list=7%, signal=24%	Il6/Il11/Il1b/Itga2/Cd8a/Il1r2/RT1-Da/Cd2/Il1r1/Cd8b/RT1-Db1/Itga5/Itga1
hsa04514	hsa04514	KEGG_CELL_ADHESION_MOLECULES_CAMS	98	0.527975	1.76911	0.000434584	0.0128927	0.0107502	2879	tags=35%, list=19%, signal=28%	Sele/Selp/Sell/Cd8a/RT1-Da/Cd2/RT1-Ba/Itgb7/Cd8b/Siglec1/RT1-Db1/Spn/Sdc1/Cd40/Cd80/Cdh5/Pvr/Icam1/Madcam1/RT1-M6-2/Ptprc/Cldn15/Cldn5/RT1-Bb/Ncam2/Icam2/Nectin1/Cntn2/Itgal/Cdh15/Vcan/RT1-DOb/Cd86/Nlgn1
hsa00280	hsa00280	KEGG_VALINE_LEUCINE_AND_ISOLEUCINE_DEGRADATION	42	-0.58632	-1.80962	0.000534962	0.0136033	0.0113428	3928	tags=60%, list=25%, signal=45%	Hibadh/Ehhadh/Mccc1/Pccb/Acad8/Acads/Acadm/Pcca/Aldh6a1/Mccc2/Hmgcs1/Bckdhb/Bcat2/Hadh/Acat1/Hmgcl/Bcat1/Bckdha/Acat2/Aldh9a1/Aldh2/Aldh1b1/Acaa2/Hsd17b10/Aox1
hsa04062	hsa04062	KEGG_CHEMOKINE_SIGNALING_PATHWAY	140	0.48154	1.67194	0.000846772	0.0188407	0.0157098	1313	tags=13%, list=8%, signal=12%	Cxcl11/Cxcl10/Ccl20/Ccl4/Cxcl1/Cxcl3/Cxcl9/Cxcr3/Ccl7/Gng13/Nfkbia/Stat1/Adcy4/Cxcl12/Rac2/Fgr/Stat2/Ccl24
hsa04080	hsa04080	KEGG_NEUROACTIVE_LIGAND_RECEPTOR_INTERACTION	186	0.426131	1.5388	0.00203492	0.0402461	0.0335583	1985	tags=26%, list=13%, signal=23%	P2rx3/Drd1/Chrnb3/Gpr156/Htr6/Lpar2/F2rl2/Ptgir/Tbxa2r/Gabrr2/Oxtr/Grm6/Oprm1/Trpv1/Chrna2/Npy2r/Bdkrb2/Glra3/Avpr2/Htr1b/Ptger3/Nmbr/Cysltr1/Ptgdr/Npy1r/Lpar6/Gabrq/Galr1/Aplnr/S1pr2/Htr2b/Ptger2/Galr3/Gabrg3/Glra2/Pth2r/Sstr4/Chrna3/P2rx4/Grik1/Grm5/Calcrl/Grik3/S1pr3/Htr1f/Adra2b/Grin2c/Trhr/P2rx7
hsa05330	hsa05330	KEGG_ALLOGRAFT_REJECTION	12	0.773474	1.73243	0.0025978	0.0412936	0.0344317	2868	tags=75%, list=18%, signal=61%	RT1-Da/RT1-Ba/RT1-Db1/Cd40/Cd80/RT1-M6-2/RT1-Bb/RT1-DOb/Cd86
hsa04612	hsa04612	KEGG_ANTIGEN_PROCESSING_AND_PRESENTATION	39	0.60191	1.72888	0.00250361	0.0412936	0.0344317	2004	tags=28%, list=13%, signal=25%	Cd8a/Ciita/RT1-Da/RT1-Ba/Hspa1a/Cd8b/Cd74/RT1-Db1/Tap1/RT1-M6-2/RT1-Bb
hsa04622	hsa04622	KEGG_RIG_I_LIKE_RECEPTOR_SIGNALING_PATHWAY	49	0.575763	1.72141	0.00301583	0.0412936	0.0344317	2838	tags=35%, list=18%, signal=28%	Cxcl10/Irf7/Dhx58/Nfkbia/Ifih1/Rnf125/Rig1/Ikbke/Fadd/Casp8/Mapk13/Tradd/Trim25/Ikbkg/Mapk11/Ripk1/Cyld
hsa04621	hsa04621	KEGG_NOD_LIKE_RECEPTOR_SIGNALING_PATHWAY	54	0.552812	1.67578	0.00298403	0.0412936	0.0344317	3363	tags=44%, list=22%, signal=35%	Il6/Cxcl1/Cxcl3/Il1b/Birc3/Tnfaip3/Ccl7/Nfkbia/Birc2/Pstpip1/Pycard/Nlrc4/Card6/Casp8/Mapk13/Card9/Ikbkg/Mapk11/Nlrp1a/Tab2/Xiap/Ripk2/Ikbkb/Casp1
hsa05012	hsa05012	KEGG_PARKINSONS_DISEASE	106	-0.421256	-1.54503	0.0033364	0.04242	0.0353709	5399	tags=71%, list=35%, signal=47%	Vdac1/Uqcrh/ND5/NA/Atp5pf/Ndufv2/Cox7a2l/Atp5mc2/Ndufa3/Ndufb5/Cox6b1/Atp5f1b/Slc25a5/Lrrk2/Ndufv1/Ndufs2/Vdac2/Ndufa7/Cox6c/Ndufa8/ND6/Atp5f1c/Ndufs4/CYTB/Gpr37/Atp5f1d/COX3/ATP6/Ndufa2/Adck2/Ndufb10/Cycs/Cox7c/Htra2/Sdha/Cox4i1/Park7/Cox7b/COX1/Pink1/Casp9/Ube2g1/Vdac3/Atp5po/Atp5pd/Slc18a2/Ndufs3/Atp5f1a/Atp5mc3/Ube2j1/NA/Sdhd/Ndufb6/Cox5b/Septin5/Cox7a2/Cyc1/Slc25a4/Uqcrfs1/Ndufa4/Ndufab1/Ndu…
