# Supplementary material for: Fidgetin-like 2 knockdown increases acute neuroinflammation and improves recovery in a rat model of spinal cord injury
Source: J Neuroinflammation. 2025 Mar 10;22:73. doi: 10.1186/s12974-025-03344-3 (PMC11895163; doi:10.1186/s12974-025-03344-3)
Supplement: Supplementary file 11 — Supplementary Material 11 [file 12974_2025_3344_MOESM11_ESM.xlsx]

## Sheet: Sheet1
	ID	Description	setSize	enrichmentScore	NES	pvalue	p.adjust	qvalue	rank	leading_edge	core_enrichment	gene_names
1	hsa00190	OXIDATIVE PHOSPHORYLATION	105	0.723332	2.44906	1e-10	5.93333e-09	4.87719e-09	2752	tags=72%, list=18%, signal=60%	ENSRNOG00000000840/ENSRNOG00000033615/ENSRNOG00000030700/ENSRNOG00000030371/ENSRNOG00000001170/ENSRNOG00000031979/ENSRNOG00000005668/ENSRNOG00000017571/ENSRNOG00000002721/ENSRNOG00000042503/ENSRNOG00000014078/ENSRNOG00000018816/ENSRNOG00000008569/ENSRNOG00000028717/ENSRNOG00000031033/ENSRNOG00000010807/ENSRNOG00000000064/ENSRNOG00000009155/ENSRNOG00000024539/ENSRNOG00000012383/ENSRNOG00000024568/…	Atp6v1g2/ND3/COX1/COX2/Cox6a1/ATP6/Ndufa8/Ndufa2/Ndufb4/Ndufv2/Ndufb8/Cox5a/Ndufa6/Ndufb7/ND2/Cox6c/Atp5me/Ndufs3/Ndufb6/Ndufc2/Ndufs7/Cox7c/ATP8/Atp6v0e2/Ndufa4/Atp5mf/Cox4i1/CYTB/NA/Cox5b/Cox7a2/COX1/Ndufa3/Atp5po/Atp5mg/Atp5pd/Uqcrh/Cox6b1/Atp5mc3/Uqcrb/NA/Ndufb10/Ndufb5/Atp6v1e1/Cox7b/Lhpp/Uqcrc1/Ndufa11/Cyc1/ND4/Ndufv3/Atp6v1c2/Atp5pf/Uqcr10/Atp6v1h/Ndufs5/Ndufs8/Atp6v0c/ND4L/Atp6v1d/NA/Cox7…
3	hsa05012	PARKINSONS DISEASE	105	0.653929	2.21407	1e-10	5.93333e-09	4.87719e-09	4015	tags=78%, list=26%, signal=58%	ENSRNOG00000002343/ENSRNOG00000033615/ENSRNOG00000030700/ENSRNOG00000030371/ENSRNOG00000001170/ENSRNOG00000031979/ENSRNOG00000005668/ENSRNOG00000017571/ENSRNOG00000015385/ENSRNOG00000002721/ENSRNOG00000042503/ENSRNOG00000008656/ENSRNOG00000014078/ENSRNOG00000018816/ENSRNOG00000008569/ENSRNOG00000028717/ENSRNOG00000031033/ENSRNOG00000010807/ENSRNOG00000009155/ENSRNOG00000024539/ENSRNOG00000012383/…	Uchl1/ND3/COX1/COX2/Cox6a1/ATP6/Ndufa8/Ndufa2/Pink1/Ndufb4/Ndufv2/Snca/Ndufb8/Cox5a/Ndufa6/Ndufb7/ND2/Cox6c/Ndufs3/Ndufb6/Ndufc2/Ndufs7/Cox7c/ATP8/Ndufa4/Cox4i1/CYTB/NA/Cox5b/Cox7a2/COX1/Ndufa3/Atp5po/Atp5pd/Uqcrh/Cox6b1/Atp5mc3/Uqcrb/Ndufb10/Ndufb5/Cox7b/Uqcrc1/Park7/Cyc1/ND4/Ndufv3/Slc25a4/Atp5pf/Uqcr10/Ndufs5/Ndufs8/ND4L/NA/Cox7a2l/Uqcrfs1/Ndufa9/Ndufb3/Ndufab1/ND1/Ndufs4/Ndufs2/ND6/Ndufv1/Atp…
4	hsa05010	ALZHEIMERS DISEASE	139	0.629169	2.18492	1e-10	5.93333e-09	4.87719e-09	3056	tags=54%, list=20%, signal=44%	ENSRNOG00000004649/ENSRNOG00000008766/ENSRNOG00000030700/ENSRNOG00000030371/ENSRNOG00000001170/ENSRNOG00000031979/ENSRNOG00000005668/ENSRNOG00000017571/ENSRNOG00000002721/ENSRNOG00000042503/ENSRNOG00000008656/ENSRNOG00000014078/ENSRNOG00000018816/ENSRNOG00000008569/ENSRNOG00000028717/ENSRNOG00000010807/ENSRNOG00000009155/ENSRNOG00000024539/ENSRNOG00000012383/ENSRNOG00000024568/ENSRNOG00000011726/…	Il1b/Grin2b/COX1/COX2/Cox6a1/ATP6/Ndufa8/Ndufa2/Ndufb4/Ndufv2/Snca/Ndufb8/Cox5a/Ndufa6/Ndufb7/Cox6c/Ndufs3/Ndufb6/Ndufc2/Ndufs7/Grin1/Cox7c/ATP8/Ndufa4/Cox4i1/CYTB/NA/Cox5b/Cox7a2/COX1/Grin2c/Ndufa3/Atp5po/Cdk5/Atp5pd/Uqcrh/Cox6b1/Atp5mc3/Psenen/Uqcrb/Hsd17b10/Ndufb10/Ndufb5/Calm3/Cox7b/Apbb1/Uqcrc1/Bad/Lpl/Cyc1/Ndufv3/Atp5pf/Uqcr10/Ndufs5/Mapt/Ndufs8/NA/Cox7a2l/Uqcrfs1/Ndufa9/Ndufb3/Gapdh/Ndufab…
5	hsa04260	CARDIAC MUSCLE CONTRACTION	59	0.68411	2.15374	1.72622e-07	5.1211e-06	4.20954e-06	3808	tags=69%, list=25%, signal=53%	ENSRNOG00000018943/ENSRNOG00000030700/ENSRNOG00000030371/ENSRNOG00000020263/ENSRNOG00000001170/ENSRNOG00000018816/ENSRNOG00000010807/ENSRNOG00000012362/ENSRNOG00000002934/ENSRNOG00000030237/ENSRNOG00000017817/ENSRNOG00000031766/ENSRNOG00000016952/ENSRNOG00000016660/ENSRNOG00000042903/ENSRNOG00000034234/ENSRNOG00000018378/ENSRNOG00000012550/ENSRNOG00000024309/ENSRNOG00000024967/ENSRNOG00000054689/…	Tnnc1/COX1/COX2/Atp1a3/Cox6a1/Cox5a/Cox6c/Cacng3/Atp1b1/Cox7c/Cox4i1/CYTB/NA/Cox5b/Cox7a2/COX1/Cacnb2/Uqcrh/Cox6b1/Uqcrb/Cox7b/Uqcrc1/Fxyd2/Cacnb1/Cyc1/Myh7/Cacng7/Uqcr10/Cox7a2l/Uqcrfs1/Cacng5/Atp1a2/Atp1b2/Tnnt2/Cacna2d2/Cacna2d3/Cacng8/Ryr2/Uqcrc2/Cacnb3/Atp1b3
8	hsa05016	HUNTINGTONS DISEASE	149	0.590052	2.05929	2.45853e-10	1.09405e-08	8.99304e-09	3703	tags=57%, list=24%, signal=44%	ENSRNOG00000047466/ENSRNOG00000008766/ENSRNOG00000030700/ENSRNOG00000030371/ENSRNOG00000001170/ENSRNOG00000031979/ENSRNOG00000005668/ENSRNOG00000017571/ENSRNOG00000002721/ENSRNOG00000042503/ENSRNOG00000014078/ENSRNOG00000018816/ENSRNOG00000008569/ENSRNOG00000028717/ENSRNOG00000010807/ENSRNOG00000009155/ENSRNOG00000024539/ENSRNOG00000012383/ENSRNOG00000024568/ENSRNOG00000011726/ENSRNOG00000030237/…	Bdnf/Grin2b/COX1/COX2/Cox6a1/ATP6/Ndufa8/Ndufa2/Ndufb4/Ndufv2/Ndufb8/Cox5a/Ndufa6/Ndufb7/Cox6c/Ndufs3/Ndufb6/Ndufc2/Ndufs7/Grin1/Cox7c/ATP8/Ndufa4/Cox4i1/CYTB/NA/Cox5b/Cox7a2/COX1/Sod1/Sod2/Ndufa3/Atp5po/Atp5pd/Uqcrh/Cox6b1/Atp5mc3/Uqcrb/Dnai1/Ndufb10/Ndufb5/Pparg/Cox7b/Uqcrc1/Bax/Polr2j/Cyc1/Ppargc1a/Ndufv3/Slc25a4/Atp5pf/Uqcr10/Ndufs5/Polr2k/Ndufs8/Cltb/NA/Cox7a2l/Uqcrfs1/Dnai2/Ndufa9/Ndufb3/Nd…
9	hsa03050	PROTEASOME	39	0.632988	1.86485	0.000127792	0.00206791	0.00169982	3822	tags=64%, list=25%, signal=48%	ENSRNOG00000011463/ENSRNOG00000052730/ENSRNOG00000019551/ENSRNOG00000013386/ENSRNOG00000011732/ENSRNOG00000020979/ENSRNOG00000037580/ENSRNOG00000010038/ENSRNOG00000003951/ENSRNOG00000056853/ENSRNOG00000012026/ENSRNOG00000001488/ENSRNOG00000018994/ENSRNOG00000007114/ENSRNOG00000019868/ENSRNOG00000021042/ENSRNOG00000049920/ENSRNOG00000009640/ENSRNOG00000006751/ENSRNOG00000028103/ENSRNOG00000010420/…	Psmb2/Psmb3/Psmb6/Psmb5/Psmb7/Psmb4/Psmd8/Psmc5/Psmc1/Psma7/Psmc2/Psmb1/Psmc4/Psma6/Psma5/Psmd4/Psma2/Psmf1/Psmd6/Psmd3/Sem1/Psmc3/Psmd12/Psmd13/Psmd7
13	hsa04080	NEUROACTIVE LIGAND RECEPTOR INTERACTION	170	0.516268	1.81744	1.1101e-06	2.82283e-05	2.32036e-05	3381	tags=44%, list=22%, signal=35%	ENSRNOG00000014427/ENSRNOG00000011954/ENSRNOG00000013829/ENSRNOG00000008552/ENSRNOG00000010803/ENSRNOG00000019486/ENSRNOG00000001873/ENSRNOG00000061153/ENSRNOG00000005370/ENSRNOG00000018191/ENSRNOG00000005048/ENSRNOG00000018895/ENSRNOG00000010325/ENSRNOG00000018346/ENSRNOG00000017679/ENSRNOG00000014862/ENSRNOG00000008766/ENSRNOG00000010853/ENSRNOG00000019208/ENSRNOG00000021468/ENSRNOG00000028708/…	Chrnb4/Kiss1r/Chrna3/P2rx3/Gabra5/Trpv1/P2rx6/Hrh3/S1pr4/Oprm1/Trhr/Mchr1/Ptger3/Agtr1a/Cckbr/Gabrg3/Grin2b/Chrna7/P2rx5/Grm8/Ntsr1/Chrm4/Hcrtr1/Adra2a/Crhr2/Gabra1/Npy2r/Htr2c/Chrnb2/Glrb/Ntsr2/Mc4r/Grin1/P2rx2/Hcrtr2/Adra2c/Grin2c/Grm3/Htr2a/Gabrb2/Grin3a/Gabrg2/Adra1b/Adora1/Tacr3/Chrna4/Drd1/Grm1/Gria4/Hrh1/Chrm2/Gabbr2/Chrne/Grik3/Gabrb1/Tacr1/Sstr4/Npy1r/Lpar1/Gabbr1/Gabra4/Grik4/Pth1r/Grik…
15	hsa04914	PROGESTERONE MEDIATED OOCYTE MATURATION	77	-0.408202	-1.71965	0.00153323	0.019494	0.016024	803	tags=25%, list=5%, signal=24%	ENSRNOG00000016965/ENSRNOG00000024008/ENSRNOG00000005904/ENSRNOG00000011417/ENSRNOG00000023428/ENSRNOG00000020401/ENSRNOG00000016846/ENSRNOG00000014052/ENSRNOG00000005376/ENSRNOG00000003657/ENSRNOG00000014776/ENSRNOG00000004517/ENSRNOG00000032778/ENSRNOG00000006831/ENSRNOG00000009385/ENSRNOG00000000632/ENSRNOG00000015423/ENSRNOG00000058539/ENSRNOG00000018815	Anapc1/Cdc25c/Cdc27/Pde3b/Pik3r5/Adcy4/Pik3cd/Ccna1/Mad2l1/Pkmyt1/Adcy7/Igf1/Bub1/Pgr/Pik3cg/Cdk1/Ccna2/Ccnb1/Plk1
14	hsa04650	NATURAL KILLER CELL MEDIATED CYTOTOXICITY	80	-0.407777	-1.72783	0.000923657	0.012647	0.0103958	2234	tags=29%, list=14%, signal=25%	ENSRNOG00000014294/ENSRNOG00000023428/ENSRNOG00000000763/ENSRNOG00000017146/ENSRNOG00000038483/ENSRNOG00000016995/ENSRNOG00000050430/ENSRNOG00000016846/ENSRNOG00000020482/ENSRNOG00000020657/ENSRNOG00000012160/ENSRNOG00000013747/ENSRNOG00000025143/ENSRNOG00000057645/ENSRNOG00000005620/ENSRNOG00000001224/ENSRNOG00000051986/ENSRNOG00000037134/ENSRNOG00000019112/ENSRNOG00000017980/ENSRNOG00000009385/…	Ptpn6/Pik3r5/RT1-M3-1/Nfatc1/Tnfrsf10b/Zap70/Vav1/Pik3cd/Nfatc4/Shc1/Syk/Sh3bp2/Icam2/Micb/Lcp2/Itgb2/Plcg2/Shc4/Chp2/Itgal/Pik3cg/RT1-M6-2/Klrk1
12	hsa04514	CELL ADHESION MOLECULES CAMS	99	-0.430313	-1.85193	5.85268e-05	0.00104178	0.000856339	1704	tags=30%, list=11%, signal=27%	ENSRNOG00000000699/ENSRNOG00000023109/ENSRNOG00000026762/ENSRNOG00000045558/ENSRNOG00000001518/ENSRNOG00000000454/ENSRNOG00000018488/ENSRNOG00000020151/ENSRNOG00000000655/ENSRNOG00000033217/ENSRNOG00000033608/ENSRNOG00000025143/ENSRNOG00000019728/ENSRNOG00000059947/ENSRNOG00000015821/ENSRNOG00000001224/ENSRNOG00000050071/ENSRNOG00000001527/ENSRNOG00000004861/ENSRNOG00000002723/ENSRNOG00000010283/…	Selplg/Icoslg/RT1-DOa/Cd34/Itga6/RT1-DOb/Cd40/Cdh1/Ptprc/Esam/Cd276/Icam2/Itgam/Sdc1/Cd2/Itgb2/Cldn5/Cd80/Itga4/Sele/Cd28/Itgal/Cd86/Cldn19/Cd6/Mpz/Cd8a/RT1-M6-2/Icos/Siglec1
11	hsa03030	DNA REPLICATION	33	-0.527538	-1.85826	0.00278943	0.0331012	0.0272091	2881	tags=45%, list=19%, signal=37%	ENSRNOG00000001349/ENSRNOG00000001457/ENSRNOG00000019681/ENSRNOG00000016316/ENSRNOG00000002855/ENSRNOG00000001833/ENSRNOG00000000387/ENSRNOG00000020906/ENSRNOG00000037449/ENSRNOG00000014193/ENSRNOG00000003703/ENSRNOG00000014336/ENSRNOG00000012543/ENSRNOG00000013322/ENSRNOG00000004242	Mcm7/Rfc2/Pold1/Mcm2/Rfc1/Mcm4/Dna2/Pola2/Pole/Lig1/Mcm6/Mcm5/Mcm3/Pola1/Pole2
10	hsa04114	OOCYTE MEIOSIS	96	-0.438084	-1.85888	3.29973e-05	0.000652613	0.000536447	708	tags=18%, list=5%, signal=17%	ENSRNOG00000005376/ENSRNOG00000004479/ENSRNOG00000003657/ENSRNOG00000014776/ENSRNOG00000028415/ENSRNOG00000014786/ENSRNOG00000019112/ENSRNOG00000004517/ENSRNOG00000024077/ENSRNOG00000032778/ENSRNOG00000006831/ENSRNOG00000000632/ENSRNOG00000058539/ENSRNOG00000018815/ENSRNOG00000012835/ENSRNOG00000003802/ENSRNOG00000022499	Mad2l1/Aurka/Pkmyt1/Adcy7/Cdc20/Ccne1/Chp2/Igf1/Fbxo5/Bub1/Pgr/Cdk1/Ccnb1/Plk1/Espl1/Pttg1/Sgo1
7	hsa03440	HOMOLOGOUS RECOMBINATION	27	-0.62517	-2.11011	0.000349921	0.00519049	0.00426658	2520	tags=52%, list=16%, signal=44%	ENSRNOG00000009506/ENSRNOG00000019681/ENSRNOG00000007493/ENSRNOG00000005099/ENSRNOG00000013148/ENSRNOG00000012141/ENSRNOG00000011213/ENSRNOG00000033065/ENSRNOG00000001111/ENSRNOG00000039949/ENSRNOG00000059245/ENSRNOG00000037302/ENSRNOG00000006661/ENSRNOG00000024420	Mre11/Pold1/Xrcc2/Top3a/Rad54l/Xrcc3/Blm/Rad50/Brca2/Rad54b/Rad51b/Rad51/Rad51c/Eme1
6	hsa04110	CELL CYCLE	112	-0.486537	-2.1405	7.41523e-08	2.63982e-06	2.16993e-06	3022	tags=44%, list=19%, signal=35%	ENSRNOG00000029885/ENSRNOG00000008314/ENSRNOG00000020918/ENSRNOG00000025028/ENSRNOG00000006735/ENSRNOG00000001349/ENSRNOG00000003139/ENSRNOG00000004420/ENSRNOG00000014173/ENSRNOG00000015389/ENSRNOG00000029773/ENSRNOG00000016965/ENSRNOG00000024008/ENSRNOG00000016316/ENSRNOG00000037509/ENSRNOG00000008841/ENSRNOG00000018999/ENSRNOG00000005904/ENSRNOG00000059059/ENSRNOG00000001833/ENSRNOG00000009867/…	Stag2/Orc3/Ccnd1/Prkdc/Cdkn2b/Mcm7/Smc1a/Rad21/Smc3/Stag1/Atm/Anapc1/Cdc25c/Mcm2/Chek2/Orc1/Cdc14b/Cdc27/Skp2/Mcm4/Tgfb3/Atr/E2f5/Cdkn1c/Ccne2/Cdc6/Cdc7/E2f3/Mcm6/Mcm5/Mcm3/Tgfb1/Ccna1/Cdkn2c/Rbl1/Mad2l1/Pkmyt1/Cdc20/Ccne1/Dbf4/Bub1/Cdk1/Ccna2/Ccnb1/Plk1/Espl1/Ttk/Bub1b/Pttg1
2	hsa05340	PRIMARY IMMUNODEFICIENCY	24	-0.725239	-2.37469	4.18799e-06	9.31828e-05	7.65962e-05	1783	tags=54%, list=11%, signal=48%	ENSRNOG00000016995/ENSRNOG00000016069/ENSRNOG00000003954/ENSRNOG00000010265/ENSRNOG00000015980/ENSRNOG00000018669/ENSRNOG00000018488/ENSRNOG00000000655/ENSRNOG00000013967/ENSRNOG00000052407/ENSRNOG00000007178/ENSRNOG00000002659/ENSRNOG00000046196	Zap70/Cd3e/Il2rg/Ada/Dclre1c/Jak3/Cd40/Ptprc/Blnk/Btk/Cd8a/Ciita/Icos
