# Supplementary material for: Fidgetin-like 2 knockdown increases acute neuroinflammation and improves recovery in a rat model of spinal cord injury
Source: J Neuroinflammation. 2025 Mar 10;22:73. doi: 10.1186/s12974-025-03344-3 (PMC11895163; doi:10.1186/s12974-025-03344-3)
Supplement: Supplementary file 12 — Supplementary Material 12 [file 12974_2025_3344_MOESM12_ESM.xlsx]

## Sheet: Sheet1
	ID	Description	setSize	enrichmentScore	NES	pvalue	p.adjust	qvalue	rank	leading_edge	core_enrichment
1	hsa04512	ECM RECEPTOR INTERACTION	76	0.689596	2.77395	1e-10	5.93e-09	4.28e-09	1671	tags=57%, list=11%, signal=51%	ENSRNOG00000002548/ENSRNOG00000045829/ENSRNOG00000005906/ENSRNOG00000021437/ENSRNOG00000058111/ENSRNOG00000059947/ENSRNOG00000043451/ENSRNOG00000003357/ENSRNOG00000008749/ENSRNOG00000006723/ENSRNOG00000011134/ENSRNOG00000003897/ENSRNOG00000014288/ENSRNOG00000005678/ENSRNOG00000019648/ENSRNOG00000021217/ENSRNOG00000023007/ENSRNOG00000003736/ENSRNOG00000023972/ENSRNOG00000016281/ENSRNOG00000000599/…
2	hsa04640	HEMATOPOIETIC CELL LINEAGE	57	0.64253	2.45359	1.1e-08	3.88e-07	2.8e-07	2520	tags=58%, list=16%, signal=49%	ENSRNOG00000005906/ENSRNOG00000016069/ENSRNOG00000058111/ENSRNOG00000010278/ENSRNOG00000014610/ENSRNOG00000013615/ENSRNOG00000047647/ENSRNOG00000015821/ENSRNOG00000053550/ENSRNOG00000004861/ENSRNOG00000007129/ENSRNOG00000001766/ENSRNOG00000048449/ENSRNOG00000007178/ENSRNOG00000057451/ENSRNOG00000049782/ENSRNOG00000037331/ENSRNOG00000021199/ENSRNOG00000014504/ENSRNOG00000019728/ENSRNOG00000033215/…
3	hsa05222	SMALL CELL LUNG CANCER	80	0.5865	2.3907	1.31e-08	3.88e-07	2.8e-07	3274	tags=52%, list=21%, signal=42%	ENSRNOG00000058111/ENSRNOG00000011134/ENSRNOG00000014288/ENSRNOG00000005678/ENSRNOG00000023972/ENSRNOG00000016281/ENSRNOG00000000599/ENSRNOG00000011300/ENSRNOG00000056772/ENSRNOG00000002680/ENSRNOG00000017237/ENSRNOG00000023428/ENSRNOG00000059507/ENSRNOG00000002667/ENSRNOG00000010602/ENSRNOG00000002525/ENSRNOG00000009446/ENSRNOG00000004500/ENSRNOG00000048914/ENSRNOG00000009258/ENSRNOG00000047768/…
4	hsa03010	RIBOSOME	69	0.575112	2.26362	1.39e-07	3.55e-06	2.56e-06	4099	tags=80%, list=26%, signal=59%	ENSRNOG00000005975/ENSRNOG00000038746/ENSRNOG00000019578/ENSRNOG00000020618/ENSRNOG00000054626/ENSRNOG00000050473/ENSRNOG00000056765/ENSRNOG00000058909/ENSRNOG00000011893/ENSRNOG00000016220/ENSRNOG00000003201/ENSRNOG00000042886/ENSRNOG00000026260/ENSRNOG00000019453/ENSRNOG00000020595/ENSRNOG00000013874/ENSRNOG00000004196/ENSRNOG00000015335/ENSRNOG00000001148/ENSRNOG00000027503/ENSRNOG00000000490/…
6	hsa04510	FOCAL ADHESION	185	0.503471	2.22728	1e-10	5.93e-09	4.28e-09	2579	tags=42%, list=17%, signal=35%	ENSRNOG00000002548/ENSRNOG00000045829/ENSRNOG00000058111/ENSRNOG00000043451/ENSRNOG00000003357/ENSRNOG00000008749/ENSRNOG00000006723/ENSRNOG00000011134/ENSRNOG00000003897/ENSRNOG00000014288/ENSRNOG00000005678/ENSRNOG00000019648/ENSRNOG00000021217/ENSRNOG00000023007/ENSRNOG00000018461/ENSRNOG00000003736/ENSRNOG00000023972/ENSRNOG00000016281/ENSRNOG00000003587/ENSRNOG00000000599/ENSRNOG00000011300/…
7	hsa04610	COMPLEMENT AND COAGULATION CASCADES	43	0.57074	2.0338	3.7e-05	0.000549084	0.000396145	2665	tags=53%, list=17%, signal=44%	ENSRNOG00000057855/ENSRNOG00000024115/ENSRNOG00000010516/ENSRNOG00000015957/ENSRNOG00000061379/ENSRNOG00000001414/ENSRNOG00000037931/ENSRNOG00000028896/ENSRNOG00000047300/ENSRNOG00000053400/ENSRNOG00000004687/ENSRNOG00000033564/ENSRNOG00000031197/ENSRNOG00000030715/ENSRNOG00000048723/ENSRNOG00000030387/ENSRNOG00000011971/ENSRNOG00000007457/ENSRNOG00000005039/ENSRNOG00000008193/ENSRNOG00000019689/…
8	hsa05332	GRAFT VERSUS HOST DISEASE	16	0.722105	2.0147	0.000882622	0.00872815	0.00629707	3736	tags=75%, list=24%, signal=57%	ENSRNOG00000010278/ENSRNOG00000000454/ENSRNOG00000032708/ENSRNOG00000033215/ENSRNOG00000004575/ENSRNOG00000032844/ENSRNOG00000001527/ENSRNOG00000038835/ENSRNOG00000000562/ENSRNOG00000026762/ENSRNOG00000010283/ENSRNOG00000000451
9	hsa04142	LYSOSOME	109	0.471441	2.00046	2.94e-06	6.55e-05	4.72e-05	3823	tags=47%, list=24%, signal=36%	ENSRNOG00000046261/ENSRNOG00000006926/ENSRNOG00000014997/ENSRNOG00000019854/ENSRNOG00000021155/ENSRNOG00000052219/ENSRNOG00000000913/ENSRNOG00000020206/ENSRNOG00000017220/ENSRNOG00000049873/ENSRNOG00000037563/ENSRNOG00000019077/ENSRNOG00000010331/ENSRNOG00000014461/ENSRNOG00000018566/ENSRNOG00000015857/ENSRNOG00000055439/ENSRNOG00000007650/ENSRNOG00000007089/ENSRNOG00000050697/ENSRNOG00000023830/…
10	hsa04060	CYTOKINE CYTOKINE RECEPTOR INTERACTION	154	0.460518	1.98304	4.86e-09	2.16e-07	1.56e-07	3111	tags=52%, list=20%, signal=42%	ENSRNOG00000019377/ENSRNOG00000023214/ENSRNOG00000010278/ENSRNOG00000002843/ENSRNOG00000000239/ENSRNOG00000048239/ENSRNOG00000018461/ENSRNOG00000003587/ENSRNOG00000007027/ENSRNOG00000003954/ENSRNOG00000003866/ENSRNOG00000047647/ENSRNOG00000013265/ENSRNOG00000010665/ENSRNOG00000014171/ENSRNOG00000028015/ENSRNOG00000013170/ENSRNOG00000007002/ENSRNOG00000016782/ENSRNOG00000013589/ENSRNOG00000013820/…
11	hsa04630	JAK STAT SIGNALING PATHWAY	95	0.471161	1.97063	5.39e-06	0.000106697	7.7e-05	3553	tags=57%, list=23%, signal=44%	ENSRNOG00000023214/ENSRNOG00000010278/ENSRNOG00000003954/ENSRNOG00000047647/ENSRNOG00000013170/ENSRNOG00000007002/ENSRNOG00000023428/ENSRNOG00000001982/ENSRNOG00000025023/ENSRNOG00000049782/ENSRNOG00000015654/ENSRNOG00000000529/ENSRNOG00000033192/ENSRNOG00000004500/ENSRNOG00000003439/ENSRNOG00000048636/ENSRNOG00000008759/ENSRNOG00000000187/ENSRNOG00000016308/ENSRNOG00000028638/ENSRNOG00000025371/…
12	hsa05340	PRIMARY IMMUNODEFICIENCY	23	0.627821	1.94931	0.000498088	0.00554123	0.00399782	2994	tags=70%, list=19%, signal=56%	ENSRNOG00000016069/ENSRNOG00000003954/ENSRNOG00000010265/ENSRNOG00000007129/ENSRNOG00000007178/ENSRNOG00000052407/ENSRNOG00000009705/ENSRNOG00000002659/ENSRNOG00000000655/ENSRNOG00000046196/ENSRNOG00000000692/ENSRNOG00000018669/ENSRNOG00000000455/ENSRNOG00000013967/ENSRNOG00000018488/ENSRNOG00000015980
13	hsa05219	BLADDER CANCER	38	0.535692	1.91414	0.00070041	0.0073337	0.00529102	3153	tags=45%, list=20%, signal=36%	ENSRNOG00000045829/ENSRNOG00000017539/ENSRNOG00000003587/ENSRNOG00000018198/ENSRNOG00000016695/ENSRNOG00000006450/ENSRNOG00000011416/ENSRNOG00000004332/ENSRNOG00000004500/ENSRNOG00000020151/ENSRNOG00000010153/ENSRNOG00000025602/ENSRNOG00000021548/ENSRNOG00000020918/ENSRNOG00000010756/ENSRNOG00000029273/ENSRNOG00000000521
14	hsa05140	LEISHMANIA INFECTION	56	0.500145	1.90076	0.000147164	0.00174635	0.00125993	2849	tags=50%, list=18%, signal=41%	ENSRNOG00000001224/ENSRNOG00000000515/ENSRNOG00000028016/ENSRNOG00000001480/ENSRNOG00000004861/ENSRNOG00000013014/ENSRNOG00000000454/ENSRNOG00000006940/ENSRNOG00000013634/ENSRNOG00000002525/ENSRNOG00000021199/ENSRNOG00000019728/ENSRNOG00000032708/ENSRNOG00000020652/ENSRNOG00000033215/ENSRNOG00000009822/ENSRNOG00000004575/ENSRNOG00000010966/ENSRNOG00000010522/ENSRNOG00000014294/ENSRNOG00000032844/…
15	hsa04650	NATURAL KILLER CELL MEDIATED CYTOTOXICITY	80	0.464681	1.89414	0.000146696	0.00174635	0.00125993	2947	tags=49%, list=19%, signal=40%	ENSRNOG00000020482/ENSRNOG00000001224/ENSRNOG00000012160/ENSRNOG00000023428/ENSRNOG00000050430/ENSRNOG00000000854/ENSRNOG00000007350/ENSRNOG00000019112/ENSRNOG00000017146/ENSRNOG00000020845/ENSRNOG00000009705/ENSRNOG00000057645/ENSRNOG00000020679/ENSRNOG00000052467/ENSRNOG00000037134/ENSRNOG00000020657/ENSRNOG00000025143/ENSRNOG00000051986/ENSRNOG00000061739/ENSRNOG00000005620/ENSRNOG00000038483/…
16	hsa05320	AUTOIMMUNE THYROID DISEASE	17	0.659864	1.88353	0.00580697	0.0305414	0.0220346	3736	tags=76%, list=24%, signal=58%	ENSRNOG00000054129/ENSRNOG00000000454/ENSRNOG00000032708/ENSRNOG00000033215/ENSRNOG00000006104/ENSRNOG00000032844/ENSRNOG00000001527/ENSRNOG00000038835/ENSRNOG00000000562/ENSRNOG00000018488/ENSRNOG00000026762/ENSRNOG00000010283/ENSRNOG00000000451
17	hsa00740	RIBOFLAVIN METABOLISM	14	0.699838	1.87482	0.00170956	0.0156633	0.0113005	715	tags=36%, list=5%, signal=34%	ENSRNOG00000046261/ENSRNOG00000011820/ENSRNOG00000021659/ENSRNOG00000013791/ENSRNOG00000013994
18	hsa04612	ANTIGEN PROCESSING AND PRESENTATION	40	0.514852	1.826	0.00216727	0.0171845	0.012398	4292	tags=55%, list=27%, signal=40%	ENSRNOG00000007129/ENSRNOG00000007178/ENSRNOG00000000454/ENSRNOG00000010331/ENSRNOG00000019387/ENSRNOG00000018566/ENSRNOG00000007089/ENSRNOG00000052467/ENSRNOG00000032708/ENSRNOG00000002659/ENSRNOG00000013412/ENSRNOG00000033215/ENSRNOG00000012702/ENSRNOG00000032844/ENSRNOG00000000455/ENSRNOG00000026762/ENSRNOG00000018735/ENSRNOG00000003029/ENSRNOG00000000451/ENSRNOG00000017123/ENSRNOG00000015018/…
19	hsa03410	BASE EXCISION REPAIR	31	0.522036	1.74765	0.00384399	0.0263165	0.0189865	6220	tags=74%, list=40%, signal=45%	ENSRNOG00000010696/ENSRNOG00000000692/ENSRNOG00000011688/ENSRNOG00000012865/ENSRNOG00000018411/ENSRNOG00000000166/ENSRNOG00000018765/ENSRNOG00000020571/ENSRNOG00000027124/ENSRNOG00000012213/ENSRNOG00000004242/ENSRNOG00000019150/ENSRNOG00000019681/ENSRNOG00000003084/ENSRNOG00000017887/ENSRNOG00000052140/ENSRNOG00000021264/ENSRNOG00000061152/ENSRNOG00000014193/ENSRNOG00000019915/ENSRNOG00000010919/…
20	hsa04110	CELL CYCLE	113	0.405587	1.73845	5.36e-05	0.000733717	0.000529353	5510	tags=63%, list=35%, signal=41%	ENSRNOG00000050482/ENSRNOG00000032778/ENSRNOG00000015423/ENSRNOG00000003802/ENSRNOG00000003657/ENSRNOG00000004500/ENSRNOG00000012835/ENSRNOG00000009258/ENSRNOG00000006921/ENSRNOG00000020652/ENSRNOG00000027787/ENSRNOG00000006735/ENSRNOG00000018815/ENSRNOG00000014515/ENSRNOG00000028415/ENSRNOG00000037509/ENSRNOG00000005330/ENSRNOG00000000632/ENSRNOG00000008620/ENSRNOG00000050258/ENSRNOG00000003703/…
21	hsa04672	INTESTINAL IMMUNE NETWORK FOR IGA PRODUCTION	28	0.525473	1.70678	0.00957006	0.0405588	0.0292618	3736	tags=86%, list=24%, signal=65%	ENSRNOG00000010278/ENSRNOG00000003866/ENSRNOG00000014171/ENSRNOG00000004861/ENSRNOG00000013589/ENSRNOG00000000454/ENSRNOG00000012208/ENSRNOG00000003439/ENSRNOG00000032708/ENSRNOG00000020652/ENSRNOG00000033215/ENSRNOG00000046196/ENSRNOG00000032844/ENSRNOG00000001527/ENSRNOG00000003278/ENSRNOG00000023109/ENSRNOG00000038835/ENSRNOG00000018488/ENSRNOG00000014464/ENSRNOG00000026762/ENSRNOG00000019264/…
22	hsa00531	GLYCOSAMINOGLYCAN DEGRADATION	14	0.636715	1.70572	0.0113061	0.0457383	0.0329987	2626	tags=64%, list=17%, signal=54%	ENSRNOG00000000913/ENSRNOG00000002188/ENSRNOG00000014461/ENSRNOG00000010252/ENSRNOG00000032381/ENSRNOG00000010196/ENSRNOG00000000043/ENSRNOG00000031420/ENSRNOG00000003384
23	hsa03030	DNA REPLICATION	33	0.487909	1.67808	0.00583376	0.0305414	0.0220346	6126	tags=70%, list=39%, signal=42%	ENSRNOG00000013322/ENSRNOG00000003703/ENSRNOG00000016316/ENSRNOG00000018411/ENSRNOG00000014336/ENSRNOG00000018765/ENSRNOG00000012543/ENSRNOG00000001088/ENSRNOG00000012486/ENSRNOG00000000387/ENSRNOG00000004242/ENSRNOG00000001349/ENSRNOG00000019681/ENSRNOG00000008584/ENSRNOG00000001833/ENSRNOG00000021264/ENSRNOG00000014193/ENSRNOG00000013005/ENSRNOG00000012100/ENSRNOG00000020906/ENSRNOG00000008309/…
24	hsa00520	AMINO SUGAR AND NUCLEOTIDE SUGAR METABOLISM	42	0.46585	1.67744	0.00666194	0.0312059	0.022514	4858	tags=62%, list=31%, signal=43%	ENSRNOG00000026235/ENSRNOG00000047213/ENSRNOG00000006460/ENSRNOG00000002810/ENSRNOG00000014365/ENSRNOG00000002643/ENSRNOG00000002775/ENSRNOG00000010252/ENSRNOG00000009289/ENSRNOG00000002185/ENSRNOG00000013911/ENSRNOG00000014766/ENSRNOG00000006116/ENSRNOG00000054765/ENSRNOG00000008307/ENSRNOG00000037229/ENSRNOG00000006359/ENSRNOG00000019946/ENSRNOG00000008945/ENSRNOG00000002615/ENSRNOG00000025274/…
25	hsa05416	VIRAL MYOCARDITIS	50	0.447807	1.66543	0.00436955	0.0266028	0.019193	3736	tags=52%, list=24%, signal=40%	ENSRNOG00000011134/ENSRNOG00000002372/ENSRNOG00000001224/ENSRNOG00000001557/ENSRNOG00000007350/ENSRNOG00000000454/ENSRNOG00000020679/ENSRNOG00000049236/ENSRNOG00000032708/ENSRNOG00000033215/ENSRNOG00000032844/ENSRNOG00000001527/ENSRNOG00000012439/ENSRNOG00000038835/ENSRNOG00000000562/ENSRNOG00000018488/ENSRNOG00000026762/ENSRNOG00000020918/ENSRNOG00000017980/ENSRNOG00000010475/ENSRNOG00000004305/…
28	hsa04520	ADHERENS JUNCTION	72	0.421308	1.64423	0.00180281	0.0156633	0.0113005	3712	tags=44%, list=24%, signal=34%	ENSRNOG00000012002/ENSRNOG00000047699/ENSRNOG00000013265/ENSRNOG00000006450/ENSRNOG00000007036/ENSRNOG00000019745/ENSRNOG00000005872/ENSRNOG00000009594/ENSRNOG00000007350/ENSRNOG00000052745/ENSRNOG00000004332/ENSRNOG00000031058/ENSRNOG00000020151/ENSRNOG00000010574/ENSRNOG00000004049/ENSRNOG00000005330/ENSRNOG00000014294/ENSRNOG00000008620/ENSRNOG00000055293/ENSRNOG00000051965/ENSRNOG00000014187/…
29	hsa04350	TGF BETA SIGNALING PATHWAY	69	0.41436	1.6309	0.00184792	0.0156633	0.0113005	4235	tags=49%, list=27%, signal=36%	ENSRNOG00000045829/ENSRNOG00000019377/ENSRNOG00000013265/ENSRNOG00000011631/ENSRNOG00000004554/ENSRNOG00000007036/ENSRNOG00000013717/ENSRNOG00000033090/ENSRNOG00000010917/ENSRNOG00000053384/ENSRNOG00000004500/ENSRNOG00000006921/ENSRNOG00000020652/ENSRNOG00000028713/ENSRNOG00000010529/ENSRNOG00000006735/ENSRNOG00000005330/ENSRNOG00000008620/ENSRNOG00000014477/ENSRNOG00000014084/ENSRNOG00000051965/…
32	hsa04620	TOLL LIKE RECEPTOR SIGNALING PATHWAY	82	0.390043	1.59243	0.00374121	0.0263165	0.0189865	3535	tags=46%, list=23%, signal=36%	ENSRNOG00000010278/ENSRNOG00000043451/ENSRNOG00000021155/ENSRNOG00000000515/ENSRNOG00000014532/ENSRNOG00000021420/ENSRNOG00000025100/ENSRNOG00000023428/ENSRNOG00000045992/ENSRNOG00000013634/ENSRNOG00000042070/ENSRNOG00000009822/ENSRNOG00000011205/ENSRNOG00000017787/ENSRNOG00000016846/ENSRNOG00000047035/ENSRNOG00000010522/ENSRNOG00000022242/ENSRNOG00000011406/ENSRNOG00000001527/ENSRNOG00000005965/…
33	hsa05220	CHRONIC MYELOID LEUKEMIA	70	0.405933	1.59019	0.00429975	0.0266028	0.019193	4453	tags=51%, list=29%, signal=37%	ENSRNOG00000013265/ENSRNOG00000023428/ENSRNOG00000007036/ENSRNOG00000001982/ENSRNOG00000004500/ENSRNOG00000037134/ENSRNOG00000020657/ENSRNOG00000009258/ENSRNOG00000020652/ENSRNOG00000016846/ENSRNOG00000008620/ENSRNOG00000019075/ENSRNOG00000010153/ENSRNOG00000009568/ENSRNOG00000025602/ENSRNOG00000051965/ENSRNOG00000023258/ENSRNOG00000020918/ENSRNOG00000009385/ENSRNOG00000018677/ENSRNOG00000010756/…
36	hsa04621	NOD LIKE RECEPTOR SIGNALING PATHWAY	54	0.417443	1.57245	0.00685516	0.0312877	0.022573	3732	tags=44%, list=24%, signal=34%	ENSRNOG00000010278/ENSRNOG00000000239/ENSRNOG00000000515/ENSRNOG00000016413/ENSRNOG00000014124/ENSRNOG00000001271/ENSRNOG00000010602/ENSRNOG00000002802/ENSRNOG00000049517/ENSRNOG00000005810/ENSRNOG00000007372/ENSRNOG00000048580/ENSRNOG00000033693/ENSRNOG00000005731/ENSRNOG00000009848/ENSRNOG00000023143/ENSRNOG00000023258/ENSRNOG00000019675/ENSRNOG00000010906/ENSRNOG00000019073/ENSRNOG00000012331/…
38	hsa04115	P53 SIGNALING PATHWAY	55	0.409013	1.55515	0.00804167	0.0357854	0.025818	3843	tags=47%, list=25%, signal=36%	ENSRNOG00000045829/ENSRNOG00000001414/ENSRNOG00000049471/ENSRNOG00000009258/ENSRNOG00000037509/ENSRNOG00000018770/ENSRNOG00000000632/ENSRNOG00000050258/ENSRNOG00000004517/ENSRNOG00000058539/ENSRNOG00000012439/ENSRNOG00000054286/ENSRNOG00000006469/ENSRNOG00000002089/ENSRNOG00000025602/ENSRNOG00000008022/ENSRNOG00000020918/ENSRNOG00000010475/ENSRNOG00000020723/ENSRNOG00000010756/ENSRNOG00000000521/…
39	hsa04662	B CELL RECEPTOR SIGNALING PATHWAY	70	0.396182	1.55199	0.00636075	0.0308067	0.022226	4247	tags=49%, list=27%, signal=36%	ENSRNOG00000020482/ENSRNOG00000017485/ENSRNOG00000012160/ENSRNOG00000023428/ENSRNOG00000050430/ENSRNOG00000007350/ENSRNOG00000052407/ENSRNOG00000019112/ENSRNOG00000017146/ENSRNOG00000051986/ENSRNOG00000016846/ENSRNOG00000008180/ENSRNOG00000014294/ENSRNOG00000013309/ENSRNOG00000024000/ENSRNOG00000010153/ENSRNOG00000017020/ENSRNOG00000007422/ENSRNOG00000054264/ENSRNOG00000026293/ENSRNOG00000013967/…
40	hsa05200	PATHWAYS IN CANCER	289	0.326138	1.53601	6.18e-06	0.000109982	7.93e-05	3334	tags=39%, list=21%, signal=31%	ENSRNOG00000017539/ENSRNOG00000058111/ENSRNOG00000010278/ENSRNOG00000011134/ENSRNOG00000014288/ENSRNOG00000005678/ENSRNOG00000009425/ENSRNOG00000018461/ENSRNOG00000023972/ENSRNOG00000005781/ENSRNOG00000016281/ENSRNOG00000003587/ENSRNOG00000000599/ENSRNOG00000011300/ENSRNOG00000007027/ENSRNOG00000018198/ENSRNOG00000016695/ENSRNOG00000013265/ENSRNOG00000006450/ENSRNOG00000056772/ENSRNOG00000002680/…
41	hsa04670	LEUKOCYTE TRANSENDOTHELIAL MIGRATION	96	0.35426	1.48547	0.00359466	0.0263165	0.0189865	2946	tags=42%, list=19%, signal=34%	ENSRNOG00000017539/ENSRNOG00000001224/ENSRNOG00000007922/ENSRNOG00000000515/ENSRNOG00000028016/ENSRNOG00000003866/ENSRNOG00000016695/ENSRNOG00000001480/ENSRNOG00000004861/ENSRNOG00000013589/ENSRNOG00000023428/ENSRNOG00000013014/ENSRNOG00000019745/ENSRNOG00000050430/ENSRNOG00000007350/ENSRNOG00000050071/ENSRNOG00000003622/ENSRNOG00000001926/ENSRNOG00000025925/ENSRNOG00000006940/ENSRNOG00000020679/…
42	hsa04514	CELL ADHESION MOLECULES CAMS	101	0.334394	1.4209	0.00853406	0.0370503	0.0267306	2641	tags=43%, list=17%, signal=36%	ENSRNOG00000059947/ENSRNOG00000003171/ENSRNOG00000002723/ENSRNOG00000001224/ENSRNOG00000007922/ENSRNOG00000036711/ENSRNOG00000015821/ENSRNOG00000004861/ENSRNOG00000002776/ENSRNOG00000007129/ENSRNOG00000002794/ENSRNOG00000007178/ENSRNOG00000054129/ENSRNOG00000000454/ENSRNOG00000050071/ENSRNOG00000012208/ENSRNOG00000001926/ENSRNOG00000020679/ENSRNOG00000013324/ENSRNOG00000020151/ENSRNOG00000019728/…
43	hsa03040	SPLICEOSOME	117	0.334048	1.42057	0.00603195	0.0306768	0.0221323	6862	tags=70%, list=44%, signal=40%	ENSRNOG00000001746/ENSRNOG00000017724/ENSRNOG00000005556/ENSRNOG00000010021/ENSRNOG00000001163/ENSRNOG00000000493/ENSRNOG00000004864/ENSRNOG00000000520/ENSRNOG00000031127/ENSRNOG00000003844/ENSRNOG00000015332/ENSRNOG00000012219/ENSRNOG00000013533/ENSRNOG00000012323/ENSRNOG00000016507/ENSRNOG00000014619/ENSRNOG00000012778/ENSRNOG00000000841/ENSRNOG00000036687/ENSRNOG00000042126/ENSRNOG00000000866/…
44	hsa04660	T CELL RECEPTOR SIGNALING PATHWAY	93	0.336164	1.41642	0.0100908	0.0417713	0.0301366	4247	tags=46%, list=27%, signal=34%	ENSRNOG00000016069/ENSRNOG00000020482/ENSRNOG00000000515/ENSRNOG00000002278/ENSRNOG00000007129/ENSRNOG00000023428/ENSRNOG00000007178/ENSRNOG00000054129/ENSRNOG00000050430/ENSRNOG00000001982/ENSRNOG00000019112/ENSRNOG00000017146/ENSRNOG00000009705/ENSRNOG00000000655/ENSRNOG00000005620/ENSRNOG00000046196/ENSRNOG00000014917/ENSRNOG00000016846/ENSRNOG00000014294/ENSRNOG00000003278/ENSRNOG00000019883/…
45	hsa04062	CHEMOKINE SIGNALING PATHWAY	142	0.299125	1.29551	0.0120667	0.0477306	0.034436	3027	tags=34%, list=19%, signal=28%	ENSRNOG00000002843/ENSRNOG00000000239/ENSRNOG00000048239/ENSRNOG00000009331/ENSRNOG00000003866/ENSRNOG00000001480/ENSRNOG00000009912/ENSRNOG00000010665/ENSRNOG00000028015/ENSRNOG00000013589/ENSRNOG00000023428/ENSRNOG00000050430/ENSRNOG00000058337/ENSRNOG00000012430/ENSRNOG00000007350/ENSRNOG00000006932/ENSRNOG00000014776/ENSRNOG00000059456/ENSRNOG00000031058/ENSRNOG00000020401/ENSRNOG00000037134/…
37	hsa04730	LONG TERM DEPRESSION	60	-0.526383	-1.56868	0.00538042	0.0299286	0.0215925	2364	tags=37%, list=15%, signal=31%	ENSRNOG00000004810/ENSRNOG00000006174/ENSRNOG00000016647/ENSRNOG00000019482/ENSRNOG00000024904/ENSRNOG00000012061/ENSRNOG00000012060/ENSRNOG00000007682/ENSRNOG00000057096/ENSRNOG00000045816/ENSRNOG00000001130/ENSRNOG00000016429/ENSRNOG00000054204/ENSRNOG00000002361/ENSRNOG00000012235/ENSRNOG00000012703/ENSRNOG00000001313/ENSRNOG00000025121/ENSRNOG00000004900/ENSRNOG00000029876/ENSRNOG00000014290/…
35	hsa00620	PYRUVATE METABOLISM	33	-0.580193	-1.5776	0.00640365	0.0308067	0.022226	3869	tags=52%, list=25%, signal=39%	ENSRNOG00000002342/ENSRNOG00000006744/ENSRNOG00000014743/ENSRNOG00000019372/ENSRNOG00000000658/ENSRNOG00000007895/ENSRNOG00000019036/ENSRNOG00000012794/ENSRNOG00000009715/ENSRNOG00000008103/ENSRNOG00000017311/ENSRNOG00000019612/ENSRNOG00000042419/ENSRNOG00000019189/ENSRNOG00000011497/ENSRNOG00000013000/ENSRNOG00000018755
34	hsa05014	AMYOTROPHIC LATERAL SCLEROSIS ALS	48	-0.541336	-1.58257	0.00485844	0.0278969	0.0201267	2375	tags=33%, list=15%, signal=28%	ENSRNOG00000005479/ENSRNOG00000009882/ENSRNOG00000031233/ENSRNOG00000006984/ENSRNOG00000021063/ENSRNOG00000045816/ENSRNOG00000001130/ENSRNOG00000054204/ENSRNOG00000003280/ENSRNOG00000008766/ENSRNOG00000033942/ENSRNOG00000052880/ENSRNOG00000011726/ENSRNOG00000013916/ENSRNOG00000008716/ENSRNOG00000013658
31	hsa04720	LONG TERM POTENTIATION	64	-0.528639	-1.59425	0.00448362	0.0266028	0.019193	2364	tags=33%, list=15%, signal=28%	ENSRNOG00000004810/ENSRNOG00000009882/ENSRNOG00000059961/ENSRNOG00000016770/ENSRNOG00000012061/ENSRNOG00000021063/ENSRNOG00000045816/ENSRNOG00000009783/ENSRNOG00000004890/ENSRNOG00000016429/ENSRNOG00000054204/ENSRNOG00000003280/ENSRNOG00000008766/ENSRNOG00000020478/ENSRNOG00000018712/ENSRNOG00000033942/ENSRNOG00000002592/ENSRNOG00000014290/ENSRNOG00000054371/ENSRNOG00000052080/ENSRNOG00000011726
30	hsa04260	CARDIAC MUSCLE CONTRACTION	59	-0.542132	-1.61084	0.00222047	0.0171845	0.012398	3334	tags=37%, list=21%, signal=29%	ENSRNOG00000030019/ENSRNOG00000025757/ENSRNOG00000003262/ENSRNOG00000007290/ENSRNOG00000018378/ENSRNOG00000018943/ENSRNOG00000002934/ENSRNOG00000000879/ENSRNOG00000013147/ENSRNOG00000008031/ENSRNOG00000011227/ENSRNOG00000004518/ENSRNOG00000007666/ENSRNOG00000056257/ENSRNOG00000015835/ENSRNOG00000033531/ENSRNOG00000057848/ENSRNOG00000003288/ENSRNOG00000017060/ENSRNOG00000012362/ENSRNOG00000031287/…
27	hsa00650	BUTANOATE METABOLISM	27	-0.624661	-1.64879	0.00435274	0.0266028	0.019193	1832	tags=37%, list=12%, signal=33%	ENSRNOG00000032246/ENSRNOG00000000967/ENSRNOG00000031211/ENSRNOG00000002636/ENSRNOG00000019189/ENSRNOG00000011497/ENSRNOG00000023538/ENSRNOG00000016552/ENSRNOG00000000007/ENSRNOG00000018200
26	hsa04020	CALCIUM SIGNALING PATHWAY	152	-0.50473	-1.65995	3.38e-05	0.000546449	0.000394244	2516	tags=38%, list=16%, signal=32%	ENSRNOG00000009522/ENSRNOG00000003999/ENSRNOG00000037456/ENSRNOG00000018943/ENSRNOG00000004810/ENSRNOG00000009882/ENSRNOG00000002215/ENSRNOG00000054902/ENSRNOG00000013147/ENSRNOG00000021256/ENSRNOG00000060528/ENSRNOG00000006645/ENSRNOG00000014248/ENSRNOG00000016770/ENSRNOG00000012061/ENSRNOG00000001492/ENSRNOG00000021063/ENSRNOG00000016361/ENSRNOG00000009783/ENSRNOG00000002863/ENSRNOG00000060407/…
5	hsa04080	NEUROACTIVE LIGAND RECEPTOR INTERACTION	170	-0.674585	-2.22981	1e-10	5.93e-09	4.28e-09	1869	tags=52%, list=12%, signal=46%	ENSRNOG00000013610/ENSRNOG00000021256/ENSRNOG00000059862/ENSRNOG00000002349/ENSRNOG00000005723/ENSRNOG00000007332/ENSRNOG00000032417/ENSRNOG00000016654/ENSRNOG00000020901/ENSRNOG00000021063/ENSRNOG00000013683/ENSRNOG00000014149/ENSRNOG00000007682/ENSRNOG00000003442/ENSRNOG00000000774/ENSRNOG00000010199/ENSRNOG00000045816/ENSRNOG00000030910/ENSRNOG00000031535/ENSRNOG00000002360/ENSRNOG00000015860/…
