# Supplementary material for: Fidgetin-like 2 knockdown increases acute neuroinflammation and improves recovery in a rat model of spinal cord injury
Source: J Neuroinflammation. 2025 Mar 10;22:73. doi: 10.1186/s12974-025-03344-3 (PMC11895163; doi:10.1186/s12974-025-03344-3)
Supplement: Supplementary file 13 — Supplementary Material 13 [file 12974_2025_3344_MOESM13_ESM.xlsx]

## Sheet: Sheet1
	ID	Description	setSize	enrichmentScore	NES	pvalue	p.adjust	qvalue	rank	leading_edge	core_enrichment
hsa04620	hsa04620	KEGG_TOLL_LIKE_RECEPTOR_SIGNALING_PATHWAY	78	0.622138	1.95906	8.53192e-06	0.00152721	0.00130224	2926	tags=41%, list=19%, signal=34%	Lbp/Tlr8/Cxcl11/Cxcl9/Pik3r5/Irf7/Cxcl10/Mapk13/Tlr1/Cd80/Tlr2/Ctsk/Casp8/Map3k7/Stat1/Tlr7/Cd14/Map3k8/Il12a/Ticam2/Tlr4/Ikbke/Ifnar2/Ifnar1/Traf6/Pik3r3/Ikbkg/Jun/Pik3cg/Tlr3/Cd86/Pik3cd
hsa04610	hsa04610	KEGG_COMPLEMENT_AND_COAGULATION_CASCADES	43	0.675066	1.92822	0.000180209	0.0161287	0.0137528	1446	tags=47%, list=9%, signal=42%	Kng1/Cfi/F5/Serping1/Plaur/C1qc/C1s/Cfh/Cd55/C1qb/C1qa/Thbd/C1r/Masp1/Vwf/C2/F10/Pros1/C6/A2m
hsa00740	hsa00740	KEGG_RIBOFLAVIN_METABOLISM	14	0.830753	1.90526	0.00040998	0.0192226	0.016391	121	tags=21%, list=1%, signal=21%	Acp3/Acp5/Enpp3
hsa00190	hsa00190	KEGG_OXIDATIVE_PHOSPHORYLATION	105	-0.47255	-1.72506	0.000496463	0.0192226	0.016391	5206	tags=66%, list=33%, signal=44%	Ppa2/Ndufs1/Uqcrfs1/Atp6v1c1/Sdhb/ND3/Atp5f1c/Atp6v1a/Atp6v0c/Ndufb7/Uqcrc2/Ndufv3/Atp5mf/Atp6v1b2/Ndufa10/Atp6v1h/Ndufs4/Cox10/Ndufa9/Ndufs2/Sdhc/Atp5mg/ATP8/Cox4i1/Ndufb6/Ndufc2/Adck2/Atp5me/Cox7c/Uqcrh/Atp5f1d/Atp5f1b/Ndufs7/Cox6c/Ndufb10/Ndufv1/Cox5b/Uqcrc1/Atp5f1a/Ndufa11/Uqcr10/Cox6b1/Cyc1/Ndufs8/Atp5po/Cox7a2/Atp5pd/Ndufb8/Ndufb4/Atp6v1g2/Ndufa6/Cox5a/NA/Atp5pf/Atp6v1e1/NA/Atp6v0a4/Atp5mc3…
hsa04670	hsa04670	KEGG_LEUKOCYTE_TRANSENDOTHELIAL_MIGRATION	97	0.527306	1.69991	0.000644335	0.0192226	0.016391	2549	tags=31%, list=16%, signal=26%	Mmp9/Actn3/Cybb/Pik3r5/Vav1/Itgal/Ncf2/Mapk13/Itga4/Myl11/Cdh5/Myl9/Sipa1/Ncf4/Rac2/Icam1/Cxcr4/Ctnna3/Cyba/Rhoh/Ncf1/Msn/Cldn5/Esam/Itk/Itgb2/Afdn/Pik3r3/Vav3/Pxn
hsa04060	hsa04060	KEGG_CYTOKINE_CYTOKINE_RECEPTOR_INTERACTION	142	0.483907	1.64168	0.00054924	0.0192226	0.016391	2142	tags=40%, list=14%, signal=35%	Cxcl11/Cxcl9/Il17rb/Cxcl1/Ccl21/Cxcr5/Csf2rb/Osmr/Tnfsf4/Il21r/Epor/Eda2r/Flt4/Cd27/Lepr/Cxcl10/Il15ra/Il2rg/Tnfsf15/Csf2ra/Tnfrsf1b/Clcf1/Il18rap/Tnfrsf9/Prlr/Il1r1/Tgfbr2/Pf4/Bmp7/Cxcl13/Il10rb/Acvrl1/Pdgfc/Il4r/Cxcr4/Tnfrsf1a/Cxcl14/Tnfrsf10b/Egf/Ccl7/Il12a/Csf1r/Cx3cr1/Fas/Il10ra/Hgf/Il22ra2/Kdr/Tnfsf13b/Il13ra1/Il17ra/Ifnar2/Ifnar1/Cntf/Pdgfb/Plekho2/Csf3r
hsa05012	hsa05012	KEGG_PARKINSONS_DISEASE	107	-0.449227	-1.65154	0.000863588	0.0220832	0.0188301	4737	tags=58%, list=30%, signal=41%	Ndufb7/Uqcrc2/Ndufv3/Ndufa10/Vdac2/Vdac3/Ndufs4/Ndufa9/Ndufs2/Sdhc/ATP8/Cox4i1/Park7/Ndufb6/Ndufc2/Adck2/Cox7c/Uqcrh/Slc25a4/Atp5f1d/Atp5f1b/Ndufs7/Cox6c/Ndufb10/Ndufv1/Uchl1/Cox5b/Uqcrc1/Ppid/Atp5f1a/Uqcr10/Cox6b1/Cyc1/Ndufs8/Atp5po/Cox7a2/Atp5pd/Ndufb8/Cycs/Ndufb4/Ndufa6/Prkn/Cox5a/Snca/Sncaip/NA/Atp5pf/NA/Atp5mc3/Vdac1/Ndufab1/Cox7b/Ndufa3/Septin5/Ndufa4/Ube2j2/Ndufs3/Ndufv2/Uqcrb/Ndufb3/Ndufs…
hsa04650	hsa04650	KEGG_NATURAL_KILLER_CELL_MEDIATED_CYTOTOXICITY	79	0.520653	1.64449	0.0014335	0.0320746	0.0273497	3464	tags=43%, list=22%, signal=34%	Lck/Fcgr3a/Pik3r5/Icam2/Vav1/Itgal/Ncr3/Hcst/Rac2/Klrk1/Icam1/Zap70/Syk/Tnfrsf10b/Cd48/Fas/Ifnar2/Ifnar1/Lcp2/Itgb2/Shc1/Ptpn6/Pik3r3/Vav3/Nfatc1/Sh3bp2/RT1-M6-2/Pik3cg/Pik3cd/Ifngr1/Nfatc4/Tyrobp/Vav2/Fcer1g
