# Supplementary material for: Fidgetin-like 2 knockdown increases acute neuroinflammation and improves recovery in a rat model of spinal cord injury
Source: J Neuroinflammation. 2025 Mar 10;22:73. doi: 10.1186/s12974-025-03344-3 (PMC11895163; doi:10.1186/s12974-025-03344-3)
Supplement: Supplementary file 14 — Supplementary Material 14 [file 12974_2025_3344_MOESM14_ESM.csv]

ID	log2FoldChange	pvalue	padj	Gene.name
ENSRNOG00000000001	1.507584702	8.86E-05	0.000223508	AABR07013255.1
ENSRNOG00000000007	-1.015331422	1.59E-17	1.57E-16	Gad1
ENSRNOG00000000010	-1.177104387	2.02E-06	6.38E-06	Cbln1
ENSRNOG00000000017	1.691574529	8.65E-20	1.01E-18	Steap1
ENSRNOG00000000033	-1.299204926	3.24E-33	1.01E-31	Tmcc2
ENSRNOG00000000036	-2.926474789	1.40E-23	2.25E-22	Klhdc8a
ENSRNOG00000000054	-1.877313041	3.00E-70	1.09E-67	Abhd8
ENSRNOG00000000060	-2.965807972	9.36E-21	1.18E-19	Cplx1
ENSRNOG00000000105	-1.589723545	3.32E-27	6.83E-26	Cplx2
ENSRNOG00000000129	-1.841509516	1.73E-27	3.61E-26	Phf24
ENSRNOG00000000138	2.077057975	5.30E-15	4.19E-14	Glis1
ENSRNOG00000000156	1.019697809	0.000357459	0.000821372	LOC100911486
ENSRNOG00000000167	2.637431973	9.72E-17	8.98E-16	Alas2
ENSRNOG00000000186	-1.051538565	1.99E-17	1.95E-16	Tst
ENSRNOG00000000187	1.54079946	1.14E-43	6.93E-42	Csf2rb
ENSRNOG00000000239	3.533351058	1.35E-40	6.84E-39	Ccl7
ENSRNOG00000000274	-1.256247325	8.54E-39	3.80E-37	Phyhipl
ENSRNOG00000000281	-1.41832483	2.07E-16	1.85E-15	Prodh1
ENSRNOG00000000323	1.84151245	5.15E-07	1.76E-06	Prdm1
ENSRNOG00000000335	1.159210619	0.000710515	0.001557532	Ermap
ENSRNOG00000000341	1.00078084	6.36E-09	2.73E-08	Nid2
ENSRNOG00000000373	-1.255479915	2.21E-08	8.97E-08	AABR07044900.1
ENSRNOG00000000386	-2.012051048	4.45E-35	1.59E-33	Pbld1
ENSRNOG00000000394	1.110307199	1.31E-10	6.79E-10	Srgn
ENSRNOG00000000433	-1.019909847	9.99E-23	1.50E-21	Prrt1
ENSRNOG00000000451	1.00704976	2.68E-05	7.25E-05	RT1-Ba
ENSRNOG00000000463	-1.17940395	4.71E-08	1.84E-07	Col11a2
ENSRNOG00000000478	-1.308429884	0.002883785	0.005681076	AA926063
ENSRNOG00000000487	-2.431655217	3.14E-32	9.15E-31	Grm4
ENSRNOG00000000488	1.201625045	1.85E-21	2.48E-20	Hmga1
ENSRNOG00000000515	1.729562705	8.51E-12	5.01E-11	Mapk13
ENSRNOG00000000521	1.291446902	2.31E-19	2.62E-18	Cdkn1a
ENSRNOG00000000529	1.146183462	8.83E-21	1.12E-19	Pim1
ENSRNOG00000000547	-2.211911126	7.36E-29	1.68E-27	Tspyl4
ENSRNOG00000000563	1.024109418	2.80E-06	8.69E-06	Adamts14
ENSRNOG00000000566	-1.463128516	1.39E-10	7.19E-10	Pcbd1
ENSRNOG00000000605	-1.058274907	4.10E-07	1.42E-06	Hs3st5
ENSRNOG00000000632	1.131256696	4.50E-06	1.35E-05	Cdk1
ENSRNOG00000000640	1.993208354	1.35E-26	2.65E-25	Egr2
ENSRNOG00000000655	1.233650549	1.76E-16	1.59E-15	Ptprc
ENSRNOG00000000658	-1.610653324	7.11E-08	2.70E-07	Acacb
ENSRNOG00000000693	-2.341397529	2.37E-42	1.34E-40	Svop
ENSRNOG00000000704	1.040648331	6.88E-14	4.92E-13	Cmklr1
ENSRNOG00000000708	-1.670759363	7.85E-25	1.36E-23	Sgsm1
ENSRNOG00000000716	-2.04686484	0.000515732	0.001156164	Htr1f
ENSRNOG00000000768	-1.238719018	0.028226805	0.045924377	Ubd
ENSRNOG00000000774	-1.021067589	2.34E-46	1.70E-44	Gabbr1
ENSRNOG00000000805	-1.037915655	8.37E-18	8.38E-17	Gja1
ENSRNOG00000000812	-1.107404362	3.22E-27	6.66E-26	RGD1302996
ENSRNOG00000000816	1.254472014	2.59E-20	3.14E-19	Ppp1r18
ENSRNOG00000000818	1.066928178	7.36E-06	2.15E-05	Nrm
ENSRNOG00000000827	1.233551058	9.02E-09	3.82E-08	Ier3
ENSRNOG00000000840	-2.239677256	1.59E-83	1.38E-80	Atp6v1g2
ENSRNOG00000000855	1.691280517	2.68E-11	1.50E-10	Lst1
ENSRNOG00000000857	1.805147498	5.46E-14	3.93E-13	Msh5
ENSRNOG00000000860	-1.806994446	4.92E-21	6.40E-20	Vwa7
ENSRNOG00000000878	-1.060401685	0.007910704	0.014382429	Slc44a4
ENSRNOG00000000886	-2.136195028	2.89E-08	1.16E-07	Caln1
ENSRNOG00000000894	-1.144977249	1.61E-13	1.10E-12	Fry
ENSRNOG00000000920	-2.209725864	2.06E-27	4.29E-26	Phkg1
ENSRNOG00000000937	-1.429194621	1.19E-11	6.92E-11	Slc46a3
ENSRNOG00000000940	1.092868438	3.84E-21	5.03E-20	Flt1
ENSRNOG00000000961	-2.793418681	1.23E-31	3.44E-30	Glt1d1
ENSRNOG00000000963	-1.150019054	1.66E-07	6.02E-07	Tmem132c
ENSRNOG00000000986	-1.928525978	1.25E-24	2.15E-23	Camsap3
ENSRNOG00000000994	1.171424495	4.41E-17	4.19E-16	Stxbp2
ENSRNOG00000001036	-1.487775758	5.57E-15	4.40E-14	Rsph10b
ENSRNOG00000001082	-1.323402494	1.34E-47	1.04E-45	Abcb9
ENSRNOG00000001092	1.373972409	2.37E-07	8.46E-07	Kl
ENSRNOG00000001113	-1.041992	9.15E-11	4.84E-10	Mmd2
ENSRNOG00000001115	-1.922087217	5.44E-36	2.07E-34	Slc29a4
ENSRNOG00000001124	-1.050006886	9.41E-27	1.88E-25	Rnft2
ENSRNOG00000001128	-2.031411582	5.60E-22	7.86E-21	Tesc
ENSRNOG00000001130	-1.399644747	5.33E-06	1.59E-05	Nos1
ENSRNOG00000001149	1.001255047	2.45E-21	3.28E-20	Pxn
ENSRNOG00000001152	-3.486627294	4.82E-17	4.57E-16	Glp1r
ENSRNOG00000001173	-2.657759173	1.71E-56	2.47E-54	Cabp1
ENSRNOG00000001181	1.016382651	3.48E-16	3.06E-15	Wdr4
ENSRNOG00000001187	1.762783781	0.000129534	0.000318476	Oasl
ENSRNOG00000001189	1.099381417	2.15E-11	1.21E-10	Sik1
ENSRNOG00000001193	1.533782107	3.93E-08	1.55E-07	Hsf2bp
ENSRNOG00000001195	2.196923235	8.74E-23	1.32E-21	Trpv4
ENSRNOG00000001224	1.014892444	1.12E-13	7.80E-13	Itgb2
ENSRNOG00000001227	-1.106090219	4.21E-17	4.01E-16	Adarb1
ENSRNOG00000001229	1.154284934	4.87E-08	1.89E-07	Col18a1
ENSRNOG00000001242	-1.480545135	1.17E-23	1.88E-22	Gstt3
ENSRNOG00000001270	1.286096998	2.83E-15	2.28E-14	Hvcn1
ENSRNOG00000001284	-2.239722974	1.15E-10	6.00E-10	Uncx
ENSRNOG00000001313	-1.455479977	3.02E-28	6.61E-27	Gnaz
ENSRNOG00000001329	-1.594954933	4.29E-17	4.08E-16	Gjc3
ENSRNOG00000001368	-2.459327616	3.29E-68	1.03E-65	Rph3a
ENSRNOG00000001374	-1.130956705	1.54E-06	4.96E-06	Rasal1
ENSRNOG00000001376	-1.171841958	5.12E-53	5.40E-51	Mettl7a
ENSRNOG00000001379	-1.263272779	0.001291256	0.002710112	Cyp3a62
ENSRNOG00000001388	-1.399422418	2.20E-06	6.92E-06	Sds
ENSRNOG00000001392	-1.613093598	6.96E-14	4.98E-13	Lhx5
ENSRNOG00000001408	-2.134067124	8.04E-46	5.54E-44	Actl6b
ENSRNOG00000001414	3.603250163	8.88E-28	1.89E-26	Serpine1
ENSRNOG00000001416	1.548924575	1.98E-21	2.66E-20	Vgf
ENSRNOG00000001425	1.545627159	4.12E-26	7.84E-25	Sh2b2
ENSRNOG00000001439	-1.241492926	2.31E-44	1.46E-42	Srrm3
ENSRNOG00000001452	-2.145708877	1.66E-32	4.97E-31	Fzd9
ENSRNOG00000001470	-1.263190486	2.15E-39	9.99E-38	Limk1
ENSRNOG00000001474	-2.091740263	4.92E-10	2.38E-09	Tmem270
ENSRNOG00000001476	1.200838851	4.48E-11	2.45E-10	Cldn4
ENSRNOG00000001484	-1.065407208	4.29E-07	1.49E-06	Castor2
ENSRNOG00000001492	-1.636606535	5.94E-30	1.44E-28	Slc8a2
ENSRNOG00000001501	1.073535038	1.36E-13	9.37E-13	Snrpa
ENSRNOG00000001506	-2.162808243	8.78E-67	2.59E-64	Tmem35a
ENSRNOG00000001555	1.176905156	1.03E-20	1.29E-19	Btg3
ENSRNOG00000001572	-1.855035681	3.10E-16	2.73E-15	Hoxd1
ENSRNOG00000001575	-1.264380486	7.41E-11	3.95E-10	Grik1
ENSRNOG00000001577	-1.379987059	8.28E-08	3.12E-07	Hoxd3
ENSRNOG00000001580	-1.396900098	0.000280951	0.000655987	Hoxd9
ENSRNOG00000001607	2.137240095	2.31E-22	3.35E-21	Adamts1
ENSRNOG00000001608	-1.272666643	3.36E-20	4.05E-19	Nxpe3
ENSRNOG00000001622	-1.440233427	0.005260676	0.009892324	Impg2
ENSRNOG00000001628	-2.155816113	1.24E-52	1.30E-50	Pcp4
ENSRNOG00000001658	-1.392129567	4.16E-05	0.000109821	Kcnj6
ENSRNOG00000001691	1.111245239	7.91E-08	2.99E-07	Cldn14
ENSRNOG00000001700	-1.313159701	2.73E-38	1.17E-36	Whrn
ENSRNOG00000001704	1.54000402	3.35E-43	1.98E-41	Runx1
ENSRNOG00000001707	-1.768273679	4.15E-46	2.95E-44	Vwa5b2
ENSRNOG00000001711	-1.476802689	7.17E-14	5.12E-13	Hrasls
ENSRNOG00000001714	-1.988253855	4.16E-19	4.66E-18	Atp13a4
ENSRNOG00000001715	-1.453630095	7.98E-29	1.82E-27	Ece2
ENSRNOG00000001752	1.287119708	3.71E-14	2.72E-13	Nrros
ENSRNOG00000001757	1.032237772	1.82E-05	5.04E-05	Tm4sf19
ENSRNOG00000001770	-1.269891491	9.64E-08	3.61E-07	Ehhadh
ENSRNOG00000001796	-2.682941328	2.26E-18	2.39E-17	Dgkg
ENSRNOG00000001806	2.321042611	0.000203619	0.000485801	Fetub
ENSRNOG00000001830	1.3612396	0.000436454	0.000989938	Arntl2
ENSRNOG00000001837	-1.239795895	1.01E-19	1.18E-18	Sst
ENSRNOG00000001851	-1.277561347	2.58E-11	1.44E-10	Far2
ENSRNOG00000001854	-1.553082537	4.03E-08	1.59E-07	Tmtc1
ENSRNOG00000001873	-2.96356107	1.52E-38	6.65E-37	P2rx6
ENSRNOG00000001874	-1.855258876	8.35E-19	9.17E-18	Slc7a4
ENSRNOG00000001915	-2.772416436	1.76E-10	8.97E-10	Chodl
ENSRNOG00000001931	-1.581536362	1.14E-42	6.49E-41	Fgf12
ENSRNOG00000001960	-1.323203356	3.64E-07	1.27E-06	Sult1d1
ENSRNOG00000002002	1.593445919	3.10E-09	1.37E-08	Tmprss11b
ENSRNOG00000002004	-1.347758757	2.12E-10	1.07E-09	Prdm8
ENSRNOG00000002005	1.904298338	1.08E-10	5.67E-10	Tmprss11f
ENSRNOG00000002013	-1.918352207	4.98E-23	7.70E-22	Sidt1
ENSRNOG00000002026	-1.144361972	6.19E-11	3.33E-10	Dnajc28
ENSRNOG00000002073	-1.551571589	6.83E-09	2.93E-08	Brdt
ENSRNOG00000002085	1.445486269	0.004531122	0.008617898	Thegl
ENSRNOG00000002097	-1.388060443	1.63E-23	2.59E-22	Rasl11b
ENSRNOG00000002120	-1.859912354	7.08E-05	0.000181107	Spata18
ENSRNOG00000002142	-1.674217431	2.68E-30	6.76E-29	Cds1
ENSRNOG00000002145	-2.535995336	8.49E-20	9.91E-19	Tmprss7
ENSRNOG00000002164	-1.29979837	0.000323934	0.000748409	Nmu
ENSRNOG00000002202	-2.961999352	1.29E-10	6.68E-10	Sowahb
ENSRNOG00000002238	1.129964629	1.02E-09	4.80E-09	Sema5b
ENSRNOG00000002258	-2.028110025	5.31E-42	2.91E-40	Tmem150c
ENSRNOG00000002265	-1.786609919	4.73E-08	1.84E-07	Casr
ENSRNOG00000002302	-1.706701055	0.000398262	0.000909249	Corin
ENSRNOG00000002303	-1.851487513	1.40E-18	1.50E-17	Kcnj12
ENSRNOG00000002305	-1.686575107	9.83E-27	1.96E-25	Slc15a2
ENSRNOG00000002309	1.444084167	1.10E-13	7.67E-13	Hlx
ENSRNOG00000002327	-1.088124563	2.05E-05	5.66E-05	Gabrb1
ENSRNOG00000002336	-1.730468301	2.40E-11	1.34E-10	Gabra4
ENSRNOG00000002338	-1.184717569	3.58E-15	2.87E-14	Dgke
ENSRNOG00000002339	-1.2157724	1.31E-16	1.19E-15	Mark1
ENSRNOG00000002343	-1.557163048	1.58E-63	3.52E-61	Uchl1
ENSRNOG00000002345	-1.043171141	9.87E-10	4.63E-09	Rasgef1b
ENSRNOG00000002349	-1.259214936	5.08E-16	4.40E-15	Gabra2
ENSRNOG00000002361	-1.51282531	1.49E-15	1.24E-14	Prkg2
ENSRNOG00000002364	-1.304511602	3.92E-31	1.06E-29	Rnf112
ENSRNOG00000002365	-1.808015826	1.45E-47	1.10E-45	Itm2a
ENSRNOG00000002387	-1.15973341	5.95E-26	1.12E-24	Tceal1
ENSRNOG00000002396	2.524672711	1.81E-14	1.37E-13	Serpinb8
ENSRNOG00000002397	-1.169404593	1.62E-06	5.21E-06	Slc30a10
ENSRNOG00000002408	1.730730969	7.84E-18	7.87E-17	Rbm47
ENSRNOG00000002460	1.358551413	0.006431456	0.011893591	Serpinb2
ENSRNOG00000002468	-1.096781736	1.05E-08	4.41E-08	Tnr
ENSRNOG00000002496	-2.223172367	8.78E-14	6.21E-13	Stxbp5l
ENSRNOG00000002511	1.502895356	1.66E-15	1.37E-14	Flt4
ENSRNOG00000002525	1.064341491	4.76E-05	0.000124603	Ptgs2
ENSRNOG00000002540	1.090734769	1.67E-05	4.66E-05	Rhoh
ENSRNOG00000002568	1.114776934	0.000137998	0.000337323	Socs1
ENSRNOG00000002592	-1.817950094	2.74E-12	1.69E-11	Rps6ka6
ENSRNOG00000002593	-3.480742752	3.64E-51	3.45E-49	Esrrg
ENSRNOG00000002595	-2.558017954	3.83E-30	9.53E-29	Dpp10
ENSRNOG00000002626	-1.569438717	1.35E-13	9.27E-13	Car10
ENSRNOG00000002635	-1.209193079	7.55E-45	4.94E-43	Dexi
ENSRNOG00000002636	-1.27082909	1.90E-19	2.16E-18	Abat
ENSRNOG00000002659	1.020266523	0.001749412	0.003585526	Ciita
ENSRNOG00000002660	-2.445834862	1.16E-55	1.56E-53	Magee1
ENSRNOG00000002667	1.576491877	5.69E-11	3.08E-10	Lamc2
ENSRNOG00000002711	1.033166332	6.59E-06	1.94E-05	Nuf2
ENSRNOG00000002723	2.990636237	3.66E-17	3.49E-16	Sele
ENSRNOG00000002728	3.297896194	5.31E-28	1.14E-26	Btc
ENSRNOG00000002730	-1.600245776	5.40E-22	7.58E-21	Rgs5
ENSRNOG00000002734	-2.766660907	2.12E-25	3.86E-24	AABR07042077.1
ENSRNOG00000002753	-2.575693692	7.14E-63	1.55E-60	Adam11
ENSRNOG00000002754	2.719314545	8.69E-06	2.52E-05	Areg
ENSRNOG00000002768	-1.919287368	1.07E-07	3.96E-07	Tmem114
ENSRNOG00000002771	4.848093174	1.28E-07	4.70E-07	Ereg
ENSRNOG00000002773	-1.018300232	5.15E-17	4.86E-16	Rgs4
ENSRNOG00000002775	1.126474058	1.42E-14	1.08E-13	Npl
ENSRNOG00000002776	2.529322841	1.30E-22	1.94E-21	Sell
ENSRNOG00000002792	4.305534576	1.12E-13	7.82E-13	Cxcl2
ENSRNOG00000002793	-1.907858922	2.02E-17	1.98E-16	Sstr2
ENSRNOG00000002794	2.925044731	3.59E-18	3.74E-17	Selp
ENSRNOG00000002800	-1.896921356	1.06E-15	8.93E-15	Gdpd2
ENSRNOG00000002802	3.291529964	1.40E-39	6.60E-38	Cxcl1
ENSRNOG00000002810	1.193692147	1.68E-08	6.92E-08	Gfpt2
ENSRNOG00000002811	-1.833172787	4.10E-31	1.10E-29	Brinp3
ENSRNOG00000002812	-1.946132807	3.92E-09	1.72E-08	Lhx1
ENSRNOG00000002814	-2.1547226	6.34E-09	2.73E-08	Higd1b
ENSRNOG00000002827	-1.486388282	1.32E-30	3.43E-29	Rbfox1
ENSRNOG00000002843	2.593102499	1.74E-05	4.84E-05	Cxcl6
ENSRNOG00000002863	-1.472031162	0.001271396	0.002671299	Cacna1e
ENSRNOG00000002866	-1.467625303	0.00145183	0.003017952	Rassf6
ENSRNOG00000002886	-1.243025155	1.17E-11	6.80E-11	Myh10
ENSRNOG00000002904	-1.019694532	0.02454761	0.040443533	Arr3
ENSRNOG00000002916	1.384512982	4.81E-18	4.92E-17	Car4
ENSRNOG00000002934	-1.894939507	5.46E-89	7.76E-86	Atp1b1
ENSRNOG00000002946	2.03037382	1.67E-46	1.22E-44	Socs3
ENSRNOG00000002976	-1.139235225	0.006959765	0.012766375	Maats1
ENSRNOG00000003025	-2.238832775	2.19E-35	8.01E-34	AABR07039336.2
ENSRNOG00000003064	1.653737008	4.55E-13	2.99E-12	Bst1
ENSRNOG00000003098	-1.444260731	1.22E-19	1.40E-18	Prom1
ENSRNOG00000003105	-1.152873249	6.33E-08	2.43E-07	Kif19
ENSRNOG00000003109	-2.541833048	4.42E-18	4.53E-17	Btbd17
ENSRNOG00000003121	-1.11876399	1.09E-19	1.27E-18	Rtn4rl1
ENSRNOG00000003125	-1.143759762	3.16E-33	9.93E-32	Rogdi
ENSRNOG00000003132	1.931969749	0.000739918	0.001617	Mip
ENSRNOG00000003134	-1.031936824	2.10E-06	6.63E-06	Slc4a4
ENSRNOG00000003135	2.106277586	3.55E-05	9.44E-05	Fcrlb
ENSRNOG00000003160	-1.971175549	8.18E-11	4.34E-10	RragB
ENSRNOG00000003195	-2.123275456	6.10E-42	3.32E-40	Caskin1
ENSRNOG00000003198	-1.940542252	1.32E-44	8.39E-43	RGD1305733
ENSRNOG00000003205	-1.267230973	1.04E-18	1.13E-17	Ldb2
ENSRNOG00000003208	1.115889601	5.22E-06	1.56E-05	Ercc6l
ENSRNOG00000003209	-1.995842164	1.65E-55	2.15E-53	Pcp4l1
ENSRNOG00000003218	-1.122924882	6.96E-12	4.14E-11	Zfp286a
ENSRNOG00000003229	-1.200720792	5.54E-71	2.28E-68	Tspan7
ENSRNOG00000003241	-2.903796966	5.38E-39	2.43E-37	Gabrg2
ENSRNOG00000003244	-1.397153701	0.004823586	0.00913303	Ltc4s
ENSRNOG00000003251	-1.597574643	1.06E-18	1.15E-17	B3galt2
ENSRNOG00000003266	-1.395104944	0.01145195	0.020216474	LOC100361655
ENSRNOG00000003273	-1.125827727	5.11E-06	1.53E-05	Spata20
ENSRNOG00000003280	-1.880295191	6.58E-33	2.00E-31	Grin2c
ENSRNOG00000003284	-2.445117983	1.01E-22	1.51E-21	Epn3
ENSRNOG00000003288	-1.721866321	1.87E-16	1.68E-15	Cacng5
ENSRNOG00000003300	1.799653465	4.80E-20	5.68E-19	Btg2
ENSRNOG00000003313	-2.998358025	2.21E-14	1.66E-13	Glra2
ENSRNOG00000003328	-1.06447029	3.61E-30	9.01E-29	Cdip1
ENSRNOG00000003336	-1.000796672	1.19E-28	2.67E-27	Mybph
ENSRNOG00000003365	-2.294244041	8.41E-45	5.46E-43	Cadm3
ENSRNOG00000003374	-1.987427051	2.33E-24	3.93E-23	LOC103690141
ENSRNOG00000003386	-2.156498695	5.21E-38	2.21E-36	Rbfox3
ENSRNOG00000003388	1.340098515	6.34E-09	2.73E-08	Cenpf
ENSRNOG00000003409	-1.496425983	0.004383931	0.008360328	NEWGENE_1565644
ENSRNOG00000003435	-1.704627595	5.52E-12	3.31E-11	Mcf2
ENSRNOG00000003457	1.225649531	2.05E-08	8.36E-08	Bicdl2
ENSRNOG00000003469	-2.309438264	5.79E-31	1.54E-29	MAST1
ENSRNOG00000003479	-1.022015246	4.51E-07	1.56E-06	Rnf150
ENSRNOG00000003486	1.04016148	0.001029672	0.002197683	Mnda
ENSRNOG00000003494	-1.725033814	2.10E-30	5.38E-29	Ppfia4
ENSRNOG00000003510	-1.784567025	1.23E-07	4.52E-07	Fmo2
ENSRNOG00000003512	-2.670957562	3.58E-25	6.45E-24	Gabra1
ENSRNOG00000003533	-1.174882801	5.09E-19	5.66E-18	Clcn4
ENSRNOG00000003546	2.026964407	3.71E-24	6.17E-23	Tnfrsf12a
ENSRNOG00000003562	-2.038937548	4.72E-53	5.02E-51	Susd4
ENSRNOG00000003595	-2.848800962	2.99E-10	1.48E-09	Lhx4
ENSRNOG00000003597	-1.339909932	8.13E-27	1.63E-25	Tuba4a
ENSRNOG00000003603	-2.364335575	3.87E-53	4.20E-51	Arhgap44
ENSRNOG00000003616	-2.014734429	2.38E-29	5.59E-28	Grem2
ENSRNOG00000003622	1.398512452	1.07E-14	8.26E-14	Cybb
ENSRNOG00000003654	-1.266945519	6.90E-06	2.03E-05	Cldn9
ENSRNOG00000003669	1.970614283	1.24E-06	4.05E-06	Myocd
ENSRNOG00000003675	-2.099251189	1.79E-23	2.84E-22	Ptchd1
ENSRNOG00000003680	-2.712396036	1.26E-12	7.95E-12	Gabrb2
ENSRNOG00000003716	1.511625062	1.89E-12	1.18E-11	Batf3
ENSRNOG00000003734	-1.605896604	0.004045143	0.007769218	AABR07041600.1
ENSRNOG00000003741	-1.755800399	3.84E-24	6.37E-23	Nptx1
ENSRNOG00000003745	1.533495689	3.24E-25	5.84E-24	Atf3
ENSRNOG00000003749	-1.542314668	4.22E-14	3.07E-13	Xk
ENSRNOG00000003755	-2.157256099	5.84E-15	4.60E-14	Clgn
ENSRNOG00000003756	-2.567529445	1.56E-07	5.67E-07	Lancl3
ENSRNOG00000003800	-1.241829572	9.13E-07	3.02E-06	Rgs9
ENSRNOG00000003802	1.021245846	3.25E-05	8.70E-05	Pttg1
ENSRNOG00000003806	1.479150222	3.18E-08	1.27E-07	Gpr65
ENSRNOG00000003813	-1.155268301	3.09E-09	1.37E-08	Kcnk10
ENSRNOG00000003840	-1.190706825	3.45E-12	2.11E-11	Slit2
ENSRNOG00000003845	-1.128081453	0.003461065	0.0067276	Wnt3
ENSRNOG00000003878	-1.517788345	3.41E-08	1.35E-07	Thsd7b
ENSRNOG00000003887	-2.213038015	5.59E-26	1.06E-24	Lgi2
ENSRNOG00000003895	2.443445477	3.73E-26	7.12E-25	Rgs1
ENSRNOG00000003905	-1.987867705	8.98E-35	3.14E-33	Nsf
ENSRNOG00000003952	-1.56143071	9.70E-07	3.20E-06	AABR07020879.1
ENSRNOG00000003954	1.301425698	8.25E-10	3.90E-09	Il2rg
ENSRNOG00000003977	1.266171429	4.58E-11	2.50E-10	Dusp1
ENSRNOG00000003984	1.762496047	3.02E-27	6.26E-26	Apln
ENSRNOG00000003988	-1.196046643	5.39E-33	1.66E-31	Dnajc27
ENSRNOG00000003997	-2.026009428	3.23E-13	2.15E-12	Pld5
ENSRNOG00000003999	-1.163354202	3.30E-23	5.16E-22	Adcy3
ENSRNOG00000004018	-1.302372761	0.001387047	0.002894063	Tdrd5
ENSRNOG00000004019	1.646361246	9.57E-73	4.82E-70	Phlda1
ENSRNOG00000004022	-1.083426046	0.000119413	0.000295593	Klhdc9
ENSRNOG00000004063	1.617272916	1.23E-59	2.16E-57	Sh3pxd2b
ENSRNOG00000004072	1.270465712	7.96E-32	2.25E-30	Myo1c
ENSRNOG00000004077	-1.852706887	6.26E-32	1.78E-30	Kcnc2
ENSRNOG00000004100	2.145751164	9.33E-58	1.46E-55	Trib1
ENSRNOG00000004111	1.176017946	1.21E-18	1.31E-17	Soat1
ENSRNOG00000004118	-2.036825545	1.36E-12	8.54E-12	Frmpd4
ENSRNOG00000004149	-2.266222071	3.09E-14	2.29E-13	Mgat4c
ENSRNOG00000004150	-1.307957576	8.39E-07	2.79E-06	Slc9a7
ENSRNOG00000004155	-1.285173569	7.23E-22	1.01E-20	Samd14
ENSRNOG00000004171	-1.420544007	2.91E-05	7.84E-05	Dnah9
ENSRNOG00000004179	-1.283084519	2.92E-18	3.06E-17	Nts
ENSRNOG00000004192	1.144399595	1.05E-14	8.09E-14	Arhgap30
ENSRNOG00000004200	-1.225488353	4.58E-23	7.13E-22	Sybu
ENSRNOG00000004207	-1.100267163	1.57E-07	5.70E-07	Eml5
ENSRNOG00000004217	1.185975584	8.77E-16	7.42E-15	Stk10
ENSRNOG00000004221	-3.011070981	1.20E-18	1.30E-17	Lgr5
ENSRNOG00000004269	-1.834008354	2.94E-14	2.18E-13	Myt1l
ENSRNOG00000004275	-1.126921804	3.98E-05	0.000105204	Egfl6
ENSRNOG00000004317	-1.211464106	0.000225346	0.000533971	Vipr2
ENSRNOG00000004333	-1.352159799	3.90E-35	1.40E-33	Flywch1
ENSRNOG00000004342	1.531995293	1.28E-12	8.11E-12	Ahr
ENSRNOG00000004367	1.007462848	4.01E-18	4.14E-17	Elk3
ENSRNOG00000004372	-2.940893793	1.30E-22	1.94E-21	Cbln4
ENSRNOG00000004373	1.217299737	2.26E-19	2.57E-18	Ddx39a
ENSRNOG00000004378	-1.211077051	3.01E-10	1.49E-09	Abca5
ENSRNOG00000004404	1.662554712	0.000160509	0.000388822	Tac4
ENSRNOG00000004437	-1.783062803	1.05E-16	9.65E-16	Map2k6
ENSRNOG00000004438	-1.072769473	4.69E-20	5.56E-19	Cntn1
ENSRNOG00000004461	-1.446407024	2.88E-09	1.28E-08	NEWGENE_6497122
ENSRNOG00000004473	-1.879617625	9.27E-20	1.08E-18	Ppargc1a
ENSRNOG00000004476	-1.096503541	3.30E-06	1.01E-05	Wif1
ENSRNOG00000004483	-1.338429624	5.65E-12	3.37E-11	Ptprr
ENSRNOG00000004487	1.264767457	3.97E-07	1.38E-06	Nek2
ENSRNOG00000004488	2.409938295	1.70E-05	4.74E-05	Bdkrb1
ENSRNOG00000004499	-1.343534865	1.09E-05	3.12E-05	Gpr135
ENSRNOG00000004500	2.051446503	7.22E-40	3.50E-38	Myc
ENSRNOG00000004527	-1.524166563	0.000519955	0.001165296	Lin7a
ENSRNOG00000004532	-1.360473053	2.37E-27	4.91E-26	Fam69b
ENSRNOG00000004534	-1.834793013	1.46E-10	7.52E-10	Spdya
ENSRNOG00000004560	-1.301059372	6.46E-10	3.08E-09	Cacna1b
ENSRNOG00000004589	-1.087498984	1.90E-33	6.10E-32	Galnt16
ENSRNOG00000004595	-1.554762787	5.19E-12	3.12E-11	Pou6f1
ENSRNOG00000004614	-3.442488304	1.85E-20	2.26E-19	Lypd6b
ENSRNOG00000004641	1.046868621	0.004080095	0.007827692	Sstr4
ENSRNOG00000004649	2.874462355	5.59E-29	1.29E-27	Il1b
ENSRNOG00000004650	-1.414618465	2.25E-32	6.67E-31	Begain
ENSRNOG00000004682	1.209015399	1.46E-05	4.08E-05	Parpbp
ENSRNOG00000004687	1.211732903	3.71E-07	1.29E-06	Thbd
ENSRNOG00000004703	1.015400746	0.025140476	0.04130732	Muc15
ENSRNOG00000004712	-1.215074786	0.002244603	0.004507083	Angptl1
ENSRNOG00000004713	-1.363464993	2.73E-30	6.88E-29	Kcnj16
ENSRNOG00000004725	1.850068838	2.92E-14	2.17E-13	Cela1
ENSRNOG00000004731	-2.873934734	5.52E-25	9.69E-24	Ano3
ENSRNOG00000004752	-1.188416413	1.29E-11	7.44E-11	Nalcn
ENSRNOG00000004753	-1.976082055	1.42E-20	1.76E-19	Napb
ENSRNOG00000004756	-3.156688364	1.16E-14	8.89E-14	Syt2
ENSRNOG00000004772	1.656536252	2.81E-12	1.73E-11	Cytip
ENSRNOG00000004786	-1.306928619	2.95E-12	1.81E-11	Cyp4f1
ENSRNOG00000004794	-1.622254207	2.11E-57	3.20E-55	Rtn1
ENSRNOG00000004805	-1.06768655	5.11E-29	1.18E-27	Stac2
ENSRNOG00000004837	1.076311932	4.53E-34	1.52E-32	Limd1
ENSRNOG00000004839	-1.913857882	3.84E-62	7.79E-60	B4galnt1
ENSRNOG00000004854	1.416139285	1.79E-11	1.02E-10	Has2
ENSRNOG00000004860	1.113775415	1.26E-14	9.62E-14	Myh9
ENSRNOG00000004882	-1.152261399	1.46E-13	1.00E-12	Capn6
ENSRNOG00000004889	-1.392922039	1.94E-15	1.59E-14	Vangl2
ENSRNOG00000004890	-1.145753837	2.17E-28	4.80E-27	Adcy8
ENSRNOG00000004899	-1.82958683	1.28E-18	1.38E-17	Kcns3
ENSRNOG00000004918	-1.977937063	1.53E-17	1.51E-16	Kcna4
ENSRNOG00000004937	-2.450554089	2.54E-17	2.46E-16	AABR07057765.1
ENSRNOG00000004972	1.03331085	3.90E-08	1.54E-07	Upp1
ENSRNOG00000004976	-1.063929331	0.00031603	0.000731661	Tlx3
ENSRNOG00000004998	-1.973408275	3.12E-57	4.69E-55	Jakmip1
ENSRNOG00000005003	-1.691931578	6.11E-26	1.15E-24	Ptprn2
ENSRNOG00000005018	-1.279640761	4.74E-10	2.30E-09	Scn2a
ENSRNOG00000005034	-1.012226777	6.38E-34	2.12E-32	Arhgef25
ENSRNOG00000005038	1.320304319	5.07E-07	1.73E-06	Ube2t
ENSRNOG00000005048	-2.648613762	3.23E-21	4.25E-20	Trhr
ENSRNOG00000005058	-1.018643237	1.44E-41	7.74E-40	Lpcat4
ENSRNOG00000005063	-1.562324318	1.65E-49	1.39E-47	Atl1
ENSRNOG00000005067	1.265066436	0.000815361	0.001768274	Zfp36l2
ENSRNOG00000005109	-1.646402688	3.81E-15	3.05E-14	Rprm
ENSRNOG00000005114	-1.523136866	0.000999728	0.002139323	Tmem74
ENSRNOG00000005126	1.011062882	9.10E-17	8.43E-16	Pqlc3
ENSRNOG00000005133	-1.325575897	2.73E-22	3.93E-21	Mapt
ENSRNOG00000005148	-2.229348215	2.53E-18	2.66E-17	Scrt2
ENSRNOG00000005159	-1.696531334	0.001138225	0.002408003	Fam135b
ENSRNOG00000005176	-2.110384435	8.90E-41	4.59E-39	Map7d2
ENSRNOG00000005180	-2.909470541	1.11E-49	9.47E-48	Vstm2a
ENSRNOG00000005206	-1.217484994	3.66E-10	1.80E-09	Kcnq3
ENSRNOG00000005223	-2.153296672	4.02E-05	0.000106172	Hnmt
ENSRNOG00000005270	-1.487928432	1.77E-08	7.26E-08	Sycp3
ENSRNOG00000005275	1.181932818	5.88E-14	4.22E-13	Shmt1
ENSRNOG00000005278	-1.602079002	1.62E-12	1.02E-11	Trhde
ENSRNOG00000005287	1.128466541	4.21E-14	3.07E-13	Syne3
ENSRNOG00000005299	-1.368939661	3.73E-22	5.31E-21	Kif5a
ENSRNOG00000005302	1.28740536	8.79E-11	4.65E-10	Slc2a9
ENSRNOG00000005307	-2.206996618	9.68E-19	1.06E-17	Slc4a10
ENSRNOG00000005309	-2.532727763	2.11E-09	9.54E-09	Scn8a
ENSRNOG00000005332	-1.812658111	4.00E-77	3.13E-74	Csdc2
ENSRNOG00000005335	-1.522801285	4.28E-18	4.40E-17	Galnt13
ENSRNOG00000005345	-2.832906791	4.79E-54	5.46E-52	Vsnl1
ENSRNOG00000005348	-1.257246658	5.40E-07	1.84E-06	Pamr1
ENSRNOG00000005352	1.671125139	6.54E-26	1.23E-24	Elf4
ENSRNOG00000005365	-1.286706315	4.02E-28	8.74E-27	Kcnip1
ENSRNOG00000005369	-1.798752554	1.30E-13	8.96E-13	Kcnj3
ENSRNOG00000005370	1.243124376	0.002027794	0.004107617	S1pr4
ENSRNOG00000005371	-1.023425104	2.93E-08	1.17E-07	Klhl29
ENSRNOG00000005374	1.112513621	8.79E-18	8.79E-17	Lyar
ENSRNOG00000005375	-1.863347429	1.57E-14	1.19E-13	RGD1564053
ENSRNOG00000005387	1.181512433	3.74E-24	6.22E-23	Rbm3
ENSRNOG00000005404	-1.803886388	1.79E-14	1.35E-13	Rasgrp1
ENSRNOG00000005424	1.026622357	3.81E-20	4.56E-19	Odc1
ENSRNOG00000005438	-2.175063195	4.96E-31	1.33E-29	Pcsk2
ENSRNOG00000005451	-1.497505675	1.27E-10	6.58E-10	Dnah11
ENSRNOG00000005457	-2.252713964	7.09E-32	2.01E-30	Lamp5
ENSRNOG00000005479	-1.662178708	6.33E-16	5.43E-15	Slc1a2
ENSRNOG00000005480	1.367639048	3.40E-14	2.51E-13	Ybx3
ENSRNOG00000005515	-1.541522871	3.18E-21	4.19E-20	Rhbdl3
ENSRNOG00000005519	-1.920237621	5.50E-31	1.46E-29	Grm3
ENSRNOG00000005524	1.017896573	2.39E-15	1.94E-14	Pno1
ENSRNOG00000005530	-1.232315914	2.78E-20	3.36E-19	Rps6kl1
ENSRNOG00000005533	-1.01812119	5.07E-09	2.20E-08	LOC686013
ENSRNOG00000005550	-2.63373899	1.82E-31	5.05E-30	Lrfn5
ENSRNOG00000005561	-1.477169578	3.67E-18	3.81E-17	Brinp1
ENSRNOG00000005568	-1.020953333	6.80E-17	6.36E-16	AABR07064804.1
ENSRNOG00000005569	-1.052849573	7.81E-16	6.64E-15	Phospho1
ENSRNOG00000005592	-1.369514576	5.89E-23	9.06E-22	Brinp2
ENSRNOG00000005608	1.392059207	9.12E-14	6.43E-13	Tead4
ENSRNOG00000005615	1.136829012	2.21E-11	1.25E-10	Gadd45a
ENSRNOG00000005619	-2.116212574	1.68E-07	6.08E-07	Misp3
ENSRNOG00000005620	1.074653248	4.53E-15	3.61E-14	Lcp2
ENSRNOG00000005634	-1.505727532	6.66E-07	2.24E-06	AABR07047872.1
ENSRNOG00000005639	-2.383981156	4.26E-11	2.34E-10	Ar
ENSRNOG00000005652	-2.462558135	3.90E-21	5.10E-20	Cntn4
ENSRNOG00000005662	-1.452851204	1.33E-16	1.21E-15	Grm7
ENSRNOG00000005670	-1.124279964	2.43E-06	7.60E-06	Art4
ENSRNOG00000005673	-1.500370548	1.24E-14	9.53E-14	Runx1t1
ENSRNOG00000005690	1.600441623	2.04E-06	6.45E-06	Lmcd1
ENSRNOG00000005697	-2.217413021	7.90E-29	1.80E-27	Slc6a11
ENSRNOG00000005700	-1.795985569	4.68E-48	3.66E-46	Nsg1
ENSRNOG00000005711	-1.017407673	7.57E-15	5.92E-14	Ptprd
ENSRNOG00000005723	-2.207768153	9.89E-17	9.11E-16	Grin3a
ENSRNOG00000005726	-1.671801801	2.52E-06	7.86E-06	Pclo
ENSRNOG00000005727	2.570121221	4.05E-18	4.18E-17	Galnt3
ENSRNOG00000005729	-2.015078619	7.96E-11	4.24E-10	Palm3
ENSRNOG00000005731	1.889593089	7.97E-23	1.21E-21	Birc3
ENSRNOG00000005758	-1.354953139	3.26E-18	3.41E-17	Btbd11
ENSRNOG00000005798	2.313113621	1.61E-06	5.16E-06	Cav3
ENSRNOG00000005825	1.123586698	3.54E-08	1.40E-07	Lyz2
ENSRNOG00000005830	-3.634456129	6.72E-22	9.36E-21	Fam19a4
ENSRNOG00000005850	-2.121914443	9.71E-39	4.31E-37	Gdap1
ENSRNOG00000005853	-1.399625872	4.10E-06	1.24E-05	Tacr1
ENSRNOG00000005857	-1.929715869	1.14E-23	1.84E-22	Lrrc3b
ENSRNOG00000005871	2.654478036	8.75E-30	2.10E-28	Il1rn
ENSRNOG00000005906	2.033280625	0.001926274	0.003921281	LOC103690020
ENSRNOG00000005917	1.100327657	1.19E-10	6.18E-10	Pawr
ENSRNOG00000005929	-1.717910617	2.15E-41	1.15E-39	Them6
ENSRNOG00000005935	1.50748696	9.21E-19	1.01E-17	A3galt2
ENSRNOG00000005953	-3.573934449	5.71E-09	2.46E-08	AABR07005983.1
ENSRNOG00000005955	-1.251862519	0.018956725	0.0319554	Naalad2
ENSRNOG00000005960	-1.55329902	1.55E-21	2.10E-20	RGD1311744
ENSRNOG00000005971	1.156104894	6.64E-11	3.56E-10	Gpr176
ENSRNOG00000005985	-1.302733221	1.68E-09	7.66E-09	Kcnma1
ENSRNOG00000005996	1.501497115	0.002244585	0.004507083	Lhx6
ENSRNOG00000005998	-1.01348891	4.67E-06	1.41E-05	Smoc1
ENSRNOG00000006003	-1.110978322	1.70E-15	1.41E-14	Ctnna2
ENSRNOG00000006019	1.839700339	6.51E-08	2.49E-07	G0s2
ENSRNOG00000006037	-2.857531454	2.75E-40	1.38E-38	Snap25
ENSRNOG00000006051	-1.737884354	1.04E-09	4.86E-09	AABR07016841.1
ENSRNOG00000006075	-1.08158356	1.11E-20	1.39E-19	Fez1
ENSRNOG00000006086	-2.697875323	1.83E-28	4.06E-27	Lynx1
ENSRNOG00000006093	-2.048685595	1.33E-26	2.63E-25	LRRTM1
ENSRNOG00000006094	1.248265767	3.74E-18	3.88E-17	Cd44
ENSRNOG00000006104	1.300828547	0.009695118	0.017316508	Tg
ENSRNOG00000006108	1.094844605	1.78E-07	6.43E-07	Gngt2
ENSRNOG00000006116	1.481171395	1.13E-26	2.25E-25	Hk2
ENSRNOG00000006118	1.186427537	5.74E-19	6.37E-18	Klf10
ENSRNOG00000006144	-1.95900171	1.33E-08	5.53E-08	Cntn3
ENSRNOG00000006151	-1.081782144	0.010894708	0.019287211	Reg3b
ENSRNOG00000006174	-1.426854366	1.50E-20	1.85E-19	Grid2
ENSRNOG00000006204	-2.415153436	2.07E-55	2.67E-53	Slc30a3
ENSRNOG00000006226	-2.696427709	1.23E-31	3.44E-30	Cacng2
ENSRNOG00000006235	-1.135938802	1.64E-38	7.17E-37	Nell2
ENSRNOG00000006248	-1.370992661	3.21E-30	8.07E-29	Trim37
ENSRNOG00000006263	-1.293277422	6.39E-05	0.000164472	Sh2d1a
ENSRNOG00000006278	-1.517861364	2.80E-09	1.25E-08	Tspyl5
ENSRNOG00000006304	1.046553825	5.61E-27	1.14E-25	Mdm2
ENSRNOG00000006320	1.162111429	2.23E-09	1.00E-08	Ptges
ENSRNOG00000006356	-1.966497466	0.0001364	0.000333677	RGD1562229
ENSRNOG00000006359	1.027522181	4.60E-13	3.02E-12	Galk1
ENSRNOG00000006368	-1.784000593	3.49E-32	1.01E-30	Lrrn3
ENSRNOG00000006388	1.852077764	3.57E-33	1.11E-31	Pygl
ENSRNOG00000006397	-1.244718372	0.003494917	0.006786651	Chrm5
ENSRNOG00000006410	-1.091553324	5.42E-05	0.000140833	Akap5
ENSRNOG00000006426	-1.687530636	1.23E-20	1.53E-19	Syt1
ENSRNOG00000006470	-1.999241071	1.38E-26	2.72E-25	Camk1g
ENSRNOG00000006471	-2.671967034	5.58E-87	5.82E-84	Pvalb
ENSRNOG00000006494	-1.548616043	6.78E-27	1.37E-25	Tubg2
ENSRNOG00000006503	-1.087125161	1.38E-05	3.88E-05	Frmd3
ENSRNOG00000006526	1.384960253	6.14E-22	8.56E-21	Sema3c
ENSRNOG00000006527	-1.317911962	2.88E-23	4.53E-22	Slc6a1
ENSRNOG00000006557	-1.043150161	1.81E-22	2.65E-21	Cyfip2
ENSRNOG00000006565	-1.580654499	5.49E-09	2.37E-08	Fstl4
ENSRNOG00000006591	-2.031053888	2.06E-40	1.04E-38	Fam163b
ENSRNOG00000006595	-1.933770032	4.70E-11	2.57E-10	Htr3a
ENSRNOG00000006604	-2.588954748	2.23E-50	1.98E-48	Thy1
ENSRNOG00000006617	-2.099763312	6.31E-08	2.42E-07	AABR07060487.1
ENSRNOG00000006645	-1.869345669	2.07E-15	1.70E-14	Ryr3
ENSRNOG00000006674	1.074704643	3.77E-10	1.85E-09	Rflnb
ENSRNOG00000006715	3.058523886	3.27E-27	6.75E-26	Ccr1
ENSRNOG00000006729	-1.566041356	1.66E-15	1.37E-14	Slc24a4
ENSRNOG00000006730	2.882567596	8.83E-05	0.000222835	Ccr1l1
ENSRNOG00000006761	-1.731521424	6.10E-38	2.58E-36	Sh3gl2
ENSRNOG00000006767	2.380656456	3.94E-16	3.44E-15	Cst7
ENSRNOG00000006782	-1.469927954	0.005623158	0.01052079	RGD1560028
ENSRNOG00000006783	-1.033968097	0.005388869	0.010116344	Neb
ENSRNOG00000006784	-1.52392436	4.72E-34	1.58E-32	Sema4f
ENSRNOG00000006800	-1.158230334	3.62E-30	9.02E-29	Tmem246
ENSRNOG00000006824	-1.612458594	2.08E-35	7.64E-34	Hdac11
ENSRNOG00000006828	1.118729831	1.69E-20	2.07E-19	Baz1a
ENSRNOG00000006831	-1.710211235	8.75E-05	0.000221152	Pgr
ENSRNOG00000006853	-2.271609484	3.49E-18	3.63E-17	Elavl2
ENSRNOG00000006878	-1.379543287	4.59E-08	1.79E-07	Slc26a3
ENSRNOG00000006885	-1.352708465	1.67E-10	8.53E-10	Dbx2
ENSRNOG00000006908	-1.487509473	3.75E-25	6.73E-24	Pou3f2
ENSRNOG00000006911	-1.68324951	1.56E-13	1.07E-12	Sptb
ENSRNOG00000006919	-1.606378014	2.16E-10	1.09E-09	Clvs1
ENSRNOG00000006926	2.270005542	0.003013533	0.005922497	Atp6v0d2
ENSRNOG00000006940	1.616376806	1.55E-26	3.04E-25	Ncf4
ENSRNOG00000006946	1.072192503	7.69E-12	4.54E-11	Arhgap9
ENSRNOG00000006956	1.310934416	6.59E-21	8.44E-20	AABR07049085.1
ENSRNOG00000006957	-2.388238967	5.55E-39	2.50E-37	Gria4
ENSRNOG00000006962	-1.415475039	4.20E-26	7.99E-25	Stk32c
ENSRNOG00000006970	-1.573517681	6.37E-10	3.04E-09	Ntn3
ENSRNOG00000006979	-2.258699761	3.45E-49	2.89E-47	Hpca
ENSRNOG00000006990	-2.216635578	7.34E-05	0.000187239	Grb7
ENSRNOG00000006995	1.214535922	7.79E-19	8.57E-18	Ano6
ENSRNOG00000007000	-1.624352944	7.29E-05	0.000186133	Grhl2
ENSRNOG00000007002	2.919321725	4.02E-22	5.70E-21	Lif
ENSRNOG00000007006	-1.663971781	2.82E-33	8.87E-32	Slc3a1
ENSRNOG00000007037	-1.826400496	1.75E-06	5.57E-06	Cfap57
ENSRNOG00000007038	-2.574669813	7.97E-08	3.01E-07	Cntn5
ENSRNOG00000007041	-1.010758881	2.92E-05	7.86E-05	Abcg2
ENSRNOG00000007044	-2.13132664	8.47E-11	4.49E-10	L3mbtl1
ENSRNOG00000007049	-1.393272494	6.61E-18	6.68E-17	Bcl11a
ENSRNOG00000007060	1.780213677	1.16E-25	2.15E-24	Plin2
ENSRNOG00000007066	-2.324345535	5.40E-12	3.25E-11	Htr5a
ENSRNOG00000007069	-1.316615678	2.63E-17	2.54E-16	Adhfe1
ENSRNOG00000007112	-1.295753065	2.26E-05	6.19E-05	Pcsk1n
ENSRNOG00000007129	1.588326517	0.001991324	0.004041072	Cd8b
ENSRNOG00000007147	-1.234831354	8.02E-39	3.58E-37	Cyp46a1
ENSRNOG00000007159	3.457025157	6.53E-46	4.52E-44	Ccl2
ENSRNOG00000007178	1.698364442	1.18E-06	3.85E-06	Cd8a
ENSRNOG00000007206	-1.108823723	1.83E-20	2.24E-19	LOC361016
ENSRNOG00000007256	-1.53302064	2.77E-15	2.24E-14	Necab1
ENSRNOG00000007258	-1.161774844	0.00089155	0.001922835	Sbspon
ENSRNOG00000007271	-1.292248056	1.71E-09	7.82E-09	Map3k9
ENSRNOG00000007281	1.220505895	3.80E-14	2.78E-13	Flnc
ENSRNOG00000007290	-1.394855781	2.29E-35	8.34E-34	Atp1a2
ENSRNOG00000007304	-1.079414703	2.06E-16	1.85E-15	Herc3
ENSRNOG00000007310	1.270679758	0.001239	0.002607789	Klrb1a
ENSRNOG00000007319	2.635143599	1.46E-15	1.22E-14	Trib3
ENSRNOG00000007326	-1.299254632	1.21E-25	2.23E-24	Prepl
ENSRNOG00000007331	-1.247928701	1.83E-24	3.12E-23	Rragd
ENSRNOG00000007332	-1.664018447	4.87E-11	2.65E-10	Sstr3
ENSRNOG00000007334	-1.462573809	1.40E-33	4.53E-32	Ly6h
ENSRNOG00000007338	1.843089019	1.04E-70	4.18E-68	Fbln2
ENSRNOG00000007367	-1.208684847	2.32E-17	2.25E-16	4-Sep
ENSRNOG00000007390	1.486149347	2.62E-24	4.39E-23	Nfkbia
ENSRNOG00000007408	-2.134968777	6.77E-30	1.64E-28	Ebf4
ENSRNOG00000007410	-1.054295674	1.03E-10	5.43E-10	Dab1
ENSRNOG00000007427	-1.08973982	7.88E-22	1.09E-20	Entpd6
ENSRNOG00000007433	-1.725324568	7.86E-55	9.60E-53	Cyb561
ENSRNOG00000007440	-1.669691394	4.85E-16	4.20E-15	Dzank1
ENSRNOG00000007455	-1.550920002	2.53E-23	3.99E-22	Tmem132e
ENSRNOG00000007477	-1.759589827	5.25E-07	1.79E-06	Edn3
ENSRNOG00000007508	-2.7375408	2.12E-45	1.43E-43	Lrtm2
ENSRNOG00000007509	-2.139189895	2.43E-11	1.36E-10	Slc1a6
ENSRNOG00000007528	-2.065215716	2.61E-05	7.07E-05	Kcnh7
ENSRNOG00000007540	1.557225903	2.03E-10	1.03E-09	Msc
ENSRNOG00000007541	1.290877157	7.79E-17	7.26E-16	Fhl3
ENSRNOG00000007542	-2.452024153	1.47E-74	8.53E-72	Scg5
ENSRNOG00000007544	2.478769233	2.81E-05	7.59E-05	Il23r
ENSRNOG00000007551	-2.261881142	2.61E-26	5.03E-25	Patj
ENSRNOG00000007552	-2.899831065	2.14E-10	1.08E-09	Arhgap36
ENSRNOG00000007583	-1.19219738	2.19E-30	5.57E-29	Pygb
ENSRNOG00000007585	-1.570565539	1.03E-44	6.63E-43	Hoxb8
ENSRNOG00000007625	-1.381099429	2.59E-15	2.09E-14	B3galt1
ENSRNOG00000007628	-1.106089313	1.67E-18	1.78E-17	Ptp4a3
ENSRNOG00000007636	-1.806336544	1.70E-19	1.94E-18	Cadps2
ENSRNOG00000007645	-1.068860761	8.72E-15	6.78E-14	Kcnj9
ENSRNOG00000007647	-2.331454986	7.34E-16	6.26E-15	Oprk1
ENSRNOG00000007650	1.291467045	4.05E-14	2.95E-13	Cd63
ENSRNOG00000007666	-1.254281047	5.57E-09	2.41E-08	Cacnb4
ENSRNOG00000007668	-1.519042377	2.22E-15	1.81E-14	Mafa
ENSRNOG00000007682	-1.842798592	1.47E-27	3.08E-26	Gria3
ENSRNOG00000007686	-1.718543891	6.55E-29	1.50E-27	3-Sep
ENSRNOG00000007727	-1.087635778	5.48E-10	2.63E-09	Lhfpl4
ENSRNOG00000007733	-1.384615588	2.01E-32	5.99E-31	Arhgef9
ENSRNOG00000007739	1.011244851	3.29E-21	4.32E-20	Rars
ENSRNOG00000007779	-1.467346845	5.34E-10	2.57E-09	Kank4
ENSRNOG00000007805	1.0536162	8.01E-09	3.41E-08	Mybl2
ENSRNOG00000007808	-2.013519052	4.62E-72	2.12E-69	Nap1l5
ENSRNOG00000007830	2.132396406	1.72E-69	5.96E-67	Apold1
ENSRNOG00000007850	-1.195072994	7.86E-11	4.18E-10	Mok
ENSRNOG00000007865	-1.08459744	1.58E-33	5.08E-32	Ephb1
ENSRNOG00000007882	-1.135904929	9.86E-33	2.98E-31	Ablim2
ENSRNOG00000007900	-1.155676219	1.11E-13	7.74E-13	Tspan33
ENSRNOG00000007923	-1.189128561	7.85E-14	5.57E-13	Cgref1
ENSRNOG00000007925	-1.338609742	5.29E-15	4.19E-14	Pak6
ENSRNOG00000007934	-1.481112942	4.17E-24	6.90E-23	Elfn2
ENSRNOG00000007943	1.77318098	2.80E-05	7.58E-05	Gsdma
ENSRNOG00000007951	-2.137986694	3.44E-16	3.02E-15	Galnt14
ENSRNOG00000007955	-1.873173192	1.25E-33	4.06E-32	Timp4
ENSRNOG00000007957	-1.989494142	1.92E-19	2.19E-18	Tspoap1
ENSRNOG00000008000	-1.290176343	1.32E-11	7.64E-11	Syt13
ENSRNOG00000008010	-1.476719113	1.06E-30	2.78E-29	Hoxb5
ENSRNOG00000008011	-3.18024022	8.35E-09	3.55E-08	AABR07049626.1
ENSRNOG00000008015	1.267246963	4.48E-28	9.69E-27	Fos
ENSRNOG00000008020	-2.316974924	4.41E-07	1.52E-06	Pax4
ENSRNOG00000008030	-1.283452939	7.89E-23	1.19E-21	Shc2
ENSRNOG00000008040	1.654266887	5.42E-13	3.54E-12	Pimreg
ENSRNOG00000008045	2.190326679	1.67E-13	1.14E-12	Slamf9
ENSRNOG00000008047	-1.12724487	9.79E-12	5.73E-11	Khk
ENSRNOG00000008052	-1.034748591	5.61E-22	7.87E-21	Atp13a2
ENSRNOG00000008053	-2.711546757	1.04E-21	1.42E-20	Atp8a2
ENSRNOG00000008057	2.951841548	3.29E-10	1.62E-09	Krt7
ENSRNOG00000008078	-1.890194214	2.38E-08	9.62E-08	Kcnh6
ENSRNOG00000008082	-1.8972701	3.57E-38	1.53E-36	Rgs6
ENSRNOG00000008103	-1.161248533	6.17E-66	1.66E-63	Mdh1
ENSRNOG00000008141	3.423044515	2.17E-11	1.22E-10	Nppb
ENSRNOG00000008146	-2.051560837	1.00E-39	4.81E-38	Tox2
ENSRNOG00000008157	-2.216317639	7.80E-27	1.57E-25	Syn2
ENSRNOG00000008169	-1.743163731	2.42E-16	2.15E-15	Slc24a2
ENSRNOG00000008170	1.346786231	0.000113325	0.000281412	Jph2
ENSRNOG00000008176	-1.079836031	3.37E-05	9.01E-05	Nppa
ENSRNOG00000008177	-1.691695803	4.63E-52	4.61E-50	Pim2
ENSRNOG00000008180	1.036609513	3.81E-18	3.95E-17	Lyn
ENSRNOG00000008203	-1.498585549	8.73E-36	3.26E-34	Synpr
ENSRNOG00000008209	1.186487001	1.52E-32	4.58E-31	St3gal1
ENSRNOG00000008210	-2.976132247	1.03E-07	3.84E-07	Ky
ENSRNOG00000008214	-1.067661336	3.11E-37	1.25E-35	Fbxo9
ENSRNOG00000008223	-2.011250421	5.49E-30	1.34E-28	Cnr1
ENSRNOG00000008292	1.045076335	6.13E-38	2.59E-36	Hif1a
ENSRNOG00000008301	1.060234415	2.34E-09	1.05E-08	Tagln2
ENSRNOG00000008323	-1.075925227	4.66E-19	5.21E-18	Pitpnm3
ENSRNOG00000008337	-3.433578879	3.99E-33	1.24E-31	Gjd2
ENSRNOG00000008394	-2.554814032	0.001075346	0.00228332	Prg2
ENSRNOG00000008409	1.04834039	2.98E-12	1.83E-11	Myo1f
ENSRNOG00000008412	1.904722581	2.64E-18	2.78E-17	Gprc5a
ENSRNOG00000008415	1.052488506	2.44E-17	2.37E-16	Nab2
ENSRNOG00000008423	-2.410331561	1.10E-22	1.64E-21	Gpr22
ENSRNOG00000008428	-2.00999888	2.28E-32	6.73E-31	Drd2
ENSRNOG00000008431	-2.057115018	6.31E-25	1.10E-23	Gabbr2
ENSRNOG00000008439	3.985874915	1.64E-09	7.49E-09	Gprc5d
ENSRNOG00000008447	-1.229901622	2.31E-10	1.16E-09	Tmem132d
ENSRNOG00000008450	1.395004329	1.16E-11	6.76E-11	LOC100359539
ENSRNOG00000008463	-2.320138637	7.18E-62	1.40E-59	Rundc3b
ENSRNOG00000008470	-2.210840309	2.59E-11	1.44E-10	Lrrc43
ENSRNOG00000008478	-1.379065279	0.018591879	0.031395512	Mmp13
ENSRNOG00000008480	-2.710368458	3.00E-30	7.56E-29	Kcnab3
ENSRNOG00000008481	-1.891583178	2.36E-28	5.18E-27	Reep1
ENSRNOG00000008518	1.10615535	0.006629993	0.012221704	Gsg1
ENSRNOG00000008534	-1.18606587	5.11E-14	3.70E-13	Dusp15
ENSRNOG00000008560	-1.110741559	2.11E-08	8.59E-08	AABR07049790.1
ENSRNOG00000008565	-2.124787933	3.46E-53	3.78E-51	Nkiras1
ENSRNOG00000008570	-2.567597715	1.85E-36	7.17E-35	Cadps
ENSRNOG00000008588	1.155492485	1.94E-05	5.37E-05	Batf
ENSRNOG00000008592	-1.758523504	0.000272622	0.000637967	Barx2
ENSRNOG00000008596	-2.13060144	2.53E-21	3.38E-20	Ttll9
ENSRNOG00000008615	-2.093176407	1.62E-34	5.56E-33	Mal2
ENSRNOG00000008625	-1.888761724	3.34E-30	8.35E-29	Rimkla
ENSRNOG00000008628	-1.237005406	1.10E-39	5.21E-38	Ica1
ENSRNOG00000008656	-1.351006398	6.25E-33	1.90E-31	Snca
ENSRNOG00000008666	-1.487007118	1.26E-12	7.96E-12	Etl4
ENSRNOG00000008676	1.489090403	1.21E-16	1.10E-15	Emp1
ENSRNOG00000008696	1.160096804	1.21E-29	2.87E-28	RGD1563365
ENSRNOG00000008716	-2.886398846	2.99E-20	3.61E-19	Nefh
ENSRNOG00000008728	-1.314106269	6.19E-12	3.69E-11	Unc79
ENSRNOG00000008736	1.338426122	3.07E-18	3.21E-17	Slamf8
ENSRNOG00000008761	-1.999872325	2.57E-36	9.87E-35	Ncs1
ENSRNOG00000008765	-2.076517561	2.34E-17	2.28E-16	Zfhx4
ENSRNOG00000008766	-1.889881509	5.19E-14	3.75E-13	Grin2b
ENSRNOG00000008790	-2.17542134	3.31E-55	4.14E-53	Gdap1l1
ENSRNOG00000008816	1.773700171	4.48E-21	5.85E-20	Gpnmb
ENSRNOG00000008831	-1.44251552	8.96E-36	3.33E-34	Hcn2
ENSRNOG00000008834	-1.284665569	8.03E-07	2.68E-06	Dach1
ENSRNOG00000008862	-1.954984707	1.95E-33	6.24E-32	Abcg4
ENSRNOG00000008865	-1.031005086	0.010163525	0.018084942	Stac
ENSRNOG00000008901	-1.941055163	2.27E-12	1.41E-11	Coro2a
ENSRNOG00000008919	-1.883967774	1.65E-23	2.63E-22	Arpp21
ENSRNOG00000008921	-1.389332132	3.34E-54	3.90E-52	Dynll2
ENSRNOG00000008936	1.69299273	4.78E-36	1.83E-34	Map3k6
ENSRNOG00000008939	-2.338116051	5.00E-49	4.13E-47	Nxph1
ENSRNOG00000008941	1.188557204	1.03E-16	9.47E-16	Ets1
ENSRNOG00000008943	-1.495307059	5.55E-32	1.59E-30	Penk
ENSRNOG00000008961	-1.28899463	1.55E-64	3.96E-62	Mapre3
ENSRNOG00000008986	1.17741332	2.23E-05	6.10E-05	Diaph3
ENSRNOG00000008992	-1.191261481	2.52E-06	7.85E-06	Grik3
ENSRNOG00000009005	1.066377932	0.011941888	0.021000741	Slco2a1
ENSRNOG00000009032	-1.474993084	1.37E-08	5.67E-08	Ttll3
ENSRNOG00000009033	-1.343938507	3.16E-24	5.28E-23	Cntn2
ENSRNOG00000009054	-2.167999074	1.02E-43	6.26E-42	Elmod1
ENSRNOG00000009066	-1.072602276	1.47E-67	4.52E-65	Thra
ENSRNOG00000009088	1.065422764	4.42E-42	2.45E-40	Txnrd1
ENSRNOG00000009106	1.000825682	3.08E-07	1.08E-06	C2cd4b
ENSRNOG00000009114	-1.716733278	2.78E-35	1.01E-33	Fam110b
ENSRNOG00000009131	1.293880113	1.05E-13	7.31E-13	Zc3h12a
ENSRNOG00000009140	-2.449543691	7.32E-40	3.54E-38	C1qtnf4
ENSRNOG00000009170	-1.158220062	3.40E-10	1.67E-09	Dmxl2
ENSRNOG00000009180	-1.937433114	2.07E-07	7.42E-07	Xkr7
ENSRNOG00000009181	-3.278126873	8.89E-30	2.13E-28	Dleu7
ENSRNOG00000009197	-2.203656118	4.19E-06	1.26E-05	Asb4
ENSRNOG00000009198	-2.033239743	2.12E-33	6.73E-32	Rab6b
ENSRNOG00000009209	-2.547642502	2.28E-36	8.77E-35	Slitrk1
ENSRNOG00000009211	1.205452768	6.01E-17	5.65E-16	C3ar1
ENSRNOG00000009222	1.548979066	1.23E-34	4.28E-33	Epha2
ENSRNOG00000009236	-1.16706718	9.89E-38	4.14E-36	Necap1
ENSRNOG00000009258	1.334213852	1.18E-07	4.35E-07	Cdk6
ENSRNOG00000009265	-2.295108927	1.77E-16	1.60E-15	Kcnk9
ENSRNOG00000009267	1.364612917	6.18E-25	1.08E-23	B3gnt2
ENSRNOG00000009288	-1.479281882	1.07E-06	3.53E-06	Fgf14
ENSRNOG00000009298	-1.09305545	2.57E-32	7.57E-31	Fbxo44
ENSRNOG00000009299	-3.186891918	3.99E-52	4.03E-50	Adra2c
ENSRNOG00000009303	1.095825831	1.40E-19	1.60E-18	Zwilch
ENSRNOG00000009311	2.353929677	9.88E-31	2.60E-29	Fstl3
ENSRNOG00000009329	-1.109847352	9.78E-12	5.72E-11	Nr1d1
ENSRNOG00000009331	1.32849556	9.01E-14	6.36E-13	Hck
ENSRNOG00000009334	1.169684563	1.10E-06	3.60E-06	Knstrn
ENSRNOG00000009336	-2.768679669	1.20E-20	1.49E-19	Mapk15
ENSRNOG00000009339	1.157025202	1.48E-07	5.40E-07	Cenpe
ENSRNOG00000009342	1.035880609	0.001845642	0.003770398	Fcnb
ENSRNOG00000009345	-1.171353042	1.12E-16	1.03E-15	Ugt8
ENSRNOG00000009348	1.751690166	2.06E-32	6.10E-31	Nos3
ENSRNOG00000009350	-1.426030651	8.02E-29	1.82E-27	Sez6
ENSRNOG00000009372	-2.166322562	5.50E-12	3.30E-11	Tacr3
ENSRNOG00000009373	1.530143113	1.46E-13	9.99E-13	RGD1562690
ENSRNOG00000009388	-3.281880841	5.32E-66	1.46E-63	Sptssb
ENSRNOG00000009409	-1.587442009	2.74E-58	4.47E-56	Fbxo2
ENSRNOG00000009433	1.389288473	1.48E-09	6.83E-09	Mcub
ENSRNOG00000009447	-1.241303493	0.000333183	0.000768302	Fam221a
ENSRNOG00000009448	-1.640523877	4.39E-06	1.32E-05	Papln
ENSRNOG00000009468	-1.123931751	0.000405303	0.000923974	Il12a
ENSRNOG00000009503	1.065267137	5.54E-07	1.88E-06	Depdc1
ENSRNOG00000009505	-1.03976714	0.003084007	0.00605263	Cd164l2
ENSRNOG00000009514	-1.497162207	5.12E-10	2.47E-09	Mme
ENSRNOG00000009528	1.586893617	3.00E-05	8.07E-05	Sdcbp2
ENSRNOG00000009533	-2.711295409	7.96E-08	3.01E-07	Erich3
ENSRNOG00000009542	-1.583207675	0.000112824	0.000280302	Kcnh5
ENSRNOG00000009556	1.40687651	0.006450951	0.011924	Prokr1
ENSRNOG00000009563	-1.634463571	1.73E-11	9.84E-11	Krt2
ENSRNOG00000009570	-1.644956037	4.32E-33	1.33E-31	Pdxp
ENSRNOG00000009571	-1.243182316	6.49E-07	2.19E-06	Wipf3
ENSRNOG00000009577	-4.015275404	1.33E-14	1.02E-13	Ndst4
ENSRNOG00000009582	-1.416674643	7.49E-07	2.51E-06	Rpe65
ENSRNOG00000009588	-1.579047435	3.44E-42	1.92E-40	Snph
ENSRNOG00000009594	1.368968195	2.61E-12	1.61E-11	Snai1
ENSRNOG00000009599	-1.012852664	0.000463672	0.001046811	Rwdd2a
ENSRNOG00000009609	1.075337128	4.58E-16	3.98E-15	LOC299312
ENSRNOG00000009629	-1.047137406	1.18E-15	9.92E-15	Car2
ENSRNOG00000009635	-1.731400225	4.30E-07	1.49E-06	Tmem74b
ENSRNOG00000009646	1.17735966	3.58E-06	1.09E-05	Nyx
ENSRNOG00000009649	-1.488462444	1.67E-36	6.48E-35	Slitrk5
ENSRNOG00000009700	-2.456753887	5.35E-61	9.96E-59	Dync1i1
ENSRNOG00000009708	-1.081909107	1.24E-05	3.50E-05	Tas1r1
ENSRNOG00000009726	-1.63399323	2.42E-15	1.96E-14	Grip2
ENSRNOG00000009734	1.420677564	3.00E-18	3.14E-17	Akr1b8
ENSRNOG00000009740	-3.470405135	4.67E-110	3.65E-106	Slco1c1
ENSRNOG00000009746	-1.039682759	1.23E-10	6.36E-10	Akap17b
ENSRNOG00000009771	-1.761225105	1.72E-30	4.43E-29	Cdh10
ENSRNOG00000009772	-1.689097172	1.73E-28	3.84E-27	Kirrel3
ENSRNOG00000009773	-1.846265491	1.87E-49	1.57E-47	Elovl4
ENSRNOG00000009783	-1.554119667	1.24E-28	2.77E-27	Camk2g
ENSRNOG00000009787	-1.986570117	1.40E-07	5.13E-07	Efcc1
ENSRNOG00000009790	-1.886321338	6.98E-25	1.21E-23	Kcnk3
ENSRNOG00000009797	2.664594211	0.000180376	0.000433791	Aqp3
ENSRNOG00000009803	-3.129399979	1.51E-07	5.50E-07	LOC100362176
ENSRNOG00000009815	-1.519745985	2.88E-31	7.88E-30	Pnma2
ENSRNOG00000009821	-2.216116672	7.54E-17	7.03E-16	Slitrk3
ENSRNOG00000009822	1.842227478	1.36E-11	7.82E-11	Tlr2
ENSRNOG00000009857	1.063530704	8.99E-25	1.56E-23	Ftsj3
ENSRNOG00000009863	-2.39495981	7.86E-73	4.24E-70	Prrt3
ENSRNOG00000009867	1.492421344	6.32E-50	5.45E-48	Tgfb3
ENSRNOG00000009870	1.105674511	1.46E-07	5.34E-07	Tmem88
ENSRNOG00000009872	-1.989274687	3.53E-58	5.69E-56	Kcnh2
ENSRNOG00000009882	-1.040319334	1.51E-23	2.42E-22	Ppp3ca
ENSRNOG00000009907	1.868767011	3.61E-05	9.59E-05	Mmp8
ENSRNOG00000009912	1.394427407	5.44E-17	5.12E-16	Fgr
ENSRNOG00000009919	4.648036797	3.50E-17	3.35E-16	Acod1
ENSRNOG00000009932	-1.101838265	2.58E-08	1.04E-07	Mctp2
ENSRNOG00000009955	-1.723206797	3.04E-16	2.68E-15	Plch1
ENSRNOG00000009967	-1.263115955	3.74E-11	2.06E-10	Otof
ENSRNOG00000010004	-3.41591976	8.92E-09	3.78E-08	Ripply2
ENSRNOG00000010018	1.143148207	6.34E-13	4.12E-12	Clec4a3
ENSRNOG00000010031	-1.102345294	2.72E-10	1.35E-09	Vtn
ENSRNOG00000010045	1.290751343	3.57E-05	9.51E-05	Clec4a
ENSRNOG00000010058	1.463747332	6.99E-44	4.32E-42	Spry2
ENSRNOG00000010063	-1.309982187	5.73E-08	2.21E-07	Htr2a
ENSRNOG00000010076	1.023810217	3.96E-14	2.89E-13	Pkp1
ENSRNOG00000010077	-1.17429647	1.27E-44	8.15E-43	Smarcd3
ENSRNOG00000010078	-1.946483839	7.08E-27	1.43E-25	Spag1
ENSRNOG00000010079	-2.100917317	0.000169928	0.000410114	Car3
ENSRNOG00000010085	-2.717666473	4.15E-33	1.29E-31	Cldn10
ENSRNOG00000010094	-1.846537451	1.88E-06	5.97E-06	Kcnmb2
ENSRNOG00000010105	1.839558804	1.38E-24	2.37E-23	S100a11
ENSRNOG00000010128	-2.469523875	6.37E-19	7.05E-18	Slc27a2
ENSRNOG00000010146	-1.875468706	1.75E-53	1.97E-51	Ndn
ENSRNOG00000010152	-1.531278486	0.000313052	0.000725305	RGD1306233
ENSRNOG00000010158	-1.656632202	2.87E-14	2.13E-13	Magel2
ENSRNOG00000010181	2.616372133	4.61E-10	2.24E-09	Clec4d
ENSRNOG00000010188	1.178741637	4.73E-07	1.63E-06	Satb2
ENSRNOG00000010199	-2.172278203	2.09E-55	2.67E-53	Glrb
ENSRNOG00000010205	-1.185016644	3.87E-15	3.09E-14	Mturn
ENSRNOG00000010208	1.303188452	2.72E-10	1.35E-09	Timp1
ENSRNOG00000010232	-1.1530413	2.16E-42	1.23E-40	Enpp5
ENSRNOG00000010233	1.185187124	6.91E-17	6.46E-16	Cald1
ENSRNOG00000010244	-1.35934156	6.77E-19	7.49E-18	Sarm1
ENSRNOG00000010248	-2.326417884	1.65E-53	1.87E-51	Serpini1
ENSRNOG00000010254	-1.355880413	0.000148668	0.000362046	Htr1a
ENSRNOG00000010259	-2.074097862	3.71E-06	1.13E-05	Esrrb
ENSRNOG00000010260	-1.439463125	1.93E-66	5.59E-64	Dixdc1
ENSRNOG00000010262	1.284459327	0.029216404	0.047376641	Hdc
ENSRNOG00000010270	1.645304137	7.36E-08	2.79E-07	Espn
ENSRNOG00000010278	3.234292348	6.94E-18	7.00E-17	Il6
ENSRNOG00000010280	-1.204964372	1.43E-15	1.19E-14	Pde8b
ENSRNOG00000010282	-1.04303689	6.80E-25	1.18E-23	Ninj2
ENSRNOG00000010296	1.105344744	9.30E-12	5.45E-11	Slc7a7
ENSRNOG00000010302	-1.319995331	9.95E-05	0.000248981	LOC103694863
ENSRNOG00000010311	-1.813054699	3.01E-53	3.34E-51	Dzip1
ENSRNOG00000010319	1.075307065	5.25E-29	1.21E-27	Lcp1
ENSRNOG00000010320	-1.285393233	1.85E-15	1.52E-14	Efnb3
ENSRNOG00000010362	1.477875163	1.32E-22	1.96E-21	Anxa2
ENSRNOG00000010365	-1.990333758	5.34E-56	7.38E-54	Syn1
ENSRNOG00000010392	-2.327373315	7.91E-14	5.62E-13	Nrg1
ENSRNOG00000010412	-2.180671039	1.59E-07	5.77E-07	Ccdc180
ENSRNOG00000010440	-2.253255528	1.99E-71	8.90E-69	Gnal
ENSRNOG00000010480	-1.871583358	3.13E-15	2.52E-14	Vstm5
ENSRNOG00000010490	2.956623785	3.45E-06	1.06E-05	Hes2
ENSRNOG00000010497	2.446104434	7.74E-07	2.59E-06	RGD1305807
ENSRNOG00000010507	1.898056127	7.15E-05	0.000182591	Mmp7
ENSRNOG00000010513	3.800298566	1.48E-55	1.96E-53	Tfpi2
ENSRNOG00000010516	2.13762594	8.53E-30	2.05E-28	Plau
ENSRNOG00000010524	1.979021668	1.17E-37	4.87E-36	Cryab
ENSRNOG00000010529	1.81963804	1.44E-09	6.64E-09	Thbs2
ENSRNOG00000010531	-2.771078861	4.60E-09	2.01E-08	Oprd1
ENSRNOG00000010535	-2.523604567	2.22E-31	6.12E-30	Cdh18
ENSRNOG00000010545	-2.62709999	4.50E-53	4.81E-51	Mrap2
ENSRNOG00000010547	-1.849487823	0.000209153	0.000498395	Foxb1
ENSRNOG00000010560	-4.688928487	4.29E-12	2.60E-11	Otp
ENSRNOG00000010597	-2.775171877	4.32E-08	1.69E-07	Slc5a7
ENSRNOG00000010602	1.185764515	5.66E-20	6.65E-19	Birc2
ENSRNOG00000010607	-2.377021799	6.71E-77	5.00E-74	Rnf208
ENSRNOG00000010626	1.529527318	3.83E-26	7.32E-25	Sphk1
ENSRNOG00000010646	-1.12237642	1.64E-12	1.02E-11	Tmem229b
ENSRNOG00000010658	1.114121677	2.52E-07	8.97E-07	Cth
ENSRNOG00000010665	2.868808829	1.40E-08	5.82E-08	Ccr7
ENSRNOG00000010688	-1.447627857	1.82E-22	2.67E-21	Nrgn
ENSRNOG00000010721	1.146111385	3.24E-13	2.15E-12	Dlgap5
ENSRNOG00000010731	-1.654287322	2.99E-59	5.07E-57	Gpm6a
ENSRNOG00000010775	1.717879747	4.17E-71	1.76E-68	Arrdc4
ENSRNOG00000010784	-1.219341338	1.24E-74	7.43E-72	Scg3
ENSRNOG00000010791	1.31804876	6.21E-06	1.83E-05	Ripor3
ENSRNOG00000010797	1.259936093	3.09E-07	1.09E-06	Esm1
ENSRNOG00000010803	-3.282427872	1.07E-39	5.08E-38	Gabra5
ENSRNOG00000010805	1.890822327	2.18E-09	9.82E-09	Fabp4
ENSRNOG00000010811	2.350991193	0.001348037	0.002819066	Lalba
ENSRNOG00000010812	-1.322778366	3.65E-15	2.92E-14	Osbpl6
ENSRNOG00000010816	-1.936124624	5.56E-08	2.15E-07	Kcnk15
ENSRNOG00000010834	-2.20428054	1.61E-54	1.90E-52	Mpped1
ENSRNOG00000010839	-2.553599952	8.25E-36	3.09E-34	Krt222
ENSRNOG00000010853	-2.883729293	3.89E-25	6.97E-24	Chrna7
ENSRNOG00000010868	-1.459843276	2.07E-08	8.42E-08	Rims4
ENSRNOG00000010888	1.560003671	1.99E-15	1.63E-14	Ankrd33b
ENSRNOG00000010898	1.969131408	9.08E-07	3.01E-06	Prok2
ENSRNOG00000010938	-2.981155268	9.20E-64	2.11E-61	Slc7a10
ENSRNOG00000010951	1.126170446	1.02E-20	1.28E-19	Cmtm6
ENSRNOG00000010963	1.102471609	0.017230739	0.029299565	RGD1563222
ENSRNOG00000010966	1.120427342	5.99E-44	3.71E-42	Itgb1
ENSRNOG00000010989	1.72254838	8.78E-64	2.05E-61	Ipo5
ENSRNOG00000010994	1.498121728	4.04E-19	4.53E-18	Has1
ENSRNOG00000011000	-2.213725774	4.71E-24	7.77E-23	Rims1
ENSRNOG00000011006	-3.931704618	1.07E-11	6.25E-11	Stoml3
ENSRNOG00000011007	-1.05395741	1.62E-27	3.39E-26	Ube2o
ENSRNOG00000011011	-1.634395586	6.19E-05	0.000159589	Nmb
ENSRNOG00000011028	-2.178881863	1.22E-05	3.47E-05	AABR07054096.1
ENSRNOG00000011071	1.177547177	4.65E-14	3.37E-13	Nt5e
ENSRNOG00000011078	1.044022047	0.001432788	0.002982732	Srm
ENSRNOG00000011107	-1.996674918	5.65E-07	1.92E-06	Pcsk1
ENSRNOG00000011130	-1.217786952	1.99E-09	9.01E-09	Calca
ENSRNOG00000011132	-1.479143778	7.16E-11	3.83E-10	LOC100362814
ENSRNOG00000011133	-2.44463556	5.80E-08	2.23E-07	Trpc4
ENSRNOG00000011140	-1.023328564	1.60E-18	1.71E-17	Fam213a
ENSRNOG00000011141	-1.502289408	6.10E-05	0.000157428	Serpina11
ENSRNOG00000011151	-1.046543702	1.66E-08	6.84E-08	Tenm4
ENSRNOG00000011156	-2.437746374	7.10E-43	4.14E-41	Clstn3
ENSRNOG00000011160	-2.680342228	6.57E-39	2.95E-37	AC126641.1
ENSRNOG00000011171	-1.728032637	5.61E-17	5.29E-16	Rims3
ENSRNOG00000011177	1.711743211	1.24E-05	3.50E-05	Sftpc
ENSRNOG00000011193	-1.710027143	8.00E-19	8.80E-18	Hmgcll1
ENSRNOG00000011196	-4.43805029	2.71E-14	2.02E-13	Krt25
ENSRNOG00000011202	-2.871790197	5.88E-42	3.21E-40	Chrna4
ENSRNOG00000011205	3.381132424	7.22E-37	2.86E-35	Ccl3
ENSRNOG00000011211	-1.198408411	1.97E-18	2.09E-17	Pex5l
ENSRNOG00000011227	-1.610741051	1.40E-47	1.07E-45	Atp1b2
ENSRNOG00000011231	-2.2817385	1.17E-13	8.12E-13	Cntnap4
ENSRNOG00000011238	1.042734862	2.90E-17	2.79E-16	Tiparp
ENSRNOG00000011251	-2.36601286	3.01E-09	1.34E-08	Hcrtr2
ENSRNOG00000011253	-1.954465422	4.82E-12	2.90E-11	RGD1304810
ENSRNOG00000011268	-1.708695052	2.65E-13	1.77E-12	Chd5
ENSRNOG00000011271	1.11826228	9.93E-17	9.15E-16	Mcc
ENSRNOG00000011285	-2.930579807	5.20E-31	1.39E-29	Zdhhc22
ENSRNOG00000011306	3.351946092	2.19E-17	2.14E-16	Myod1
ENSRNOG00000011310	-1.068961791	4.83E-09	2.10E-08	Pde10a
ENSRNOG00000011316	2.246679075	2.15E-37	8.84E-36	Fam167a
ENSRNOG00000011323	-1.73211636	4.44E-54	5.10E-52	Lgi3
ENSRNOG00000011334	-1.236500104	1.07E-09	5.01E-09	Tmem63c
ENSRNOG00000011352	1.035266296	1.27E-19	1.47E-18	Furin
ENSRNOG00000011353	1.324939804	0.008540244	0.015408714	Gfi1b
ENSRNOG00000011369	-2.132470783	1.78E-08	7.32E-08	Kcns2
ENSRNOG00000011381	-1.078875318	1.56E-39	7.32E-38	Acsbg1
ENSRNOG00000011398	1.452556838	1.53E-07	5.56E-07	Trmt61a
ENSRNOG00000011400	-2.402903509	3.74E-25	6.72E-24	Ralyl
ENSRNOG00000011406	3.246837243	4.69E-23	7.29E-22	Ccl4
ENSRNOG00000011422	-1.235052649	1.48E-22	2.19E-21	AABR07043951.1
ENSRNOG00000011424	1.898295298	0.00068393	0.001502628	Cldn23
ENSRNOG00000011425	-1.932931318	1.97E-20	2.40E-19	Ptpn3
ENSRNOG00000011445	2.11556239	7.13E-26	1.33E-24	Nkain1
ENSRNOG00000011451	-1.186537064	1.77E-09	8.07E-09	Lrp3
ENSRNOG00000011452	-1.309025022	3.13E-37	1.25E-35	Aldoc
ENSRNOG00000011453	-1.560220587	2.47E-08	9.97E-08	Kif6
ENSRNOG00000011459	1.087855113	8.30E-14	5.88E-13	Rhbdf2
ENSRNOG00000011471	-2.630485211	1.16E-26	2.29E-25	Fgf9
ENSRNOG00000011474	1.664037701	4.40E-11	2.41E-10	Ppp1r3b
ENSRNOG00000011483	1.529446386	0.002484777	0.004947837	S100a9
ENSRNOG00000011490	2.137691903	2.37E-07	8.48E-07	Angptl8
ENSRNOG00000011497	-1.632029744	7.40E-09	3.16E-08	Aldh1b1
ENSRNOG00000011502	-1.65936791	4.99E-29	1.15E-27	Col9a2
ENSRNOG00000011504	1.604777483	3.02E-37	1.22E-35	Akap2
ENSRNOG00000011508	-1.564140277	9.76E-06	2.81E-05	Zc3h12b
ENSRNOG00000011518	-1.740804816	1.25E-16	1.14E-15	Dusp26
ENSRNOG00000011541	-1.438663296	7.50E-41	3.91E-39	Cygb
ENSRNOG00000011550	-2.129472959	2.18E-52	2.22E-50	Kcnab2
ENSRNOG00000011557	1.353131661	0.003941145	0.007583846	S100a8
ENSRNOG00000011562	-1.190836192	6.78E-07	2.28E-06	Slitrk2
ENSRNOG00000011593	-1.094008444	4.01E-14	2.93E-13	Hey1
ENSRNOG00000011623	-1.556512312	5.55E-07	1.89E-06	Rab3c
ENSRNOG00000011624	-1.924816033	2.14E-17	2.09E-16	Kcnq2
ENSRNOG00000011631	1.900930589	4.57E-14	3.32E-13	Fst
ENSRNOG00000011668	1.238916742	4.22E-20	5.04E-19	Nfil3
ENSRNOG00000011688	1.090203589	0.009907043	0.017666768	Neil3
ENSRNOG00000011705	-2.05962274	3.73E-27	7.66E-26	Stmn2
ENSRNOG00000011716	-1.625956436	0.00024486	0.000577148	Degs2
ENSRNOG00000011719	-1.385533236	2.19E-15	1.79E-14	Ngb
ENSRNOG00000011723	-1.805235106	8.06E-12	4.75E-11	Slc44a3
ENSRNOG00000011726	-2.32334536	2.90E-37	1.17E-35	Grin1
ENSRNOG00000011751	-1.948589242	1.71E-70	6.53E-68	Ncdn
ENSRNOG00000011774	1.673857118	3.72E-19	4.19E-18	Fblim1
ENSRNOG00000011803	-1.678226396	1.45E-09	6.67E-09	Lrfn2
ENSRNOG00000011820	1.585861017	2.79E-07	9.85E-07	Acpp
ENSRNOG00000011821	1.018411916	4.31E-07	1.49E-06	S100a4
ENSRNOG00000011823	-4.173333375	1.03E-19	1.20E-18	Tfap2b
ENSRNOG00000011824	2.685898771	4.65E-64	1.14E-61	Trh
ENSRNOG00000011841	-1.619781382	1.24E-16	1.13E-15	Map2
ENSRNOG00000011856	-1.935094371	5.45E-30	1.33E-28	LOC108348154
ENSRNOG00000011858	-1.813482838	3.34E-09	1.47E-08	Unc5d
ENSRNOG00000011907	-2.12295984	5.50E-05	0.000142686	Krt23
ENSRNOG00000011912	-1.718441432	3.09E-45	2.06E-43	Tmem38a
ENSRNOG00000011918	-2.863278892	3.38E-15	2.72E-14	Vsx2
ENSRNOG00000011923	1.949413336	5.55E-07	1.89E-06	Mgarp
ENSRNOG00000011954	-2.745372677	1.43E-13	9.84E-13	Kiss1r
ENSRNOG00000011970	-1.99711683	9.98E-15	7.72E-14	Tmem82
ENSRNOG00000011977	-1.142211395	4.78E-12	2.88E-11	Sema5a
ENSRNOG00000011980	-1.537991376	0.000966702	0.002073191	Lrrc7
ENSRNOG00000011992	-1.323043475	0.002952835	0.005812709	Slc18a1
ENSRNOG00000011994	-1.586350915	0.000830171	0.001797649	Perp
ENSRNOG00000012002	1.245411655	7.34E-14	5.24E-13	Iqgap1
ENSRNOG00000012012	1.049198298	2.88E-15	2.32E-14	Pinx1
ENSRNOG00000012015	-1.177433546	4.95E-25	8.77E-24	Lrrc49
ENSRNOG00000012049	1.13010673	1.16E-05	3.30E-05	Sox7
ENSRNOG00000012057	-4.928880502	3.50E-09	1.54E-08	Olig3
ENSRNOG00000012060	-1.563581625	8.50E-32	2.40E-30	Gucy1b3
ENSRNOG00000012061	-1.333825679	1.66E-14	1.26E-13	Prkcb
ENSRNOG00000012094	1.612869313	7.08E-11	3.78E-10	Ltbp2
ENSRNOG00000012098	-1.091882259	1.39E-09	6.41E-09	Adcyap1r1
ENSRNOG00000012109	1.60559571	5.56E-23	8.59E-22	Fam105a
ENSRNOG00000012110	1.023097582	0.020166414	0.033820554	Col17a1
ENSRNOG00000012122	-2.192356725	5.94E-18	6.02E-17	Clvs2
ENSRNOG00000012160	1.183411876	4.17E-13	2.75E-12	Syk
ENSRNOG00000012168	1.978225357	1.87E-87	2.24E-84	Fbxl21
ENSRNOG00000012175	-1.814202165	1.31E-18	1.41E-17	Nfatc2
ENSRNOG00000012196	-2.197332761	1.48E-43	8.99E-42	Asah2
ENSRNOG00000012208	2.060730604	9.85E-20	1.15E-18	Itgb7
ENSRNOG00000012216	1.639331309	1.20E-15	1.01E-14	Tgfbi
ENSRNOG00000012235	-1.430274758	5.17E-05	0.000134659	Ppp1r17
ENSRNOG00000012260	-1.467984019	6.77E-28	1.45E-26	Ddx25
ENSRNOG00000012273	-2.280481136	4.56E-42	2.51E-40	Dmtn
ENSRNOG00000012284	-1.458754572	3.41E-11	1.89E-10	Khdrbs2
ENSRNOG00000012301	-2.099225079	9.43E-07	3.12E-06	Cfap161
ENSRNOG00000012302	-1.878349919	2.71E-11	1.51E-10	Gucy1a3
ENSRNOG00000012303	-1.65556975	3.35E-11	1.86E-10	Apobec2
ENSRNOG00000012311	-1.915547224	1.45E-11	8.34E-11	Slc35d3
ENSRNOG00000012362	-2.062188095	1.22E-16	1.12E-15	Cacng3
ENSRNOG00000012371	-4.215087404	1.02E-22	1.53E-21	Car7
ENSRNOG00000012404	-1.208625604	9.75E-05	0.00024442	Thrsp
ENSRNOG00000012424	-1.84509968	4.40E-22	6.21E-21	Adam23
ENSRNOG00000012450	-2.237648867	1.37E-05	3.86E-05	Dynlrb2
ENSRNOG00000012477	-2.333662962	5.81E-36	2.19E-34	Eef1a2
ENSRNOG00000012478	-2.628806705	1.55E-09	7.10E-09	Shox2
ENSRNOG00000012482	-2.474304249	1.89E-51	1.83E-49	Ndrg4
ENSRNOG00000012490	-1.251468757	2.75E-11	1.53E-10	Amph
ENSRNOG00000012495	1.087524771	4.18E-10	2.04E-09	Podxl
ENSRNOG00000012502	1.55536335	1.90E-48	1.51E-46	Stk17b
ENSRNOG00000012512	-1.297867805	7.80E-11	4.15E-10	Nexn
ENSRNOG00000012521	-1.171795161	0.002998093	0.005895041	Shisa2
ENSRNOG00000012546	1.302145585	1.58E-22	2.34E-21	Frmpd1
ENSRNOG00000012556	-1.975710847	2.40E-05	6.53E-05	Isl1
ENSRNOG00000012557	2.801992048	8.62E-09	3.66E-08	Lgals5
ENSRNOG00000012568	-1.447542931	5.16E-18	5.26E-17	Madd
ENSRNOG00000012573	-1.630184648	1.68E-09	7.66E-09	Dlgap2
ENSRNOG00000012580	-1.130810245	4.22E-11	2.32E-10	Ccdc141
ENSRNOG00000012582	1.335382869	1.09E-13	7.63E-13	Eif4ebp1
ENSRNOG00000012593	-3.127903396	2.13E-61	4.11E-59	Mmel1
ENSRNOG00000012595	1.772996535	7.98E-12	4.71E-11	AC124205.1
ENSRNOG00000012608	-4.649918849	8.44E-10	3.98E-09	Tmem212
ENSRNOG00000012618	-1.260034007	0.025841028	0.042355767	Efhb
ENSRNOG00000012620	-2.031632732	8.75E-49	7.05E-47	Syngr3
ENSRNOG00000012630	1.031371798	6.17E-10	2.94E-09	Rhoc
ENSRNOG00000012659	1.317186462	2.81E-20	3.40E-19	Vamp5
ENSRNOG00000012660	1.744806383	1.42E-15	1.19E-14	Postn
ENSRNOG00000012663	-1.195539534	2.76E-23	4.34E-22	Mfsd6
ENSRNOG00000012698	1.201793	1.79E-22	2.63E-21	Chsy1
ENSRNOG00000012708	-1.111921032	0.01825587	0.030886597	Ptchd4
ENSRNOG00000012719	1.804595486	1.09E-05	3.10E-05	Tdrd12
ENSRNOG00000012759	-2.543780959	6.42E-11	3.45E-10	Col19a1
ENSRNOG00000012770	-1.002057311	3.63E-08	1.44E-07	Spata9
ENSRNOG00000012779	2.186796104	8.00E-24	1.30E-22	Msr1
ENSRNOG00000012782	1.16028116	1.15E-14	8.81E-14	Tmem2
ENSRNOG00000012789	-3.547128937	4.15E-52	4.16E-50	Mlnr
ENSRNOG00000012811	-1.593556462	1.33E-23	2.14E-22	Spint1
ENSRNOG00000012815	-1.034056134	1.47E-30	3.81E-29	Chst10
ENSRNOG00000012817	1.127834313	0.011637397	0.020509108	Lrrc17
ENSRNOG00000012819	3.483875005	3.67E-35	1.32E-33	Gdnf
ENSRNOG00000012852	-1.080005577	1.14E-41	6.14E-40	Bin1
ENSRNOG00000012862	-1.076103342	4.97E-11	2.70E-10	Spsb4
ENSRNOG00000012879	-1.408295092	1.78E-12	1.11E-11	Fabp3
ENSRNOG00000012886	2.345984476	3.57E-39	1.62E-37	Maff
ENSRNOG00000012892	1.028484516	1.63E-13	1.11E-12	Abca4
ENSRNOG00000012927	1.059279975	1.07E-15	8.97E-15	Rrp9
ENSRNOG00000012932	-1.492021748	1.61E-08	6.63E-08	Ccdc146
ENSRNOG00000012965	1.531902033	2.70E-25	4.90E-24	Themis2
ENSRNOG00000012988	-1.74003118	1.89E-22	2.77E-21	Lix1
ENSRNOG00000012995	-2.890055369	5.48E-26	1.04E-24	Gpr165
ENSRNOG00000013000	-1.118735943	3.77E-31	1.02E-29	Ldhb
ENSRNOG00000013003	-2.645678483	3.94E-06	1.19E-05	Srms
ENSRNOG00000013009	1.974755294	3.23E-33	1.01E-31	Ldha
ENSRNOG00000013036	-1.197635168	1.58E-06	5.09E-06	Epha8
ENSRNOG00000013042	-1.572775709	7.50E-07	2.51E-06	Htr1b
ENSRNOG00000013057	1.143030986	2.50E-07	8.93E-07	Prc1
ENSRNOG00000013069	1.033735778	3.15E-12	1.93E-11	Sapcd2
ENSRNOG00000013072	-1.405113095	1.30E-05	3.69E-05	Plxna4
ENSRNOG00000013090	1.977160604	2.89E-56	4.06E-54	Gadd45g
ENSRNOG00000013101	-1.92299077	8.47E-22	1.17E-20	Pcdh8
ENSRNOG00000013128	-2.378800567	9.45E-48	7.31E-46	Tmem179
ENSRNOG00000013135	1.070853622	8.37E-56	1.15E-53	Ptpn12
ENSRNOG00000013147	-1.171279197	1.42E-07	5.20E-07	Cacna1d
ENSRNOG00000013152	1.368444297	4.18E-30	1.04E-28	Arhgap10
ENSRNOG00000013162	-1.786151975	1.11E-37	4.63E-36	Zcchc12
ENSRNOG00000013171	-2.427806676	1.03E-06	3.39E-06	Grm2
ENSRNOG00000013179	1.410341357	2.43E-15	1.97E-14	Tinagl1
ENSRNOG00000013213	-1.330954979	2.44E-16	2.17E-15	Epha4
ENSRNOG00000013217	-1.348786309	5.46E-23	8.43E-22	Ttc33
ENSRNOG00000013238	-1.299440484	6.50E-21	8.35E-20	LOC103693210
ENSRNOG00000013269	-1.652114367	1.29E-10	6.70E-10	Tnfsf10
ENSRNOG00000013279	1.173171552	2.28E-26	4.43E-25	LOC681458
ENSRNOG00000013282	-2.026841769	2.28E-11	1.28E-10	Mctp1
ENSRNOG00000013287	-1.193234733	2.87E-18	3.01E-17	Sall2
ENSRNOG00000013304	3.035115724	6.66E-35	2.36E-33	Arg1
ENSRNOG00000013306	-2.062510567	7.09E-16	6.05E-15	Pcdh20
ENSRNOG00000013320	-1.739191779	3.90E-10	1.91E-09	RGD1561916
ENSRNOG00000013323	1.002120986	2.76E-19	3.12E-18	Rnf217
ENSRNOG00000013358	-1.560951885	1.53E-22	2.26E-21	Aqp11
ENSRNOG00000013369	-1.410758699	0.000132492	0.000325136	Gbx1
ENSRNOG00000013389	-2.17390063	6.52E-14	4.67E-13	AABR07007916.1
ENSRNOG00000013395	1.098388768	0.002174126	0.004377938	Pglyrp1
ENSRNOG00000013399	-2.439542508	1.52E-08	6.29E-08	AF529169
ENSRNOG00000013407	-1.038354169	1.09E-11	6.34E-11	Slc5a11
ENSRNOG00000013468	-1.550519838	5.22E-20	6.15E-19	Fam213b
ENSRNOG00000013503	-1.067131293	5.45E-20	6.42E-19	Cdh24
ENSRNOG00000013555	-1.928294613	4.91E-21	6.39E-20	Ankrd55
ENSRNOG00000013557	-1.017632343	2.36E-15	1.92E-14	Lancl1
ENSRNOG00000013564	1.263646506	3.92E-10	1.92E-09	Dok3
ENSRNOG00000013573	-1.836718722	0.008791739	0.015825941	Atp6v1b1
ENSRNOG00000013588	-2.226765789	5.09E-22	7.17E-21	Glra1
ENSRNOG00000013623	-1.149575502	3.11E-14	2.30E-13	Amer2
ENSRNOG00000013634	1.09437629	3.26E-28	7.12E-27	Myd88
ENSRNOG00000013654	-2.346997933	2.82E-40	1.41E-38	Cbln2
ENSRNOG00000013657	-2.188873406	1.62E-49	1.38E-47	Stmn3
ENSRNOG00000013658	-2.89457815	4.01E-18	4.14E-17	Nefl
ENSRNOG00000013668	1.233797268	5.58E-15	4.41E-14	Capg
ENSRNOG00000013721	1.000787228	1.30E-13	8.97E-13	Nepro
ENSRNOG00000013727	1.138079119	3.45E-10	1.69E-09	Ndc80
ENSRNOG00000013734	-1.494934557	1.77E-05	4.93E-05	Dnai1
ENSRNOG00000013745	1.395559082	7.96E-06	2.32E-05	Ctrc
ENSRNOG00000013748	2.773740495	7.52E-12	4.45E-11	Trem3
ENSRNOG00000013770	-1.358074209	4.96E-15	3.93E-14	Folh1
ENSRNOG00000013791	1.115074736	7.86E-09	3.35E-08	Enpp3
ENSRNOG00000013794	1.342311931	3.53E-16	3.09E-15	Rbp1
ENSRNOG00000013805	1.022246934	2.14E-24	3.62E-23	Tnip2
ENSRNOG00000013807	-2.016923055	2.24E-05	6.13E-05	Dmc1
ENSRNOG00000013817	-3.721642366	1.43E-19	1.65E-18	Wnt8b
ENSRNOG00000013820	1.508238733	0.000973767	0.002087483	Tnfrsf14
ENSRNOG00000013825	-1.580682721	2.51E-75	1.57E-72	Rap1gap
ENSRNOG00000013829	-2.434267722	2.66E-10	1.32E-09	Chrna3
ENSRNOG00000013850	-3.744244403	1.01E-08	4.27E-08	Hes5
ENSRNOG00000013851	1.008494224	6.06E-19	6.72E-18	Spry4
ENSRNOG00000013862	3.166118991	3.92E-26	7.48E-25	Dusp2
ENSRNOG00000013867	-1.226847426	1.42E-10	7.32E-10	Fgf1
ENSRNOG00000013914	1.483529068	1.15E-13	8.00E-13	Gpr132
ENSRNOG00000013916	-2.794603357	7.82E-17	7.28E-16	Nefm
ENSRNOG00000013922	1.678215072	1.36E-20	1.68E-19	Dok2
ENSRNOG00000013937	-2.740163614	1.65E-10	8.42E-10	Ankrd34c
ENSRNOG00000013945	1.298631133	6.07E-32	1.73E-30	Itpkc
ENSRNOG00000013953	-1.42781028	9.06E-06	2.62E-05	Ntrk1
ENSRNOG00000013959	-2.140859772	1.39E-12	8.72E-12	Skor1
ENSRNOG00000013962	-1.375611097	2.32E-18	2.45E-17	Magi2
ENSRNOG00000013969	-1.042930922	9.01E-18	9.01E-17	Ahi1
ENSRNOG00000013971	-1.291018453	6.83E-19	7.55E-18	Psat1
ENSRNOG00000013981	-1.22477723	7.81E-16	6.64E-15	Ptpn5
ENSRNOG00000013987	1.447977501	1.10E-30	2.87E-29	Sbno2
ENSRNOG00000013991	-3.109289797	2.39E-22	3.45E-21	Creg2
ENSRNOG00000014006	-1.336526069	2.50E-10	1.25E-09	Neto1
ENSRNOG00000014011	1.824294467	1.21E-33	3.91E-32	Dll4
ENSRNOG00000014018	-2.746278507	7.06E-34	2.33E-32	St8sia1
ENSRNOG00000014025	-2.584469123	2.76E-39	1.26E-37	Rasgrf1
ENSRNOG00000014035	-1.678785395	9.25E-61	1.66E-58	Arhgef4
ENSRNOG00000014046	-1.312195524	8.87E-07	2.94E-06	Sertm1
ENSRNOG00000014061	3.009249797	4.71E-56	6.58E-54	Dusp5
ENSRNOG00000014075	-1.016761008	2.57E-09	1.15E-08	Clybl
ENSRNOG00000014080	1.317354074	2.91E-09	1.29E-08	Kif23
ENSRNOG00000014081	-1.098692525	3.19E-09	1.41E-08	Nmur2
ENSRNOG00000014082	-1.00606739	2.24E-11	1.26E-10	Sp7
ENSRNOG00000014083	-1.561288286	1.05E-18	1.14E-17	Iqsec3
ENSRNOG00000014107	-2.246860921	4.62E-69	1.50E-66	Omg
ENSRNOG00000014117	2.755910061	2.75E-87	3.07E-84	Hmox1
ENSRNOG00000014124	1.827210276	5.06E-09	2.20E-08	Nod2
ENSRNOG00000014127	2.055605016	4.34E-07	1.50E-06	Rnf151
ENSRNOG00000014130	1.05661025	6.73E-09	2.89E-08	Cks2
ENSRNOG00000014132	-1.697205156	1.83E-52	1.88E-50	Mypop
ENSRNOG00000014135	-1.719497108	1.50E-23	2.41E-22	Rab11fip4
ENSRNOG00000014143	-2.070579149	9.02E-06	2.61E-05	Col24a1
ENSRNOG00000014152	-1.146932496	2.22E-10	1.12E-09	Kcnip3
ENSRNOG00000014164	-1.075888624	4.62E-05	0.000121145	Paqr5
ENSRNOG00000014172	-1.257870873	0.00044991	0.001017952	Npy5r
ENSRNOG00000014188	1.002541687	3.01E-16	2.65E-15	Tma16
ENSRNOG00000014202	1.013935296	1.01E-09	4.75E-09	Snx20
ENSRNOG00000014218	-2.620599194	2.09E-66	5.95E-64	Tmem25
ENSRNOG00000014226	-2.069239276	2.75E-18	2.89E-17	Plch2
ENSRNOG00000014227	-1.078295809	0.002045155	0.004138494	Mrgprx3
ENSRNOG00000014241	1.048291563	2.27E-15	1.84E-14	Ece1
ENSRNOG00000014248	-1.124686022	4.77E-08	1.86E-07	Erbb4
ENSRNOG00000014253	-1.978726221	1.11E-25	2.07E-24	Pax2
ENSRNOG00000014258	1.366778068	9.99E-22	1.37E-20	Rab32
ENSRNOG00000014269	3.120312868	6.13E-22	8.56E-21	Cxcr2
ENSRNOG00000014282	1.576038756	0.000270853	0.000634399	Cebpe
ENSRNOG00000014288	1.605927101	2.50E-14	1.87E-13	Fn1
ENSRNOG00000014290	-2.550819171	4.96E-30	1.22E-28	Grm1
ENSRNOG00000014296	-1.494004265	2.14E-06	6.75E-06	Syt10
ENSRNOG00000014302	-1.919850207	5.50E-36	2.09E-34	Dlgap3
ENSRNOG00000014303	-1.106914876	8.92E-34	2.94E-32	Lrp11
ENSRNOG00000014320	1.797574201	3.85E-19	4.33E-18	Inhba
ENSRNOG00000014327	4.614737447	4.79E-90	7.48E-87	Csrp3
ENSRNOG00000014328	-1.060443455	4.91E-23	7.61E-22	Frs3
ENSRNOG00000014333	-1.122888856	1.34E-14	1.02E-13	Vcam1
ENSRNOG00000014338	-1.096072058	1.04E-35	3.87E-34	Slc25a25
ENSRNOG00000014350	2.03557383	9.99E-23	1.50E-21	Cyr61
ENSRNOG00000014367	-1.510669109	1.96E-22	2.86E-21	Ephb6
ENSRNOG00000014371	-1.107035989	1.45E-36	5.66E-35	Cdh13
ENSRNOG00000014372	1.588987501	5.21E-05	0.000135617	Gjb3
ENSRNOG00000014373	-2.845386799	7.28E-18	7.33E-17	Trim66
ENSRNOG00000014375	-1.201896929	3.86E-40	1.92E-38	Adgrb2
ENSRNOG00000014378	3.501014728	4.72E-25	8.36E-24	Il1r2
ENSRNOG00000014414	-1.996155593	7.33E-06	2.15E-05	Qrfpr
ENSRNOG00000014426	1.430742534	2.59E-06	8.06E-06	Lox
ENSRNOG00000014427	-2.049929126	6.83E-06	2.01E-05	Chrnb4
ENSRNOG00000014476	-1.113118946	3.88E-63	8.55E-61	Evl
ENSRNOG00000014479	1.72983991	5.99E-99	1.34E-95	Cttnbp2nl
ENSRNOG00000014481	-1.148062056	0.00364387	0.007054865	Adtrp
ENSRNOG00000014496	-2.313662383	4.43E-35	1.58E-33	Coro6
ENSRNOG00000014503	-1.507480879	4.64E-30	1.14E-28	Celf4
ENSRNOG00000014505	-1.691528198	0.000127989	0.000314976	Pmfbp1
ENSRNOG00000014509	-1.228797166	1.17E-10	6.10E-10	Sacs
ENSRNOG00000014513	1.014057753	6.56E-09	2.82E-08	Rexo5
ENSRNOG00000014524	1.760364471	4.01E-25	7.16E-24	S1pr3
ENSRNOG00000014530	1.403526081	8.20E-17	7.61E-16	Nav2
ENSRNOG00000014550	-1.572588744	1.10E-07	4.08E-07	Plcxd3
ENSRNOG00000014556	-1.020802369	2.49E-16	2.21E-15	Cdh20
ENSRNOG00000014573	-3.10679781	6.03E-109	3.14E-105	Ckmt1
ENSRNOG00000014574	1.005508568	5.65E-06	1.68E-05	Entpd1
ENSRNOG00000014576	-1.049678326	3.48E-08	1.38E-07	Dock3
ENSRNOG00000014610	1.646060374	1.36E-13	9.34E-13	Anpep
ENSRNOG00000014629	-1.027483843	1.15E-11	6.69E-11	Lmo1
ENSRNOG00000014650	-1.362833151	1.35E-17	1.33E-16	Sema4g
ENSRNOG00000014653	1.576180495	1.60E-13	1.09E-12	Arl11
ENSRNOG00000014661	-2.133310784	2.31E-17	2.24E-16	Zfp385d
ENSRNOG00000014683	2.112605906	0.000489458	0.001101686	Il1rl2
ENSRNOG00000014691	-1.125473341	1.24E-14	9.46E-14	Ric3
ENSRNOG00000014702	-1.27798984	6.74E-20	7.91E-19	Elovl2
ENSRNOG00000014710	2.034139439	0.000126857	0.000312681	Prom2
ENSRNOG00000014714	-1.503198617	1.53E-11	8.76E-11	Trpv6
ENSRNOG00000014758	-1.903238039	7.70E-61	1.40E-58	Lgi1
ENSRNOG00000014761	-1.667325736	7.81E-19	8.59E-18	Rasd2
ENSRNOG00000014775	-1.279635585	2.49E-14	1.86E-13	Nol4
ENSRNOG00000014791	-1.812349601	1.30E-21	1.76E-20	Peg3
ENSRNOG00000014793	-1.982265568	7.78E-13	5.02E-12	Gpr149
ENSRNOG00000014806	-1.609609369	2.48E-90	4.31E-87	Pnkd
ENSRNOG00000014819	-1.425391546	1.30E-30	3.39E-29	Hap1
ENSRNOG00000014835	1.252163092	2.02E-12	1.26E-11	Il1rl1
ENSRNOG00000014844	-1.155843993	1.33E-15	1.11E-14	Kif21a
ENSRNOG00000014847	-1.867525064	1.72E-10	8.78E-10	Rassf10
ENSRNOG00000014851	-1.134532185	3.32E-09	1.47E-08	Col4a4
ENSRNOG00000014859	-1.040272793	0.000190181	0.000456108	Rnf152
ENSRNOG00000014862	-1.803808521	1.63E-05	4.56E-05	Gabrg3
ENSRNOG00000014874	-2.077031039	4.21E-31	1.13E-29	Zfyve28
ENSRNOG00000014879	1.136922813	3.16E-24	5.28E-23	Ttc7a
ENSRNOG00000014882	-2.484544623	5.55E-35	1.98E-33	Fgf11
ENSRNOG00000014893	-3.395440423	1.66E-15	1.37E-14	Wdr63
ENSRNOG00000014902	2.139006213	1.95E-36	7.54E-35	Stx11
ENSRNOG00000014928	-1.101608874	6.51E-11	3.49E-10	Apba1
ENSRNOG00000014948	1.414146789	3.18E-13	2.12E-12	Osgin1
ENSRNOG00000014956	1.064581429	2.31E-08	9.37E-08	Slc11a1
ENSRNOG00000014964	1.162185675	4.18E-07	1.45E-06	Hp
ENSRNOG00000014975	-1.214602414	4.08E-08	1.60E-07	Zfp483
ENSRNOG00000014982	-2.199500605	4.56E-20	5.42E-19	Slc35f4
ENSRNOG00000015027	1.259022326	0.004306091	0.008223924	Il18r1
ENSRNOG00000015036	1.145578707	1.11E-06	3.64E-06	Ctgf
ENSRNOG00000015051	-1.673180612	8.25E-19	9.06E-18	Golga7b
ENSRNOG00000015055	-1.088868425	1.17E-28	2.63E-27	Scg2
ENSRNOG00000015072	1.315043884	2.87E-25	5.21E-24	Ptgr1
ENSRNOG00000015075	1.23583503	1.58E-13	1.08E-12	Stc1
ENSRNOG00000015084	-1.65953099	3.68E-20	4.41E-19	Necab2
ENSRNOG00000015093	-1.117711914	3.29E-22	4.69E-21	Sparcl1
ENSRNOG00000015125	1.129609169	8.76E-09	3.71E-08	LOC100911548
ENSRNOG00000015131	1.161298474	1.97E-05	5.44E-05	Ube2c
ENSRNOG00000015156	1.83043766	5.85E-37	2.32E-35	Gal
ENSRNOG00000015159	-1.825852968	0.017093931	0.029092252	Slc9a3
ENSRNOG00000015201	-2.902868834	6.69E-23	1.02E-21	Tmem266
ENSRNOG00000015220	-2.011497196	6.08E-55	7.54E-53	Crtac1
ENSRNOG00000015232	-1.132051026	8.28E-13	5.33E-12	Pip5k1b
ENSRNOG00000015253	-1.498872217	5.08E-32	1.46E-30	Hsf4
ENSRNOG00000015275	1.009056343	0.000204586	0.00048796	Ska1
ENSRNOG00000015278	1.242894496	2.05E-14	1.54E-13	Myl12a
ENSRNOG00000015283	-1.271871985	1.27E-05	3.59E-05	Nt5c1a
ENSRNOG00000015297	1.000867014	2.77E-10	1.37E-09	RGD1561662
ENSRNOG00000015303	-1.940850961	1.46E-44	9.30E-43	Fbll1
ENSRNOG00000015308	1.322246473	8.17E-16	6.94E-15	Pbk
ENSRNOG00000015310	1.166759951	1.52E-09	6.99E-09	Lrrc32
ENSRNOG00000015336	-1.510750276	0.003197093	0.006255721	Isl2
ENSRNOG00000015354	-1.533741202	3.25E-14	2.40E-13	Aox1
ENSRNOG00000015365	-1.435165185	5.56E-05	0.00014415	Col4a3
ENSRNOG00000015366	1.278028936	0.000230475	0.000545464	Neurl3
ENSRNOG00000015370	-1.493410185	5.07E-18	5.18E-17	Slc35g2
ENSRNOG00000015376	-2.410728553	3.08E-32	9.01E-31	Npas1
ENSRNOG00000015393	-2.920047773	8.22E-51	7.65E-49	Slc32a1
ENSRNOG00000015397	-1.00585377	1.22E-06	3.99E-06	Cpne7
ENSRNOG00000015403	4.480324133	1.23E-06	4.02E-06	Cd52
ENSRNOG00000015416	1.528586587	1.87E-17	1.83E-16	Nabp1
ENSRNOG00000015418	-2.073608374	2.69E-08	1.08E-07	Klhl14
ENSRNOG00000015420	-1.82983539	2.71E-43	1.63E-41	Stxbp1
ENSRNOG00000015423	1.150025168	4.66E-08	1.82E-07	Ccna2
ENSRNOG00000015441	1.536848023	7.96E-48	6.19E-46	Il4r
ENSRNOG00000015445	-1.572847236	1.83E-15	1.51E-14	Mal
ENSRNOG00000015448	-2.775329218	5.97E-17	5.62E-16	Fam69c
ENSRNOG00000015468	2.490911439	8.18E-07	2.73E-06	Bpifb1
ENSRNOG00000015488	1.433662966	4.16E-17	3.96E-16	Tead1
ENSRNOG00000015496	1.240642655	2.88E-26	5.54E-25	Tpm4
ENSRNOG00000015538	-2.274831606	2.01E-51	1.94E-49	Abcd2
ENSRNOG00000015577	1.225465943	2.14E-28	4.73E-27	Lpar6
ENSRNOG00000015581	-3.576477013	1.62E-22	2.38E-21	Dnah6
ENSRNOG00000015590	-1.210333633	0.000223366	0.000529681	Dnaaf1
ENSRNOG00000015594	-1.278706611	1.77E-20	2.17E-19	Rftn2
ENSRNOG00000015603	-1.489019753	1.22E-15	1.02E-14	Prkce
ENSRNOG00000015616	1.388435946	3.98E-11	2.19E-10	Rgs14
ENSRNOG00000015642	1.071696741	6.79E-22	9.46E-21	Pabpc4
ENSRNOG00000015667	2.021997153	9.45E-14	6.64E-13	Epcam
ENSRNOG00000015669	1.023567642	3.72E-15	2.98E-14	Kctd11
ENSRNOG00000015674	2.065494715	2.11E-13	1.42E-12	Acap1
ENSRNOG00000015675	-1.972245317	1.97E-31	5.46E-30	Nell1
ENSRNOG00000015718	-1.743947002	2.45E-16	2.18E-15	RGD1307461
ENSRNOG00000015727	1.42922888	1.41E-09	6.52E-09	Loxl4
ENSRNOG00000015746	-3.390751404	1.76E-37	7.26E-36	Kcng4
ENSRNOG00000015751	4.301440255	2.72E-21	3.61E-20	Cyp4f18
ENSRNOG00000015763	-1.78223671	2.08E-05	5.72E-05	Nat8f3
ENSRNOG00000015768	-1.900890047	8.20E-10	3.88E-09	Nat8f5
ENSRNOG00000015781	-1.731991711	1.29E-05	3.66E-05	Ndst3
ENSRNOG00000015799	-1.156507533	0.014731482	0.025434341	LOC103690120
ENSRNOG00000015810	1.238930411	6.64E-11	3.56E-10	Trip13
ENSRNOG00000015812	1.154105498	6.50E-15	5.11E-14	Tm4sf1
ENSRNOG00000015821	2.92060227	1.60E-15	1.33E-14	Cd2
ENSRNOG00000015835	-1.945133922	4.27E-32	1.23E-30	Cacna2d2
ENSRNOG00000015845	1.562077125	3.05E-29	7.12E-28	Fam129b
ENSRNOG00000015860	1.115766581	2.09E-11	1.18E-10	Gipr
ENSRNOG00000015878	1.238629827	0.001009044	0.002158371	Pif1
ENSRNOG00000015903	-1.898442481	9.66E-13	6.18E-12	Add2
ENSRNOG00000015906	1.399727991	1.80E-16	1.62E-15	Tgif1
ENSRNOG00000015948	1.180707405	1.48E-20	1.83E-19	Slc1a5
ENSRNOG00000015956	-2.090145253	2.67E-21	3.55E-20	Usp29
ENSRNOG00000015957	1.902919377	4.44E-16	3.86E-15	F13a1
ENSRNOG00000015972	-1.494126162	0.000641318	0.001415372	Ano5
ENSRNOG00000016013	-1.212163879	8.18E-28	1.74E-26	Gprc5b
ENSRNOG00000016037	1.696642683	2.20E-22	3.20E-21	Mafb
ENSRNOG00000016043	-1.237318179	3.48E-20	4.18E-19	Aqp4
ENSRNOG00000016044	2.145997288	2.22E-05	6.09E-05	Mab21l3
ENSRNOG00000016046	-2.64728151	3.44E-09	1.52E-08	Hecw1
ENSRNOG00000016070	-2.240710309	5.36E-13	3.51E-12	Trpc3
ENSRNOG00000016091	-1.282042001	2.08E-09	9.39E-09	Tmem169
ENSRNOG00000016099	-1.068119804	8.50E-12	5.01E-11	Id4
ENSRNOG00000016102	-1.21636846	3.70E-12	2.25E-11	Ebf3
ENSRNOG00000016110	-2.045249064	3.64E-21	4.77E-20	Kcnk12
ENSRNOG00000016117	1.232912247	8.04E-13	5.18E-12	Myof
ENSRNOG00000016143	-1.337992352	9.64E-32	2.70E-30	Gpr162
ENSRNOG00000016147	-1.427398015	9.10E-15	7.07E-14	Slc17a6
ENSRNOG00000016149	-1.967606338	4.27E-15	3.40E-14	Hoxc10
ENSRNOG00000016196	-1.444316083	1.38E-31	3.83E-30	Dlgap1
ENSRNOG00000016204	-1.540365244	1.39E-43	8.48E-42	Lrrc24
ENSRNOG00000016217	1.015400833	3.60E-31	9.75E-30	Gtpbp4
ENSRNOG00000016221	-1.381529863	2.16E-16	1.93E-15	Scn2b
ENSRNOG00000016222	-1.666636788	1.53E-13	1.04E-12	Ppp1r3g
ENSRNOG00000016247	-1.10104627	0.004131503	0.007918546	Daw1
ENSRNOG00000016255	-1.482664787	1.01E-50	9.15E-49	Podxl2
ENSRNOG00000016281	1.469209206	1.46E-23	2.34E-22	Col4a1
ENSRNOG00000016288	-1.047596347	5.70E-32	1.63E-30	Tcea2
ENSRNOG00000016292	-1.304811253	7.44E-08	2.82E-07	Pdzd9
ENSRNOG00000016302	-1.679770052	9.85E-26	1.83E-24	Cnnm1
ENSRNOG00000016306	-1.32183784	3.68E-20	4.41E-19	Adgrv1
ENSRNOG00000016322	-1.296742453	2.09E-50	1.86E-48	Camk2n1
ENSRNOG00000016326	-1.636803285	2.85E-32	8.37E-31	Cx3cl1
ENSRNOG00000016351	1.121013145	1.50E-07	5.47E-07	Frrs1
ENSRNOG00000016353	-1.186047546	9.30E-11	4.91E-10	Nim1k
ENSRNOG00000016356	-1.552093797	2.32E-55	2.93E-53	Got1
ENSRNOG00000016361	-1.672530694	5.64E-45	3.74E-43	Plcd4
ENSRNOG00000016362	1.143529773	1.91E-11	1.09E-10	Gpr4
ENSRNOG00000016367	1.095316978	1.04E-18	1.13E-17	Vasp
ENSRNOG00000016377	1.293145671	3.29E-07	1.15E-06	Cep55
ENSRNOG00000016388	-1.43168214	8.26E-12	4.87E-11	Sphkap
ENSRNOG00000016397	2.540240447	1.16E-29	2.77E-28	Tmprss13
ENSRNOG00000016403	2.662704058	0.000138492	0.000338425	Olah
ENSRNOG00000016405	-1.038153227	8.39E-06	2.44E-05	Pcsk4
ENSRNOG00000016413	1.588185167	4.15E-17	3.96E-16	Pstpip1
ENSRNOG00000016414	-1.237758051	5.37E-41	2.82E-39	Slc22a17
ENSRNOG00000016416	1.147109341	3.94E-17	3.76E-16	Rnh1
ENSRNOG00000016429	-1.912300866	1.98E-14	1.49E-13	Grm5
ENSRNOG00000016446	-1.850173911	1.39E-07	5.09E-07	Gpr45
ENSRNOG00000016456	2.365357678	1.93E-56	2.77E-54	Il33
ENSRNOG00000016472	-1.431463648	1.17E-11	6.81E-11	4-Mar
ENSRNOG00000016486	1.174821556	4.34E-46	3.07E-44	Nop58
ENSRNOG00000016496	1.208308665	5.06E-10	2.44E-09	Ctsc
ENSRNOG00000016505	-1.406449784	3.12E-18	3.26E-17	Fam169a
ENSRNOG00000016535	2.351337093	0.002102978	0.004243416	Ccl22
ENSRNOG00000016553	-2.024521589	3.47E-24	5.79E-23	Vwa5b1
ENSRNOG00000016567	-2.372410948	5.26E-06	1.57E-05	Otos
ENSRNOG00000016575	1.522598546	2.57E-22	3.71E-21	Tnfrsf1b
ENSRNOG00000016581	1.214992897	2.32E-11	1.30E-10	Serpinb1a
ENSRNOG00000016587	1.069385592	4.10E-12	2.49E-11	Ninj1
ENSRNOG00000016603	-1.804206283	1.57E-30	4.05E-29	Rtn2
ENSRNOG00000016632	2.482393689	0.020090136	0.033714332	Dsg3
ENSRNOG00000016640	-1.026811519	9.77E-43	5.61E-41	Dner
ENSRNOG00000016675	-1.893386544	4.51E-23	7.03E-22	Kcnn2
ENSRNOG00000016684	-1.683816437	7.13E-21	9.09E-20	Wnk2
ENSRNOG00000016696	2.64719405	8.65E-37	3.41E-35	Angpt2
ENSRNOG00000016701	-1.013684	8.86E-14	6.26E-13	Gng8
ENSRNOG00000016716	-1.781099046	6.47E-05	0.00016626	Armc3
ENSRNOG00000016717	-1.175614539	6.88E-11	3.68E-10	Gas2
ENSRNOG00000016724	-2.496522802	5.02E-32	1.44E-30	Epb41l3
ENSRNOG00000016737	-1.383138724	2.65E-11	1.48E-10	Tcerg1l
ENSRNOG00000016756	1.639108373	1.61E-10	8.24E-10	Ptgir
ENSRNOG00000016758	1.134107091	8.47E-09	3.60E-08	Loxl2
ENSRNOG00000016768	-1.759276845	3.96E-16	3.46E-15	Oprl1
ENSRNOG00000016770	-1.363559883	9.58E-64	2.17E-61	Calm2
ENSRNOG00000016776	-1.925714616	1.14E-46	8.37E-45	Extl1
ENSRNOG00000016825	1.259734935	2.34E-23	3.69E-22	Cd3eap
ENSRNOG00000016826	1.178075417	0.002882736	0.005679723	Pla2g2d
ENSRNOG00000016827	-1.437178014	2.44E-33	7.71E-32	Slc38a3
ENSRNOG00000016863	-2.281627879	2.65E-37	1.08E-35	Pnma8b
ENSRNOG00000016872	-1.543947927	2.20E-15	1.79E-14	Plppr4
ENSRNOG00000016875	-1.275726298	2.11E-26	4.11E-25	Cbx7
ENSRNOG00000016885	1.284774177	9.53E-28	2.02E-26	Klf6
ENSRNOG00000016897	-1.037097684	3.36E-17	3.22E-16	Rlbp1
ENSRNOG00000016920	-2.132257613	1.68E-51	1.64E-49	Spire2
ENSRNOG00000016949	-1.154525686	1.63E-27	3.40E-26	Slc25a33
ENSRNOG00000016950	1.283310229	9.64E-12	5.65E-11	Otud1
ENSRNOG00000016971	-1.316652224	6.54E-21	8.39E-20	Zfp612
ENSRNOG00000016977	-2.068424623	1.37E-75	8.95E-73	Calb2
ENSRNOG00000016983	-1.118239943	0.005350926	0.010051488	Myh7
ENSRNOG00000017019	-1.276178876	2.86E-08	1.15E-07	Lmx1b
ENSRNOG00000017021	-1.001716212	3.55E-14	2.61E-13	Galnt18
ENSRNOG00000017052	-1.643046546	3.26E-53	3.59E-51	Pianp
ENSRNOG00000017053	-1.238759873	0.001528207	0.003161388	Fbxo36
ENSRNOG00000017060	-2.57128218	1.22E-13	8.44E-13	Ryr2
ENSRNOG00000017077	1.306152098	4.09E-31	1.10E-29	Snx7
ENSRNOG00000017079	-1.63542822	8.56E-17	7.95E-16	Pgm2l1
ENSRNOG00000017118	1.467059252	2.75E-07	9.72E-07	P4ha3
ENSRNOG00000017136	-1.136465563	3.61E-12	2.20E-11	Syt17
ENSRNOG00000017163	-1.026619482	2.90E-37	1.17E-35	Pfkp
ENSRNOG00000017178	-1.686876722	5.76E-08	2.22E-07	Hydin
ENSRNOG00000017193	-1.809688609	1.49E-44	9.45E-43	Lingo1
ENSRNOG00000017209	-1.334254623	1.45E-22	2.15E-21	Tubb3
ENSRNOG00000017226	-1.633101561	2.05E-05	5.65E-05	Slc2a4
ENSRNOG00000017258	-1.898353614	1.58E-09	7.25E-09	Ica1l
ENSRNOG00000017277	2.059692496	2.86E-19	3.23E-18	Igsf6
ENSRNOG00000017283	-1.137418952	8.92E-12	5.24E-11	Kcnt1
ENSRNOG00000017307	1.988466128	2.97E-17	2.85E-16	Prss23
ENSRNOG00000017311	-1.780636756	1.34E-14	1.02E-13	Me3
ENSRNOG00000017354	1.008948852	1.31E-37	5.44E-36	Zyx
ENSRNOG00000017365	-1.224672854	6.44E-08	2.47E-07	Klhl35
ENSRNOG00000017386	4.049525418	2.68E-31	7.34E-30	Il11
ENSRNOG00000017403	1.355105076	9.17E-14	6.46E-13	Apobr
ENSRNOG00000017427	-1.184922543	3.97E-10	1.94E-09	LOC100909840
ENSRNOG00000017441	1.259344865	1.96E-28	4.33E-27	Tpm3
ENSRNOG00000017444	-1.776446444	2.30E-41	1.23E-39	Nrsn1
ENSRNOG00000017453	1.156929735	3.46E-34	1.17E-32	Ptpn2
ENSRNOG00000017456	-2.07087723	2.24E-28	4.93E-27	Vstm2b
ENSRNOG00000017469	1.364689717	3.74E-25	6.72E-24	Anxa1
ENSRNOG00000017484	1.904158515	1.46E-10	7.50E-10	Gja5
ENSRNOG00000017538	-1.000790609	2.62E-05	7.09E-05	Lrrc27
ENSRNOG00000017539	2.126332991	6.30E-16	5.41E-15	Mmp9
ENSRNOG00000017546	1.209316015	1.51E-08	6.24E-08	Mylk3
ENSRNOG00000017556	-1.590000834	2.86E-08	1.15E-07	Chrm4
ENSRNOG00000017557	-1.582584462	0.000622468	0.001377856	LOC100362216
ENSRNOG00000017568	-2.47342895	2.85E-96	5.57E-93	Rit2
ENSRNOG00000017600	1.060466483	6.04E-32	1.72E-30	Ptpn9
ENSRNOG00000017606	1.035813263	4.36E-05	0.000114706	P2rx1
ENSRNOG00000017622	1.348863706	1.45E-14	1.11E-13	Npm3
ENSRNOG00000017625	2.22904586	2.03E-11	1.15E-10	Htr2b
ENSRNOG00000017628	1.99608101	1.03E-17	1.02E-16	Tagln
ENSRNOG00000017646	-1.959773062	1.79E-05	4.98E-05	RGD1309651
ENSRNOG00000017659	-2.24640715	1.32E-20	1.64E-19	Hs3st2
ENSRNOG00000017673	-1.864546191	1.52E-42	8.63E-41	Brsk1
ENSRNOG00000017676	-1.176837577	1.05E-10	5.50E-10	Plvap
ENSRNOG00000017679	-1.681617828	1.00E-05	2.87E-05	Cckbr
ENSRNOG00000017680	1.755544588	2.96E-07	1.04E-06	Dennd2d
ENSRNOG00000017689	-2.355053757	5.67E-62	1.12E-59	Itih3
ENSRNOG00000017702	-2.080135558	2.50E-51	2.38E-49	Gpld1
ENSRNOG00000017712	-1.948842414	4.94E-17	4.67E-16	Cartpt
ENSRNOG00000017725	-1.447732648	8.00E-07	2.67E-06	Pnlip
ENSRNOG00000017746	-1.392729129	1.95E-14	1.46E-13	Pard6a
ENSRNOG00000017767	-1.186124274	2.01E-06	6.36E-06	Mrvi1
ENSRNOG00000017773	-1.90273462	1.98E-08	8.07E-08	Crispld1
ENSRNOG00000017783	1.105127439	2.53E-10	1.26E-09	Sfrp1
ENSRNOG00000017786	-1.436493334	1.25E-11	7.21E-11	Acta1
ENSRNOG00000017808	-1.016289564	8.79E-11	4.65E-10	Klf15
ENSRNOG00000017819	2.10512713	4.18E-27	8.56E-26	Cd14
ENSRNOG00000017828	1.488244925	9.68E-09	4.08E-08	Egr3
ENSRNOG00000017874	1.331779479	8.28E-16	7.02E-15	Cd53
ENSRNOG00000017882	-1.523834719	1.06E-14	8.19E-14	Camk1d
ENSRNOG00000017890	-2.695550445	1.02E-09	4.79E-09	Crhbp
ENSRNOG00000017897	2.481456666	6.75E-25	1.18E-23	Adam8
ENSRNOG00000017918	-2.493838133	4.50E-42	2.49E-40	Iglon5
ENSRNOG00000017939	-1.506395818	4.34E-50	3.77E-48	Chn1
ENSRNOG00000017969	-3.420234099	6.15E-104	1.60E-100	Olfm3
ENSRNOG00000018003	1.206227594	4.63E-07	1.59E-06	F2rl1
ENSRNOG00000018005	1.065228124	0.000343463	0.000790288	Duoxa1
ENSRNOG00000018019	-2.070455244	1.36E-21	1.84E-20	Hspa12a
ENSRNOG00000018039	-2.970835214	2.34E-65	6.19E-63	Sncb
ENSRNOG00000018054	2.115318373	1.24E-26	2.44E-25	F2rl2
ENSRNOG00000018087	1.103779871	1.55E-11	8.85E-11	Vim
ENSRNOG00000018092	-1.231087619	7.71E-23	1.17E-21	Cd83
ENSRNOG00000018106	-1.159762563	4.09E-08	1.61E-07	Neu3
ENSRNOG00000018109	1.132286295	1.21E-09	5.63E-09	Clic4
ENSRNOG00000018111	-2.660385054	8.09E-38	3.40E-36	Slc12a5
ENSRNOG00000018141	-2.533820877	5.00E-24	8.23E-23	RGD1307443
ENSRNOG00000018167	-3.838856103	3.02E-12	1.85E-11	Tmem221
ENSRNOG00000018191	-1.503818304	0.001552664	0.003206241	Oprm1
ENSRNOG00000018200	-1.293164361	1.32E-13	9.10E-13	Gad2
ENSRNOG00000018229	-1.59812811	3.99E-35	1.43E-33	Slc45a1
ENSRNOG00000018241	-2.435456899	1.08E-29	2.57E-28	Ank1
ENSRNOG00000018242	-2.21070352	6.78E-61	1.25E-58	Camkk1
ENSRNOG00000018251	1.319246968	0.00053932	0.001205068	Mrc1
ENSRNOG00000018260	-1.628326881	9.51E-06	2.74E-05	Hrh2
ENSRNOG00000018268	-1.458381935	6.30E-11	3.39E-10	Hhip
ENSRNOG00000018282	1.016996667	5.37E-05	0.000139535	Gda
ENSRNOG00000018285	-3.004923724	5.96E-36	2.24E-34	Kcna2
ENSRNOG00000018305	-1.729014854	3.57E-12	2.18E-11	St8sia3
ENSRNOG00000018310	-1.172254425	1.03E-06	3.39E-06	Eno4
ENSRNOG00000018317	-1.523155222	3.14E-17	3.01E-16	Aak1
ENSRNOG00000018337	-2.095495382	1.75E-57	2.71E-55	Caly
ENSRNOG00000018371	1.660678684	9.75E-13	6.23E-12	Tubb6
ENSRNOG00000018378	-1.641592872	1.27E-13	8.76E-13	Cacnb2
ENSRNOG00000018382	-1.399699736	4.81E-07	1.65E-06	Inpp4b
ENSRNOG00000018384	1.835925548	2.94E-21	3.89E-20	Adam12
ENSRNOG00000018393	-2.063751668	5.51E-10	2.65E-09	Uts2
ENSRNOG00000018399	-1.953209055	1.70E-23	2.69E-22	Cpne6
ENSRNOG00000018421	1.085126625	2.41E-33	7.61E-32	Aen
ENSRNOG00000018427	-1.646943446	0.001173604	0.002479158	Lhx3
ENSRNOG00000018441	-1.235341024	8.90E-35	3.12E-33	Ggt7
ENSRNOG00000018445	-1.590673387	2.32E-55	2.93E-53	Agt
ENSRNOG00000018448	-2.185813824	6.13E-35	2.18E-33	LOC100911402
ENSRNOG00000018478	1.399316828	0.010133326	0.018033259	Myo3a
ENSRNOG00000018484	1.040424031	1.14E-09	5.33E-09	Plk3
ENSRNOG00000018485	-1.038464	8.19E-16	6.96E-15	Gpr155
ENSRNOG00000018488	1.384881396	3.95E-10	1.93E-09	Cd40
ENSRNOG00000018553	-1.387169331	6.79E-50	5.83E-48	Pitpnm1
ENSRNOG00000018570	-2.22858073	2.60E-06	8.10E-06	C1qtnf3
ENSRNOG00000018598	1.427810557	6.54E-05	0.000168155	Ankrd1
ENSRNOG00000018602	-1.748256662	2.57E-26	4.97E-25	Camta1
ENSRNOG00000018615	1.03950676	0.000136021	0.000332984	Cenph
ENSRNOG00000018631	-1.026676536	5.12E-08	1.98E-07	Enkur
ENSRNOG00000018644	-2.915842499	1.03E-33	3.34E-32	Slc6a7
ENSRNOG00000018646	2.344956088	2.58E-44	1.62E-42	Hbegf
ENSRNOG00000018674	-1.380029116	6.85E-39	3.07E-37	Ntrk3
ENSRNOG00000018681	2.200119141	5.44E-36	2.07E-34	Nes
ENSRNOG00000018690	-1.168296551	6.52E-13	4.23E-12	Rgs17
ENSRNOG00000018692	-1.734853036	1.20E-08	5.02E-08	Mc4r
ENSRNOG00000018694	2.247051111	4.04E-05	0.000106758	Lipg
ENSRNOG00000018712	-1.017662346	1.87E-08	7.66E-08	Camk2a
ENSRNOG00000018740	1.243985635	1.24E-18	1.34E-17	Ugt1a7c
ENSRNOG00000018752	2.690321133	5.14E-31	1.37E-29	Clcf1
ENSRNOG00000018755	-1.01427958	9.79E-21	1.24E-19	Acss2
ENSRNOG00000018760	-1.633786243	4.84E-12	2.92E-11	Mpp7
ENSRNOG00000018770	1.218701999	2.32E-16	2.07E-15	Pmaip1
ENSRNOG00000018784	-1.585615021	1.26E-38	5.53E-37	Jph3
ENSRNOG00000018792	-1.62469522	2.44E-05	6.63E-05	Tekt4
ENSRNOG00000018798	-1.39776714	1.05E-40	5.39E-39	Bcan
ENSRNOG00000018812	-1.312335389	1.41E-12	8.83E-12	Rpp25
ENSRNOG00000018815	1.083621163	1.81E-05	5.02E-05	Plk1
ENSRNOG00000018822	-1.216672418	0.0134458	0.023411087	Slc5a5
ENSRNOG00000018841	-1.038536677	2.92E-17	2.80E-16	Sox8
ENSRNOG00000018850	-1.987996088	1.70E-31	4.72E-30	Ttc9b
ENSRNOG00000018851	-1.256669982	4.71E-21	6.14E-20	Ppp2r2b
ENSRNOG00000018854	-1.724278267	4.72E-19	5.26E-18	Nppc
ENSRNOG00000018859	-1.316173542	1.68E-38	7.30E-37	Pik3ip1
ENSRNOG00000018867	-1.445336198	2.29E-05	6.25E-05	Klhdc7a
ENSRNOG00000018895	1.056528759	2.90E-09	1.29E-08	Mchr1
ENSRNOG00000018915	1.21950332	1.09E-09	5.09E-09	Tagap
ENSRNOG00000018923	1.154671072	0.005721737	0.010683976	AABR07041089.1
ENSRNOG00000018927	-1.57512706	4.51E-07	1.56E-06	Sprn
ENSRNOG00000018935	-1.470537672	1.37E-13	9.41E-13	RGD1560015
ENSRNOG00000018938	-1.246126571	0.000962424	0.002064583	Mkx
ENSRNOG00000018944	-1.312669896	6.14E-21	7.90E-20	Pank1
ENSRNOG00000018949	-1.207276109	0.003952759	0.00760393	Dlk2
ENSRNOG00000018950	-1.225344556	5.77E-23	8.89E-22	Fa2h
ENSRNOG00000018954	-1.548450561	0.00084827	0.001835316	Tsnaxip1
ENSRNOG00000018958	-1.29490516	4.65E-31	1.25E-29	Mt3
ENSRNOG00000018960	-1.147620831	1.84E-07	6.64E-07	AABR07001382.1
ENSRNOG00000018982	-2.963951257	2.09E-21	2.81E-20	Entpd3
ENSRNOG00000019024	-1.710917785	4.30E-08	1.68E-07	Trim67
ENSRNOG00000019027	-1.135956673	1.80E-32	5.36E-31	Habp4
ENSRNOG00000019031	-1.867371712	2.19E-09	9.84E-09	Neu4
ENSRNOG00000019050	4.085373954	6.43E-14	4.61E-13	Ifit1
ENSRNOG00000019065	-2.282016759	2.01E-15	1.64E-14	Zfp385b
ENSRNOG00000019093	-1.559047725	3.76E-16	3.29E-15	Nrg2
ENSRNOG00000019100	1.015460619	3.02E-05	8.13E-05	Kif2c
ENSRNOG00000019110	3.031153113	7.65E-07	2.56E-06	Ocstamp
ENSRNOG00000019120	-1.132589281	0.000105249	0.000262526	Hmgcs2
ENSRNOG00000019134	-2.231306529	2.17E-05	5.96E-05	Htr4
ENSRNOG00000019136	1.054300379	1.70E-26	3.33E-25	Scamp2
ENSRNOG00000019141	1.471853857	2.12E-17	2.07E-16	Ch25h
ENSRNOG00000019176	-1.063931154	9.76E-09	4.12E-08	Kcne5
ENSRNOG00000019177	-1.13299437	7.72E-15	6.03E-14	Psd2
ENSRNOG00000019180	1.005128343	9.11E-34	2.99E-32	Acsl4
ENSRNOG00000019181	1.276143126	2.21E-20	2.70E-19	Synpo
ENSRNOG00000019183	2.263994583	1.35E-09	6.25E-09	Alox15
ENSRNOG00000019193	-2.224244879	4.66E-23	7.24E-22	Stx1b
ENSRNOG00000019202	1.700861255	4.42E-70	1.57E-67	PVR
ENSRNOG00000019207	-1.662454418	4.64E-22	6.54E-21	Shank1
ENSRNOG00000019208	-1.667741186	2.90E-21	3.85E-20	P2rx5
ENSRNOG00000019219	-2.430469767	3.03E-52	3.08E-50	Vamp1
ENSRNOG00000019229	1.145371106	6.38E-17	5.99E-16	Fbl
ENSRNOG00000019249	-1.628046429	4.33E-66	1.21E-63	Ap3b2
ENSRNOG00000019254	-1.092198383	1.02E-13	7.12E-13	Dyrk1b
ENSRNOG00000019257	-1.054875147	5.06E-05	0.000132071	Kif27
ENSRNOG00000019265	1.00217845	0.005454652	0.010227554	Pcdh12
ENSRNOG00000019283	1.526406901	2.31E-28	5.08E-27	P2ry2
ENSRNOG00000019296	2.24091975	2.63E-09	1.17E-08	Gnat2
ENSRNOG00000019306	-2.687799183	2.29E-31	6.32E-30	Syt12
ENSRNOG00000019310	-1.01518433	2.55E-14	1.90E-13	Eid2
ENSRNOG00000019318	-2.068666697	3.89E-86	3.80E-83	Syt3
ENSRNOG00000019321	-2.061638391	2.00E-30	5.14E-29	Cck
ENSRNOG00000019330	1.780200494	1.03E-21	1.41E-20	Procr
ENSRNOG00000019339	-1.328237694	2.88E-13	1.92E-12	AABR07051518.1
ENSRNOG00000019358	-1.227021515	4.51E-05	0.000118411	Esr1
ENSRNOG00000019361	-1.400654686	5.59E-27	1.14E-25	Inpp5j
ENSRNOG00000019404	-2.460208137	6.21E-23	9.49E-22	Hhatl
ENSRNOG00000019412	3.498713283	0.000730499	0.001598651	Rhbg
ENSRNOG00000019422	1.410681363	9.94E-24	1.62E-22	Egr1
ENSRNOG00000019433	-2.797520495	1.72E-62	3.59E-60	Rab3a
ENSRNOG00000019435	-1.810449538	1.06E-40	5.40E-39	Psd
ENSRNOG00000019440	1.557930786	1.57E-09	7.18E-09	Kcnn4
ENSRNOG00000019466	1.142266662	2.93E-06	9.05E-06	Agpat2
ENSRNOG00000019484	-1.239752084	5.87E-40	2.86E-38	Slc6a9
ENSRNOG00000019491	-1.829461359	2.25E-40	1.13E-38	Stard10
ENSRNOG00000019492	-1.316940156	1.43E-34	4.95E-33	Pomgnt2
ENSRNOG00000019495	-1.281173061	3.23E-06	9.91E-06	Gbx2
ENSRNOG00000019503	1.206046552	0.000781596	0.001700947	Rec8
ENSRNOG00000019504	-1.241132866	0.010009501	0.017829138	AABR07026536.1
ENSRNOG00000019518	-1.467170025	0.001281717	0.002691175	Pde4c
ENSRNOG00000019536	1.422331188	1.95E-38	8.47E-37	Smim3
ENSRNOG00000019559	1.141496846	1.13E-31	3.16E-30	Eaf1
ENSRNOG00000019560	-1.71092159	7.46E-40	3.60E-38	Pde2a
ENSRNOG00000019570	-1.579406958	1.05E-40	5.39E-39	Gng3
ENSRNOG00000019575	-2.485810002	5.35E-25	9.42E-24	Rell2
ENSRNOG00000019577	-1.738045132	0.002279852	0.004572382	Adamts19
ENSRNOG00000019592	-2.045319124	0.000284089	0.000662917	Iqca
ENSRNOG00000019612	-1.260831058	2.38E-11	1.33E-10	Haghl
ENSRNOG00000019614	1.23471882	0.000314524	0.000728606	Ptpn22
ENSRNOG00000019615	-3.040376282	1.89E-08	7.75E-08	Colq
ENSRNOG00000019638	1.111371047	6.98E-26	1.31E-24	Lmna
ENSRNOG00000019648	1.469896377	1.71E-05	4.77E-05	AABR07068316.1
ENSRNOG00000019661	1.722436026	4.89E-15	3.89E-14	Gdf15
ENSRNOG00000019704	-1.040559412	2.39E-26	4.63E-25	Resp18
ENSRNOG00000019719	-1.101158561	1.20E-05	3.42E-05	Kcna5
ENSRNOG00000019721	-1.476167145	4.19E-40	2.06E-38	Ypel3
ENSRNOG00000019738	-2.282519752	1.59E-15	1.32E-14	Gpr61
ENSRNOG00000019744	-1.24646812	2.32E-05	6.33E-05	AABR07032097.1
ENSRNOG00000019750	-1.520348541	8.55E-14	6.05E-13	Kcna1
ENSRNOG00000019778	1.120615333	4.64E-18	4.75E-17	Cavin1
ENSRNOG00000019780	1.733144437	0.000491478	0.001105914	Sypl2
ENSRNOG00000019822	1.223543676	2.56E-13	1.72E-12	Gadd45b
ENSRNOG00000019838	1.004707702	2.01E-10	1.02E-09	Gmfg
ENSRNOG00000019854	1.763195919	7.69E-11	4.10E-10	Napsa
ENSRNOG00000019857	-1.433368186	3.61E-24	6.02E-23	Gng7
ENSRNOG00000019869	-1.585138708	3.58E-26	6.86E-25	Lrfn1
ENSRNOG00000019890	1.161323407	2.09E-13	1.41E-12	Folr2
ENSRNOG00000019914	-2.863219173	3.59E-49	2.98E-47	Fam57b
ENSRNOG00000019920	-2.490496491	2.38E-33	7.56E-32	Doc2a
ENSRNOG00000019921	-1.817175096	6.32E-65	1.65E-62	Rhbdl1
ENSRNOG00000019937	-2.743717435	3.77E-54	4.37E-52	Kcnk1
ENSRNOG00000019950	-2.049328185	7.16E-57	1.07E-54	Peli3
ENSRNOG00000019955	-1.772298545	4.14E-61	7.79E-59	Ogdhl
ENSRNOG00000019958	-2.235288198	2.33E-43	1.40E-41	Tmem151b
ENSRNOG00000019959	-3.165495672	1.49E-48	1.20E-46	Kcnc3
ENSRNOG00000019961	-2.588243589	1.81E-72	8.56E-70	Tcte1
ENSRNOG00000019985	-1.320043878	7.21E-14	5.15E-13	Asic4
ENSRNOG00000019999	-1.565334331	3.44E-06	1.05E-05	Lypd3
ENSRNOG00000020021	-1.223685644	6.94E-30	1.68E-28	Brsk2
ENSRNOG00000020058	-1.978647645	4.71E-23	7.31E-22	Celsr2
ENSRNOG00000020061	-1.518910407	7.17E-25	1.24E-23	Tmem198
ENSRNOG00000020072	-1.11064421	1.61E-09	7.38E-09	Pcdhb9
ENSRNOG00000020097	-1.116154564	3.08E-09	1.37E-08	Inha
ENSRNOG00000020105	1.606244384	7.41E-12	4.39E-11	Klhl30
ENSRNOG00000020113	-1.023824479	7.56E-13	4.88E-12	Cnnm2
ENSRNOG00000020118	-1.608624076	2.83E-05	7.63E-05	Nme5
ENSRNOG00000020119	-1.118241004	5.22E-21	6.77E-20	Pcdha6
ENSRNOG00000020136	1.30741227	3.00E-08	1.20E-07	Tgm1
ENSRNOG00000020138	-1.246977799	1.24E-34	4.30E-33	Slc4a3
ENSRNOG00000020164	-1.009929549	4.58E-16	3.98E-15	Ifitm10
ENSRNOG00000020193	1.579683069	4.06E-17	3.87E-16	Runx2
ENSRNOG00000020248	-3.189116231	7.31E-52	7.19E-50	Ina
ENSRNOG00000020259	-2.021173004	0.000252656	0.00059436	RGD1305347
ENSRNOG00000020263	-2.957370605	4.04E-53	4.36E-51	Atp1a3
ENSRNOG00000020272	-1.651560609	9.09E-13	5.82E-12	5330417C22Rik
ENSRNOG00000020275	-1.510871113	2.20E-07	7.87E-07	Ccr10
ENSRNOG00000020277	-1.932951244	5.11E-30	1.25E-28	Cntnap1
ENSRNOG00000020299	-1.569487314	1.43E-52	1.48E-50	Klc2
ENSRNOG00000020300	1.003886607	3.81E-19	4.29E-18	Lsp1
ENSRNOG00000020332	1.299875698	2.27E-05	6.20E-05	Tnnt3
ENSRNOG00000020353	1.544175387	4.62E-14	3.35E-13	Sh3pxd2a
ENSRNOG00000020374	1.152444388	1.97E-34	6.73E-33	Tmem8a
ENSRNOG00000020391	1.010190493	4.14E-14	3.02E-13	Nip7
ENSRNOG00000020399	3.007867528	2.32E-07	8.31E-07	Ltb4r
ENSRNOG00000020401	1.216872488	1.43E-24	2.46E-23	Adcy4
ENSRNOG00000020407	-2.304846307	5.57E-41	2.91E-39	Atcay
ENSRNOG00000020416	-1.698710529	6.21E-46	4.34E-44	Zfr2
ENSRNOG00000020421	-2.069857566	2.49E-06	7.79E-06	Fndc7
ENSRNOG00000020424	-1.651336133	9.69E-10	4.55E-09	Plpp4
ENSRNOG00000020444	-1.627562694	1.70E-12	1.06E-11	Hcn3
ENSRNOG00000020465	1.542984371	6.79E-25	1.18E-23	Ripk3
ENSRNOG00000020470	1.378380634	1.59E-25	2.91E-24	Slc25a24
ENSRNOG00000020478	-2.023339495	4.48E-10	2.18E-09	Camk4
ENSRNOG00000020489	-2.273212002	9.47E-55	1.15E-52	Tmem145
ENSRNOG00000020518	-1.253461814	9.54E-28	2.02E-26	Fam189b
ENSRNOG00000020519	-1.616896321	5.82E-73	3.25E-70	Olfm2
ENSRNOG00000020544	-1.061264547	7.99E-22	1.10E-20	Sdr39u1
ENSRNOG00000020552	2.5239821	3.93E-39	1.78E-37	Fosl1
ENSRNOG00000020557	-1.435620812	8.42E-05	0.000213501	Ryr1
ENSRNOG00000020560	1.297936372	0.011610446	0.020468534	AABR07005821.1
ENSRNOG00000020579	1.318807158	1.93E-09	8.75E-09	Col7a1
ENSRNOG00000020593	-1.075892	0.000635671	0.001403504	Gipc3
ENSRNOG00000020620	-2.449264648	4.09E-09	1.79E-08	Ppp1r32
ENSRNOG00000020644	-1.596768349	4.41E-58	7.03E-56	Nsg2
ENSRNOG00000020650	-3.511723959	2.34E-12	1.45E-11	Slc17a7
ENSRNOG00000020652	1.08455883	3.04E-14	2.25E-13	Tgfb1
ENSRNOG00000020655	3.803590871	5.95E-43	3.48E-41	Ucn2
ENSRNOG00000020656	1.439906234	2.47E-16	2.19E-15	Pfkfb4
ENSRNOG00000020669	-1.011096582	7.08E-05	0.000181123	Ovol1
ENSRNOG00000020679	1.225753971	1.16E-14	8.90E-14	Icam1
ENSRNOG00000020689	-1.416787084	4.54E-09	1.98E-08	Cpeb3
ENSRNOG00000020716	1.227199312	4.07E-22	5.77E-21	Axl
ENSRNOG00000020729	2.79014969	5.83E-23	8.97E-22	Stc2
ENSRNOG00000020731	-1.114427127	5.77E-46	4.06E-44	Ppfia3
ENSRNOG00000020746	-3.206747808	8.86E-41	4.59E-39	Lin7b
ENSRNOG00000020778	-1.336005657	1.68E-18	1.79E-17	Chrnb2
ENSRNOG00000020811	1.02885372	5.80E-12	3.46E-11	Il6r
ENSRNOG00000020828	-1.086512709	1.56E-20	1.92E-19	Pde4a
ENSRNOG00000020833	-1.810346259	3.41E-34	1.15E-32	Cspg5
ENSRNOG00000020835	-1.738060079	1.23E-10	6.36E-10	Hipk4
ENSRNOG00000020864	-2.472131831	3.77E-09	1.66E-08	Kirrel2
ENSRNOG00000020908	1.264479808	3.94E-06	1.19E-05	LOC303566
ENSRNOG00000020918	1.190270142	2.98E-28	6.54E-27	Ccnd1
ENSRNOG00000020925	1.203341161	9.48E-23	1.43E-21	Ccdc86
ENSRNOG00000020938	1.423373568	4.49E-30	1.11E-28	Ppp1r15a
ENSRNOG00000020952	-1.495879394	1.61E-14	1.22E-13	Cgn
ENSRNOG00000020985	-1.433030245	6.98E-05	0.000178798	Atp4a
ENSRNOG00000020991	1.334523794	1.25E-08	5.20E-08	Ms4a6a
ENSRNOG00000021009	-1.16283026	7.32E-06	2.14E-05	Gapdhs
ENSRNOG00000021017	-1.467315128	2.08E-39	9.71E-38	Car11
ENSRNOG00000021027	-1.638606263	4.02E-40	1.99E-38	Dbp
ENSRNOG00000021046	-1.969038324	2.31E-09	1.04E-08	Sult2b1
ENSRNOG00000021048	-1.514853393	1.47E-28	3.29E-27	AC095693.1
ENSRNOG00000021056	-1.134937417	1.01E-20	1.28E-19	Kcnj14
ENSRNOG00000021063	-1.825160083	1.71E-39	8.01E-38	Grin2d
ENSRNOG00000021067	-1.816610738	3.33E-62	6.84E-60	Fxyd7
ENSRNOG00000021090	-1.469951264	1.70E-45	1.16E-43	Pygm
ENSRNOG00000021091	-1.313964703	1.24E-12	7.85E-12	Trank1
ENSRNOG00000021093	-1.471026172	0.010523125	0.018673799	Syngr4
ENSRNOG00000021098	-1.273134127	1.30E-30	3.39E-29	Rasgrp2
ENSRNOG00000021101	-1.04313437	1.65E-07	5.98E-07	Sema6c
ENSRNOG00000021102	-1.063546721	4.70E-25	8.34E-24	Scn1b
ENSRNOG00000021104	1.286446954	2.96E-17	2.85E-16	Emp3
ENSRNOG00000021109	-1.101034625	1.09E-05	3.11E-05	Ccdc114
ENSRNOG00000021110	-1.728082983	1.20E-34	4.17E-33	Mllt11
ENSRNOG00000021128	-2.112268265	2.19E-35	8.01E-34	Kcnj11
ENSRNOG00000021130	-2.102367173	8.54E-49	6.92E-47	Abcc8
ENSRNOG00000021140	-2.020746846	3.88E-24	6.43E-23	Kcnk4
ENSRNOG00000021161	1.35046077	3.29E-30	8.25E-29	Fermt3
ENSRNOG00000021174	-1.38977453	1.33E-27	2.79E-26	Macrod1
ENSRNOG00000021182	-1.325549104	7.70E-45	5.02E-43	Sv2a
ENSRNOG00000021199	1.246526073	6.99E-11	3.74E-10	Fcgr1a
ENSRNOG00000021202	-1.010882459	1.77E-31	4.93E-30	Rtn3
ENSRNOG00000021234	-1.076454794	0.000164389	0.000397728	Slc4a11
ENSRNOG00000021241	-1.286417374	0.002739018	0.005419788	Gfra4
ENSRNOG00000021243	1.190708099	0.005188584	0.009768511	Siglec1
ENSRNOG00000021269	-1.813571066	2.18E-30	5.55E-29	Chgb
ENSRNOG00000021274	1.154873701	0.015367435	0.026447621	Fermt1
ENSRNOG00000021276	1.832989876	5.93E-29	1.36E-27	Bmp2
ENSRNOG00000021302	-2.202605696	5.69E-45	3.75E-43	Tmem91
ENSRNOG00000021380	-2.885634842	5.54E-49	4.56E-47	Fads6
ENSRNOG00000021410	-1.301522875	1.68E-15	1.39E-14	Negr1
ENSRNOG00000021437	1.002082508	0.003614121	0.007004208	AABR07073181.1
ENSRNOG00000021438	1.507410399	1.92E-22	2.80E-21	Tuba1c
ENSRNOG00000021468	-2.724124707	1.10E-20	1.38E-19	Grm8
ENSRNOG00000021472	-1.333146286	2.36E-38	1.01E-36	Ermn
ENSRNOG00000021478	-1.058705886	8.07E-08	3.05E-07	Tpd52l1
ENSRNOG00000021507	-1.525894876	2.05E-34	6.98E-33	Luzp2
ENSRNOG00000021526	-2.418003115	6.90E-30	1.67E-28	Slc25a34
ENSRNOG00000021536	-1.699203493	1.92E-20	2.35E-19	Plxdc1
ENSRNOG00000021540	-1.991829513	1.28E-30	3.34E-29	RGD1563441
ENSRNOG00000021553	-1.143412601	1.44E-06	4.66E-06	Nckap5
ENSRNOG00000021555	1.024314108	4.74E-07	1.63E-06	Mis18a
ENSRNOG00000021560	1.529272534	1.52E-09	6.98E-09	Cass4
ENSRNOG00000021589	-1.024462442	0.00017214	0.000414941	Nexmif
ENSRNOG00000021609	-2.02755351	2.54E-19	2.88E-18	LOC100912566
ENSRNOG00000021644	1.00076558	4.36E-13	2.87E-12	Slc15a3
ENSRNOG00000021657	-1.263397109	8.91E-05	0.000224695	Pld6
ENSRNOG00000021663	-1.027659561	1.12E-18	1.21E-17	RGD1561849
ENSRNOG00000021670	-1.220934079	0.006858907	0.012597595	Frem2
ENSRNOG00000021691	-1.695684149	7.28E-45	4.78E-43	Ccdc92
ENSRNOG00000021714	-1.538482532	4.85E-05	0.000126724	Fam92b
ENSRNOG00000021729	-1.160114394	3.21E-07	1.13E-06	Iqub
ENSRNOG00000021735	-1.270186085	2.58E-12	1.59E-11	Akr1cl
ENSRNOG00000021795	-1.554019751	1.34E-10	6.89E-10	Fam227a
ENSRNOG00000021796	1.485552228	0.000764577	0.001666229	RGD1565166
ENSRNOG00000021808	-1.012739605	2.62E-24	4.39E-23	Tecr
ENSRNOG00000021812	-1.557501577	1.14E-10	5.94E-10	Scx
ENSRNOG00000021839	-1.130277233	5.27E-09	2.29E-08	Cep126
ENSRNOG00000021855	-2.651559331	1.96E-33	6.25E-32	Kcp
ENSRNOG00000021919	1.095328895	2.97E-09	1.32E-08	Rhoj
ENSRNOG00000021938	-1.824234445	1.55E-24	2.64E-23	Lrrtm4
ENSRNOG00000021945	-2.651296119	2.31E-56	3.28E-54	Ccdc184
ENSRNOG00000021984	-1.638430014	3.26E-22	4.66E-21	Rgs7
ENSRNOG00000022012	2.65548634	1.68E-05	4.68E-05	Tnfrsf18
ENSRNOG00000022021	-1.065733289	0.016805371	0.028647934	Spag6
ENSRNOG00000022054	-1.24357591	2.49E-26	4.82E-25	Paqr7
ENSRNOG00000022060	-1.174047133	3.77E-14	2.76E-13	Magi1
ENSRNOG00000022067	2.19894528	1.07E-09	4.99E-09	Tlr5
ENSRNOG00000022099	1.105505858	4.08E-07	1.42E-06	Trim72
ENSRNOG00000022101	1.021336967	1.91E-09	8.68E-09	Crabp2
ENSRNOG00000022136	-2.850389065	1.14E-09	5.32E-09	LOC685680
ENSRNOG00000022176	-1.370701762	1.94E-15	1.59E-14	Gpr75
ENSRNOG00000022199	-1.224934696	0.006247939	0.01158574	Zmynd12
ENSRNOG00000022248	-1.496303403	1.02E-26	2.02E-25	Fbxl16
ENSRNOG00000022261	1.071711488	9.25E-08	3.47E-07	Cenpu
ENSRNOG00000022267	-1.742135478	2.33E-43	1.40E-41	AABR07039334.1
ENSRNOG00000022268	-1.492214506	2.60E-16	2.30E-15	Pnpla3
ENSRNOG00000022283	-1.95328226	9.67E-19	1.06E-17	Lhfpl5
ENSRNOG00000022286	-1.975532305	1.51E-09	6.95E-09	AABR07039316.1
ENSRNOG00000022312	-1.185385807	5.95E-23	9.13E-22	Lrsam1
ENSRNOG00000022321	-1.650930577	1.58E-06	5.08E-06	Hapln3
ENSRNOG00000022337	-2.4107677	5.99E-22	8.37E-21	Slitrk6
ENSRNOG00000022386	-1.172183699	1.76E-45	1.19E-43	Opalin
ENSRNOG00000022391	-1.647632657	4.80E-12	2.90E-11	Zfp711
ENSRNOG00000022392	1.211097017	3.69E-12	2.25E-11	Hspb8
ENSRNOG00000022419	-3.221862356	3.01E-22	4.31E-21	Dok7
ENSRNOG00000022428	-1.135104511	9.49E-10	4.46E-09	Flrt1
ENSRNOG00000022429	-1.181733676	1.22E-22	1.81E-21	RGD1312005
ENSRNOG00000022432	-2.191024989	3.85E-48	3.03E-46	Tmem59l
ENSRNOG00000022499	1.028453546	5.54E-06	1.65E-05	Sgo1
ENSRNOG00000022507	1.955727871	1.03E-55	1.40E-53	Twf1
ENSRNOG00000022521	1.339247065	1.95E-06	6.19E-06	Ddias
ENSRNOG00000022565	1.548894915	6.79E-15	5.33E-14	Lrrc25
ENSRNOG00000022681	-1.06423675	1.64E-16	1.49E-15	RGD1561113
ENSRNOG00000022710	2.083653615	1.06E-20	1.33E-19	Prrg4
ENSRNOG00000022711	-1.726677851	5.03E-05	0.000131261	Slco4c1
ENSRNOG00000022723	-1.23946797	0.001563605	0.003227128	RGD1562029
ENSRNOG00000022738	1.587362457	0.002620123	0.005197685	AC098459.1
ENSRNOG00000022767	-1.41617997	5.12E-29	1.18E-27	Elfn1
ENSRNOG00000022839	1.945782259	2.28E-05	6.24E-05	Ifit3
ENSRNOG00000022844	-2.193789654	3.60E-15	2.88E-14	Pdzrn4
ENSRNOG00000022852	-2.166396256	3.04E-21	4.01E-20	Snx22
ENSRNOG00000022859	2.366198733	9.68E-22	1.33E-20	Trem1
ENSRNOG00000022863	-2.67239824	2.97E-06	9.16E-06	Lingo4
ENSRNOG00000022911	1.036029598	3.39E-09	1.50E-08	Hjurp
ENSRNOG00000022921	-1.118628344	5.25E-14	3.79E-13	Dact2
ENSRNOG00000022932	-1.163774072	6.35E-06	1.88E-05	Serhl2
ENSRNOG00000022946	-2.6223658	1.32E-06	4.29E-06	Slc22a3
ENSRNOG00000022957	-1.654241676	5.35E-08	2.07E-07	Ctxn3
ENSRNOG00000022971	-1.380631182	1.89E-10	9.58E-10	AC115666.1
ENSRNOG00000023005	2.042911869	3.88E-16	3.39E-15	LOC681325
ENSRNOG00000023008	-2.597743815	1.28E-12	8.11E-12	Fam131c
ENSRNOG00000023077	-2.182167	5.95E-33	1.82E-31	Cpne9
ENSRNOG00000023093	1.017616721	5.96E-08	2.29E-07	Mis18bp1
ENSRNOG00000023100	-2.313601474	3.86E-07	1.34E-06	Tctex1d1
ENSRNOG00000023116	-1.173074542	9.12E-17	8.44E-16	Agmo
ENSRNOG00000023214	2.223717685	5.71E-28	1.23E-26	Il20rb
ENSRNOG00000023226	1.349296361	1.17E-11	6.80E-11	S100a10
ENSRNOG00000023257	2.151587006	2.36E-39	1.09E-37	Adamts9
ENSRNOG00000023299	-1.334517676	0.005299672	0.00996309	Hfm1
ENSRNOG00000023303	1.244064354	2.81E-05	7.59E-05	Dpep2
ENSRNOG00000023312	-1.500569084	1.09E-19	1.27E-18	Lonrf2
ENSRNOG00000023320	-1.309474014	1.69E-06	5.40E-06	Tspan1
ENSRNOG00000023338	-1.425603804	6.49E-25	1.13E-23	Tspan2
ENSRNOG00000023389	-1.864313852	6.08E-10	2.90E-09	Ephx4
ENSRNOG00000023404	-1.165813332	2.46E-06	7.70E-06	Slc9b2
ENSRNOG00000023433	1.34531281	0.007158789	0.013102235	Gata6
ENSRNOG00000023446	-1.172159441	6.80E-18	6.86E-17	Btbd8
ENSRNOG00000023458	-2.144996421	3.48E-41	1.84E-39	Dcaf12l1
ENSRNOG00000023465	2.25589882	5.28E-16	4.57E-15	Depp1
ENSRNOG00000023521	-1.157769191	2.31E-29	5.43E-28	Map3k10
ENSRNOG00000023528	1.225882155	0.00807162	0.014640933	Hrasls5
ENSRNOG00000023532	-1.629173189	4.51E-05	0.000118391	Ankfn1
ENSRNOG00000023538	-1.395569595	3.49E-33	1.09E-31	Aldh5a1
ENSRNOG00000023566	-1.149342567	0.000128787	0.000316889	Vwa3b
ENSRNOG00000023601	-2.218401484	4.20E-25	7.49E-24	Elavl4
ENSRNOG00000023603	-2.204350927	1.20E-15	1.01E-14	Amer3
ENSRNOG00000023614	1.132288699	9.52E-05	0.000238928	Hsh2d
ENSRNOG00000023627	-1.730572623	0.00015324	0.000372369	Cfap74
ENSRNOG00000023628	1.460333893	1.88E-15	1.55E-14	Tmem106a
ENSRNOG00000023633	-2.133018659	2.76E-23	4.34E-22	Crabp1
ENSRNOG00000023657	-1.136780923	0.001480409	0.003070419	Gprin3
ENSRNOG00000023720	-1.966393999	3.56E-61	6.78E-59	Ntm
ENSRNOG00000023721	-1.701282311	8.83E-05	0.000222865	LOC502684
ENSRNOG00000023765	-1.785422126	9.29E-12	5.45E-11	Nyap2
ENSRNOG00000023778	1.277561726	2.36E-18	2.50E-17	Gcnt2
ENSRNOG00000023794	-1.203892353	0.011034077	0.019520676	Mei4
ENSRNOG00000023799	1.52692701	5.77E-37	2.29E-35	Pak1ip1
ENSRNOG00000023809	-1.436663366	2.58E-16	2.28E-15	Opcml
ENSRNOG00000023828	-1.28163418	1.16E-06	3.80E-06	LOC680875
ENSRNOG00000023861	-1.82509179	2.02E-37	8.30E-36	Snap91
ENSRNOG00000023896	1.734109156	1.97E-29	4.64E-28	Dusp6
ENSRNOG00000023920	-1.942168166	1.53E-05	4.29E-05	Zfp791
ENSRNOG00000023931	1.087196663	1.36E-06	4.41E-06	Ggn
ENSRNOG00000023935	-2.021374524	2.00E-47	1.52E-45	Nrsn2
ENSRNOG00000023972	1.08984488	9.43E-17	8.72E-16	Col4a2
ENSRNOG00000023991	1.244585452	2.58E-13	1.73E-12	Rab20
ENSRNOG00000023995	1.120494429	7.97E-09	3.39E-08	Ankrd39
ENSRNOG00000024028	2.459438082	0.005090362	0.009593989	Sprr1a
ENSRNOG00000024030	1.880935367	0.000605844	0.00134296	Gpr35
ENSRNOG00000024041	1.060163526	0.025618371	0.042026066	Hils1
ENSRNOG00000024082	4.240509701	8.26E-73	4.30E-70	Gldn
ENSRNOG00000024089	1.016381775	2.09E-08	8.50E-08	Fndc3b
ENSRNOG00000024114	-1.942060112	4.95E-15	3.93E-14	Zdbf2
ENSRNOG00000024120	-1.1672473	0.014720893	0.025418867	Rxfp1
ENSRNOG00000024127	-1.897316967	4.98E-10	2.41E-09	Atp13a5
ENSRNOG00000024149	-1.262779377	2.69E-18	2.83E-17	Prr18
ENSRNOG00000024172	-1.501848307	0.009523141	0.017030745	T2
ENSRNOG00000024221	-1.454102515	0.000501881	0.001128187	Mettl24
ENSRNOG00000024237	-2.058466229	1.76E-05	4.89E-05	Scel
ENSRNOG00000024245	-1.169210853	0.000378454	0.000866559	Zkscan2
ENSRNOG00000024259	-1.269381252	0.001550528	0.003203549	Tmem54
ENSRNOG00000024280	-1.041177843	0.01433793	0.024809667	Ccdc170
ENSRNOG00000024322	-1.334268338	7.39E-26	1.38E-24	Shroom2
ENSRNOG00000024346	1.744470809	4.85E-06	1.46E-05	Plet1
ENSRNOG00000024349	-1.569720407	2.38E-46	1.72E-44	Cbarp
ENSRNOG00000024363	1.199013572	4.19E-18	4.32E-17	Sertad1
ENSRNOG00000024365	1.319372511	5.90E-10	2.83E-09	Ect2
ENSRNOG00000024390	3.184187313	2.38E-22	3.45E-21	Osm
ENSRNOG00000024420	1.025281587	0.001333438	0.002791871	Eme1
ENSRNOG00000024435	-1.788654343	9.36E-16	7.90E-15	AABR07035946.1
ENSRNOG00000024452	-1.128621243	1.40E-36	5.46E-35	Carmil2
ENSRNOG00000024454	-1.224278723	1.89E-24	3.22E-23	Ccdc149
ENSRNOG00000024457	-1.284399838	3.85E-07	1.34E-06	Cyct
ENSRNOG00000024461	-2.301061294	2.09E-13	1.41E-12	11-Mar
ENSRNOG00000024479	-1.064060414	0.00081822	0.001774229	Klhl34
ENSRNOG00000024507	-1.798361315	3.51E-06	1.07E-05	AABR07057678.1
ENSRNOG00000024526	-1.852526228	0.00027833	0.000650255	Ttc34
ENSRNOG00000024617	-2.454017563	1.03E-22	1.54E-21	AC099444.1
ENSRNOG00000024636	-1.100070111	9.62E-13	6.16E-12	Gpr85
ENSRNOG00000024641	-1.333197961	3.04E-29	7.12E-28	LOC100910838
ENSRNOG00000024650	1.322590889	3.24E-09	1.43E-08	Ckap2
ENSRNOG00000024678	-1.599755078	0.001521129	0.003149026	Izumo1
ENSRNOG00000024688	2.402663603	3.04E-28	6.66E-27	Erfe
ENSRNOG00000024693	-1.923541036	0.00055078	0.001228916	Zfp831
ENSRNOG00000024730	-1.297484286	1.10E-12	6.99E-12	Ppm1e
ENSRNOG00000024733	1.188813472	0.000708134	0.00155275	Mnd1
ENSRNOG00000024799	2.432587181	1.53E-24	2.62E-23	Cd93
ENSRNOG00000024825	-1.906532791	4.58E-14	3.33E-13	Fam163a
ENSRNOG00000024846	1.301774438	3.57E-14	2.63E-13	Ier5l
ENSRNOG00000024852	-1.065305091	1.25E-18	1.35E-17	Tmx4
ENSRNOG00000024878	1.315975922	6.73E-07	2.26E-06	Rbm44
ENSRNOG00000024882	1.401853441	0.008601547	0.015512158	Pax1
ENSRNOG00000024904	-2.354006292	8.78E-16	7.43E-15	Pla2g4e
ENSRNOG00000024905	-1.196188801	4.14E-09	1.81E-08	Drc1
ENSRNOG00000024931	1.217058998	4.96E-20	5.86E-19	Ccdc88b
ENSRNOG00000024952	1.679656474	5.14E-13	3.37E-12	Atp8b1
ENSRNOG00000024953	-2.619243477	7.36E-28	1.57E-26	RGD1559441
ENSRNOG00000024961	-1.057730288	7.06E-17	6.60E-16	Usp35
ENSRNOG00000024975	-3.100192192	2.48E-30	6.29E-29	Atp8b3
ENSRNOG00000024990	-1.176325498	0.016658237	0.028434327	Ppp1r1c
ENSRNOG00000025005	-1.690465789	0.00051377	0.001152425	Ccdc190
ENSRNOG00000025012	-2.785153751	2.58E-17	2.50E-16	Chat
ENSRNOG00000025023	1.136964613	4.21E-16	3.67E-15	Stat6
ENSRNOG00000025059	-2.61906834	3.91E-46	2.79E-44	Nxph4
ENSRNOG00000025074	-1.1920922	0.029327629	0.047524937	Fgg
ENSRNOG00000025108	-3.030583942	1.19E-28	2.67E-27	Ankrd35
ENSRNOG00000025110	-2.071068574	1.75E-15	1.44E-14	Vwa3a
ENSRNOG00000025115	-1.780737384	2.12E-18	2.25E-17	Exph5
ENSRNOG00000025120	-1.169962772	6.62E-11	3.55E-10	Gli1
ENSRNOG00000025184	-1.382090088	2.09E-09	9.46E-09	Prss35
ENSRNOG00000025198	1.117404937	9.69E-07	3.20E-06	Gas2l3
ENSRNOG00000025209	1.057439651	2.25E-21	3.01E-20	Plxnd1
ENSRNOG00000025235	-2.42570062	1.92E-54	2.25E-52	Tmem130
ENSRNOG00000025297	2.029764168	1.55E-06	4.99E-06	Gpr171
ENSRNOG00000025332	1.156808269	3.79E-09	1.67E-08	Cd109
ENSRNOG00000025349	-1.804959455	5.22E-28	1.12E-26	Maneal
ENSRNOG00000025360	-1.090531598	0.004310429	0.008230198	Exd1
ENSRNOG00000025371	1.483442301	6.46E-29	1.48E-27	Spry1
ENSRNOG00000025423	-1.115689921	3.40E-11	1.89E-10	Map3k13
ENSRNOG00000025460	1.502691643	0.000318968	0.000737809	Tmem71
ENSRNOG00000025463	-2.133874671	2.21E-27	4.60E-26	LOC100125362
ENSRNOG00000025518	-1.241329646	5.23E-10	2.52E-09	Carmil3
ENSRNOG00000025520	-2.095772823	1.16E-10	6.07E-10	Lbx1
ENSRNOG00000025551	-1.011587009	7.58E-05	0.000193102	Rgs22
ENSRNOG00000025558	-1.023888544	5.78E-05	0.000149685	Palm2
ENSRNOG00000025584	-1.038536573	1.78E-21	2.40E-20	Agap2
ENSRNOG00000025589	-1.51996293	9.23E-32	2.60E-30	Jph4
ENSRNOG00000025594	-2.673871778	6.47E-59	1.08E-56	Scrt1
ENSRNOG00000025608	-1.343420516	0.001045697	0.002227933	Lrat
ENSRNOG00000025643	-1.143483754	1.19E-06	3.89E-06	Ccdc13
ENSRNOG00000025710	-1.596498539	0.001582976	0.003263661	Ces5a
ENSRNOG00000025736	1.867260053	0.000397765	0.000908381	Tcf23
ENSRNOG00000025745	-1.474569662	1.11E-23	1.80E-22	Gpr17
ENSRNOG00000025781	-1.206609194	6.17E-08	2.37E-07	Sec31b
ENSRNOG00000025787	-4.388074813	5.54E-11	3.00E-10	Spag6l
ENSRNOG00000025860	-2.525249036	2.19E-11	1.24E-10	Drc7
ENSRNOG00000025868	-1.869720357	0.00014902	0.000362791	Klhl33
ENSRNOG00000025881	-1.198259416	9.43E-08	3.53E-07	Rbms3
ENSRNOG00000025889	-2.483139982	1.71E-64	4.32E-62	Gnas
ENSRNOG00000025946	1.246986813	1.70E-17	1.67E-16	Igf2bp2
ENSRNOG00000025998	1.081598998	8.97E-10	4.23E-09	AABR07045485.1
ENSRNOG00000026037	1.215618161	0.002432538	0.004851421	Plb1
ENSRNOG00000026051	-2.381311879	0.004940555	0.009343183	AABR07044362.1
ENSRNOG00000026055	-3.643064285	7.53E-18	7.58E-17	Neurod6
ENSRNOG00000026059	-1.414363395	4.94E-28	1.07E-26	Paqr6
ENSRNOG00000026065	-1.620310136	1.22E-10	6.32E-10	Slit1
ENSRNOG00000026080	-1.154702848	0.001344823	0.002813473	LOC688390
ENSRNOG00000026091	-1.809129628	9.05E-19	9.90E-18	Slc10a4
ENSRNOG00000026110	-2.088955161	1.01E-05	2.90E-05	Scml4
ENSRNOG00000026112	1.09531076	2.91E-05	7.85E-05	Tmem202
ENSRNOG00000026143	1.027600591	7.67E-07	2.57E-06	Ckap2l
ENSRNOG00000026186	-1.479051062	6.73E-15	5.28E-14	Syde2
ENSRNOG00000026235	2.539302052	3.04E-42	1.70E-40	Hk3
ENSRNOG00000026238	-1.026629298	6.49E-23	9.91E-22	RGD1562618
ENSRNOG00000026306	1.520180895	7.57E-30	1.82E-28	Clec5a
ENSRNOG00000026316	1.061281505	1.17E-36	4.60E-35	Wdr43
ENSRNOG00000026328	-1.574009338	2.19E-12	1.36E-11	Gpr137c
ENSRNOG00000026336	-1.719349236	1.64E-16	1.48E-15	Tmem255b
ENSRNOG00000026392	-2.93575499	2.11E-16	1.89E-15	Cdh12
ENSRNOG00000026407	-1.037858762	2.18E-08	8.88E-08	Fam184a
ENSRNOG00000026420	-1.21728648	0.015773434	0.027068869	Iqcg
ENSRNOG00000026432	-1.921166033	3.67E-20	4.40E-19	Syt7
ENSRNOG00000026447	-1.244360853	1.13E-15	9.46E-15	Disp3
ENSRNOG00000026490	-1.023111977	2.23E-14	1.67E-13	Dnm3
ENSRNOG00000026527	-1.074673984	4.74E-24	7.82E-23	Snx32
ENSRNOG00000026577	-1.613950681	1.03E-09	4.83E-09	Cpne4
ENSRNOG00000026592	-1.794579105	0.001525237	0.003156276	Rhbdl2
ENSRNOG00000026607	2.12018552	0.00335231	0.006533264	Tnfsf18
ENSRNOG00000026644	1.293585399	2.00E-17	1.96E-16	Glipr1
ENSRNOG00000026679	-3.005684554	3.28E-42	1.83E-40	Scn4b
ENSRNOG00000026745	-1.854207761	1.19E-37	4.94E-36	Acsl6
ENSRNOG00000026770	-1.405850886	2.51E-12	1.55E-11	Tspy26
ENSRNOG00000026787	-2.128161576	7.53E-23	1.14E-21	Disp2
ENSRNOG00000026844	1.023262973	0.026351751	0.043116033	Lypd8
ENSRNOG00000026866	-1.69505008	4.19E-07	1.45E-06	Syn3
ENSRNOG00000026870	-1.350104534	1.46E-09	6.71E-09	Clic6
ENSRNOG00000026941	-1.877980137	1.64E-37	6.79E-36	Tril
ENSRNOG00000026944	-1.881140068	2.37E-09	1.06E-08	Gpr150
[truncated: 1,036 more rows]
