# Supplementary material for: Fidgetin-like 2 knockdown increases acute neuroinflammation and improves recovery in a rat model of spinal cord injury
Source: J Neuroinflammation. 2025 Mar 10;22:73. doi: 10.1186/s12974-025-03344-3 (PMC11895163; doi:10.1186/s12974-025-03344-3)
Supplement: Supplementary file 15 — Supplementary Material 15 [file 12974_2025_3344_MOESM15_ESM.csv]

ID	log2FoldChange	pvalue	padj	Gene.name
ENSRNOG00000000001	1.492489637	0.000755251	0.002663772	AABR07013255.1
ENSRNOG00000000007	-1.259223166	0.004800737	0.012040853	Gad1
ENSRNOG00000000010	-1.636399205	0.001101927	0.003612128	Cbln1
ENSRNOG00000000024	1.684596722	1.66E-07	2.58E-06	Hebp1
ENSRNOG00000000033	-1.006857623	3.90E-05	0.000238971	Tmcc2
ENSRNOG00000000054	-1.240035129	0.000497699	0.00188687	Abhd8
ENSRNOG00000000081	1.104013394	0.000463921	0.001780683	Antxr2
ENSRNOG00000000105	-1.159910432	5.15E-05	0.000297374	Cplx2
ENSRNOG00000000129	-1.269337766	0.000598871	0.002194837	Phf24
ENSRNOG00000000137	1.578378702	5.57E-09	1.45E-07	Ly86
ENSRNOG00000000187	1.399610933	7.23E-08	1.26E-06	Csf2rb
ENSRNOG00000000239	2.28730259	5.63E-06	4.88E-05	Ccl7
ENSRNOG00000000247	1.342240963	1.23E-06	1.39E-05	Mfsd11
ENSRNOG00000000277	-1.205905146	0.001261871	0.00403968	Tet1
ENSRNOG00000000307	1.563124785	3.12E-07	4.36E-06	Mical1
ENSRNOG00000000323	2.220092025	3.12E-08	6.27E-07	Prdm1
ENSRNOG00000000335	2.044113408	0.003932613	0.010245492	Ermap
ENSRNOG00000000341	1.188646226	0.000459655	0.001765168	Nid2
ENSRNOG00000000378	-1.132523491	0.000639713	0.002318076	AABR07044914.1
ENSRNOG00000000386	-1.161563892	0.000907094	0.003087926	Pbld1
ENSRNOG00000000441	1.323102521	1.48E-08	3.31E-07	Gpsm3
ENSRNOG00000000443	1.312303071	1.92E-06	2.01E-05	LOC103689965
ENSRNOG00000000454	1.228318713	0.01409605	0.029498261	RT1-DOb
ENSRNOG00000000455	1.62878781	0.004500716	0.011424895	Tap2
ENSRNOG00000000456	1.902753813	1.22E-12	1.08E-10	Psmb8
ENSRNOG00000000457	1.866585199	3.02E-10	1.25E-08	Tap1
ENSRNOG00000000459	1.954762253	9.71E-11	4.72E-09	Psmb9
ENSRNOG00000000463	-1.047885794	2.22E-05	0.000152421	Col11a2
ENSRNOG00000000479	1.754932121	7.05E-13	6.94E-11	Kifc1
ENSRNOG00000000487	-1.815686791	0.000473691	0.001812698	Grm4
ENSRNOG00000000515	4.074396838	2.87E-11	1.62E-09	Mapk13
ENSRNOG00000000521	1.103447431	8.28E-07	9.93E-06	Cdkn1a
ENSRNOG00000000528	1.776135166	4.18E-11	2.28E-09	Fgd2
ENSRNOG00000000529	1.327384418	5.49E-08	1.01E-06	Pim1
ENSRNOG00000000536	1.877748928	2.54E-06	2.53E-05	Mdga1
ENSRNOG00000000542	1.347274461	0.023982815	0.046100073	Dnah8
ENSRNOG00000000543	1.332852708	0.002211152	0.006371177	Frk
ENSRNOG00000000547	-1.645632531	0.000107851	0.000544829	Tspyl4
ENSRNOG00000000552	1.950296435	7.25E-06	5.97E-05	Col13a1
ENSRNOG00000000562	2.584791228	3.42E-05	0.000216564	Prf1
ENSRNOG00000000563	1.633328447	0.000352919	0.001423341	Adamts14
ENSRNOG00000000565	1.334361569	1.70E-07	2.63E-06	Sgpl1
ENSRNOG00000000568	1.118489465	2.54E-07	3.67E-06	Slc29a3
ENSRNOG00000000579	1.016336047	2.41E-10	1.03E-08	Marcks
ENSRNOG00000000606	-1.019156658	3.81E-06	3.57E-05	Pcdh15
ENSRNOG00000000632	1.937190262	9.18E-11	4.50E-09	Cdk1
ENSRNOG00000000636	-1.568238152	1.62E-09	5.22E-08	Rtkn2
ENSRNOG00000000640	2.062564314	1.77E-05	0.000126444	Egr2
ENSRNOG00000000655	2.236050188	4.26E-15	1.03E-12	Ptprc
ENSRNOG00000000692	1.313820596	7.95E-09	1.94E-07	Ung
ENSRNOG00000000693	-1.577801315	0.002412268	0.006845414	Svop
ENSRNOG00000000704	1.945617477	5.60E-09	1.45E-07	Cmklr1
ENSRNOG00000000708	-1.390945291	0.000719277	0.002556943	Sgsm1
ENSRNOG00000000716	-1.591137372	6.13E-05	0.000342841	Htr1f
ENSRNOG00000000723	1.428737877	1.67E-11	9.97E-10	RT1-CE5
ENSRNOG00000000775	-1.116284699	0.000130006	0.000631614	Mog
ENSRNOG00000000777	1.511324103	0.000165536	0.000771376	RT1-S3
ENSRNOG00000000787	1.331652227	0.019634926	0.03898012	AABR07044364.1
ENSRNOG00000000795	1.337681083	0.000360333	0.001446202	RT1-N3
ENSRNOG00000000815	2.589485436	2.27E-12	1.81E-10	Smpdl3a
ENSRNOG00000000816	1.702267352	1.01E-09	3.49E-08	Ppp1r18
ENSRNOG00000000818	1.433950294	1.33E-09	4.47E-08	Nrm
ENSRNOG00000000824	1.261926082	5.53E-06	4.82E-05	Dse
ENSRNOG00000000825	1.128373031	0.007117	0.016735689	Calhm5
ENSRNOG00000000827	1.120690261	6.34E-05	0.000353041	Ier3
ENSRNOG00000000840	-1.483847766	0.003143117	0.008506844	Atp6v1g2
ENSRNOG00000000853	1.967736088	4.14E-14	6.72E-12	Aif1
ENSRNOG00000000854	3.04796679	5.69E-08	1.04E-06	Ncr3
ENSRNOG00000000855	3.552806136	1.71E-12	1.41E-10	Lst1
ENSRNOG00000000857	1.085482212	0.001922803	0.005689255	Msh5
ENSRNOG00000000858	1.019505876	0.00165648	0.005043452	Sapcd1
ENSRNOG00000000860	-1.372554914	0.000127993	0.000623757	Vwa7
ENSRNOG00000000886	-1.950777024	6.04E-06	5.14E-05	Caln1
ENSRNOG00000000907	1.580750978	1.04E-14	2.13E-12	Alox5ap
ENSRNOG00000000913	2.163564086	1.11E-10	5.29E-09	Gusb
ENSRNOG00000000937	1.418828901	2.77E-05	0.000182556	Slc46a3
ENSRNOG00000000967	-1.886274454	5.88E-10	2.22E-08	Aacs
ENSRNOG00000000981	1.579221478	4.07E-08	7.80E-07	Scarb1
ENSRNOG00000000986	-1.462000198	8.52E-05	0.000450997	Camsap3
ENSRNOG00000000991	1.96020409	4.96E-10	1.92E-08	Arpc1b
ENSRNOG00000000994	2.262528611	1.08E-13	1.39E-11	Stxbp2
ENSRNOG00000001009	1.318774364	5.60E-06	4.86E-05	Bri3
ENSRNOG00000001082	-1.193445781	0.001828926	0.005463868	Abcb9
ENSRNOG00000001124	-1.109153615	2.37E-05	0.000160846	Rnft2
ENSRNOG00000001128	-1.413554226	0.002994561	0.008177894	Tesc
ENSRNOG00000001141	-1.363326661	1.07E-05	8.15E-05	Srrm4
ENSRNOG00000001143	-1.242579562	9.91E-09	2.33E-07	Cit
ENSRNOG00000001149	1.328517814	3.21E-06	3.08E-05	Pxn
ENSRNOG00000001152	-2.790810403	0.000195755	0.000886216	Glp1r
ENSRNOG00000001157	-1.039332174	0.002580241	0.007239852	Umodl1
ENSRNOG00000001158	1.489952802	1.68E-08	3.70E-07	Abcg1
ENSRNOG00000001187	3.08429273	2.57E-07	3.70E-06	Oasl
ENSRNOG00000001189	1.050316957	6.50E-05	0.000360644	Sik1
ENSRNOG00000001195	1.416094011	0.00116282	0.003778686	Trpv4
ENSRNOG00000001201	1.307578378	4.44E-09	1.21E-07	Cstb
ENSRNOG00000001219	-1.505331294	5.27E-05	0.00030298	Tspear
ENSRNOG00000001223	1.058569599	1.24E-07	1.99E-06	Pttg1ip
ENSRNOG00000001224	2.291061801	3.18E-16	1.19E-13	Itgb2
ENSRNOG00000001227	-1.327047256	4.05E-07	5.45E-06	Adarb1
ENSRNOG00000001229	2.673785881	4.62E-07	6.07E-06	Col18a1
ENSRNOG00000001249	1.524329363	8.41E-05	0.000447102	Col6a1
ENSRNOG00000001254	1.376857513	0.000109701	0.000552242	Col6a2
ENSRNOG00000001261	-1.476664867	0.001320233	0.004185657	Ftcd
ENSRNOG00000001270	2.390649146	6.31E-14	9.11E-12	Hvcn1
ENSRNOG00000001271	1.403081748	4.52E-06	4.11E-05	Card6
ENSRNOG00000001284	-1.680658964	0.009423857	0.021116146	Uncx
ENSRNOG00000001289	1.004822595	3.52E-08	6.94E-07	LOC498154
ENSRNOG00000001300	1.839611273	2.43E-08	5.05E-07	P2rx4
ENSRNOG00000001313	-1.271742338	0.000956845	0.003221506	Gnaz
ENSRNOG00000001314	1.554055658	7.74E-07	9.37E-06	Fam20c
ENSRNOG00000001338	1.672394382	0.001391173	0.00437794	Hpd
ENSRNOG00000001348	1.366799565	6.72E-08	1.19E-06	Erp29
ENSRNOG00000001368	-2.114375031	1.70E-05	0.000122204	Rph3a
ENSRNOG00000001369	2.224176009	1.02E-05	7.91E-05	Oas1a
ENSRNOG00000001374	-1.087902447	0.002717861	0.007558632	Rasal1
ENSRNOG00000001383	1.656627298	2.43E-08	5.05E-07	Slc8b1
ENSRNOG00000001392	-1.260849802	0.011630604	0.025151441	Lhx5
ENSRNOG00000001408	-1.471962862	0.00105021	0.003474432	Actl6b
ENSRNOG00000001414	1.824033383	0.00106584	0.003517272	Serpine1
ENSRNOG00000001424	1.033617648	4.27E-05	0.000255503	Cux1
ENSRNOG00000001425	1.228996995	6.76E-06	5.65E-05	Sh2b2
ENSRNOG00000001431	2.146783263	5.16E-10	1.98E-08	Rasa4
ENSRNOG00000001452	-1.01276789	0.002497849	0.007046353	Fzd9
ENSRNOG00000001470	-1.175840698	2.50E-05	0.000167641	Limk1
ENSRNOG00000001480	3.082775614	1.94E-13	2.24E-11	Ncf1
ENSRNOG00000001484	-1.020509059	3.60E-05	0.000224492	Castor2
ENSRNOG00000001492	-1.093369245	0.000720978	0.002562409	Slc8a2
ENSRNOG00000001506	-1.283510095	0.003385144	0.009034513	Tmem35a
ENSRNOG00000001514	1.229905534	1.21E-09	4.13E-08	Cdca7
ENSRNOG00000001516	-1.793500921	2.08E-06	2.14E-05	Rapgef4
ENSRNOG00000001527	1.034063014	8.40E-05	0.000446669	Cd80
ENSRNOG00000001572	-1.457905786	8.02E-07	9.65E-06	Hoxd1
ENSRNOG00000001580	-1.20498723	0.01446961	0.0301677	Hoxd9
ENSRNOG00000001607	1.487323906	4.52E-05	0.000268205	Adamts1
ENSRNOG00000001628	-1.47833595	0.001756367	0.005285217	Pcp4
ENSRNOG00000001645	1.323756988	0.0009974	0.003325583	Filip1l
ENSRNOG00000001658	-1.827772807	1.14E-06	1.30E-05	Kcnj6
ENSRNOG00000001704	1.439794651	4.52E-07	5.95E-06	Runx1
ENSRNOG00000001707	-1.632401315	0.000163001	0.000761589	Vwa5b2
ENSRNOG00000001711	-1.045975104	0.000481003	0.001835062	Hrasls
ENSRNOG00000001714	-1.912703193	3.04E-05	0.000196881	Atp13a4
ENSRNOG00000001739	2.147573614	7.26E-14	9.77E-12	Meltf
ENSRNOG00000001752	2.286922966	6.68E-15	1.46E-12	Nrros
ENSRNOG00000001757	1.016681641	2.77E-06	2.71E-05	Tm4sf19
ENSRNOG00000001782	1.419870845	3.50E-07	4.81E-06	Osbpl11
ENSRNOG00000001796	-1.477033866	0.001600093	0.004901161	Dgkg
ENSRNOG00000001830	1.812917469	4.47E-06	4.07E-05	Arntl2
ENSRNOG00000001851	-1.439517749	0.000165124	0.00076975	Far2
ENSRNOG00000001854	-1.193235118	6.42E-06	5.42E-05	Tmtc1
ENSRNOG00000001859	1.135800082	0.001529685	0.004723181	Sdf2l1
ENSRNOG00000001872	-1.036460809	0.010438212	0.022944825	Lrrc74b
ENSRNOG00000001874	-1.524391987	2.06E-07	3.09E-06	Slc7a4
ENSRNOG00000001889	1.773237199	9.20E-09	2.19E-07	Comt
ENSRNOG00000001908	1.561115245	8.40E-12	5.58E-10	Klhl6
ENSRNOG00000001915	-1.507782237	0.011292863	0.024532289	Chodl
ENSRNOG00000001931	-1.419227991	0.00048983	0.001865121	Fgf12
ENSRNOG00000001959	3.490134494	7.27E-08	1.27E-06	Mx1
ENSRNOG00000001962	1.720579218	0.001301369	0.004145051	Fam3b
ENSRNOG00000001963	2.387378517	5.26E-06	4.62E-05	Mx2
ENSRNOG00000001976	2.118358059	0.003639233	0.009597112	Tmprss2
ENSRNOG00000002005	2.034821517	0.022976726	0.044470262	Tmprss11f
ENSRNOG00000002014	3.850583066	5.38E-15	1.26E-12	Stap1
ENSRNOG00000002050	1.312891479	0.000309619	0.00128087	Igfbp7
ENSRNOG00000002053	-1.092199867	0.001084877	0.003569617	Fras1
ENSRNOG00000002057	2.46584507	1.63E-06	1.77E-05	Slc10a6
ENSRNOG00000002073	-1.392209456	3.30E-05	0.000210534	Brdt
ENSRNOG00000002079	-1.409460569	1.33E-07	2.12E-06	Mapk10
ENSRNOG00000002134	1.406163466	0.005366502	0.013166163	Gbp6
ENSRNOG00000002142	-1.290111827	3.40E-05	0.000215582	Cds1
ENSRNOG00000002145	-1.291019775	0.000320389	0.001316431	Tmprss7
ENSRNOG00000002161	1.285116816	1.12E-07	1.82E-06	Tlr6
ENSRNOG00000002164	-1.092678963	0.000691494	0.002476633	Nmu
ENSRNOG00000002185	1.203351991	6.34E-06	5.36E-05	Pgm2
ENSRNOG00000002188	3.202461692	8.26E-12	5.51E-10	Hpse
ENSRNOG00000002202	-2.224608432	0.002227659	0.006409356	Sowahb
ENSRNOG00000002217	1.038010331	0.003166583	0.008554175	LOC100910270
ENSRNOG00000002238	1.341209634	7.75E-07	9.37E-06	Sema5b
ENSRNOG00000002256	-1.138649105	3.36E-06	3.21E-05	Art3
ENSRNOG00000002273	1.396221605	1.34E-09	4.50E-08	Naaa
ENSRNOG00000002278	1.814273245	1.55E-09	5.03E-08	Tec
ENSRNOG00000002302	-1.435150315	0.01136899	0.024673828	Corin
ENSRNOG00000002309	2.771409813	1.35E-11	8.22E-10	Hlx
ENSRNOG00000002312	1.271406733	3.62E-05	0.000225392	Atp10d
ENSRNOG00000002338	-1.105819532	9.43E-06	7.42E-05	Dgke
ENSRNOG00000002339	-1.0059263	0.001910647	0.005660716	Mark1
ENSRNOG00000002341	1.542140567	5.81E-06	5.01E-05	Trim25
ENSRNOG00000002343	-1.109747285	0.007545121	0.017576993	Uchl1
ENSRNOG00000002358	1.986087007	1.59E-08	3.52E-07	Scpep1
ENSRNOG00000002361	-1.077282809	0.006528803	0.015571195	Prkg2
ENSRNOG00000002364	-1.026872189	0.000151018	0.000715803	Rnf112
ENSRNOG00000002369	-1.353197441	6.65E-06	5.58E-05	Rgs8
ENSRNOG00000002396	4.163034251	1.57E-11	9.44E-10	Serpinb8
ENSRNOG00000002408	2.302610076	3.67E-09	1.03E-07	Rbm47
ENSRNOG00000002419	-1.020220516	2.58E-05	0.000172095	Plp1
ENSRNOG00000002425	1.114162959	5.63E-08	1.03E-06	Pctp
ENSRNOG00000002470	2.106704829	3.31E-09	9.43E-08	Ifi47
ENSRNOG00000002471	1.388910167	2.11E-07	3.15E-06	Polq
ENSRNOG00000002496	-1.599041517	1.69E-06	1.82E-05	Stxbp5l
ENSRNOG00000002501	-1.407271806	0.020442135	0.040318211	Ddx3y
ENSRNOG00000002524	-1.212601547	0.000211318	0.000942311	Gpr37
ENSRNOG00000002525	1.489367191	0.0007074	0.002522125	Ptgs2
ENSRNOG00000002537	-1.163285389	4.52E-08	8.56E-07	Wnk3
ENSRNOG00000002540	1.798276571	2.64E-05	0.000175495	Rhoh
ENSRNOG00000002571	-1.294241767	0.004088351	0.010570364	Tekt5
ENSRNOG00000002592	-1.321580975	0.002982308	0.008152395	Rps6ka6
ENSRNOG00000002595	-1.443942388	6.11E-05	0.000342242	Dpp10
ENSRNOG00000002599	1.266492415	1.76E-07	2.71E-06	Grap
ENSRNOG00000002626	-1.190925118	0.008103506	0.01862422	Car10
ENSRNOG00000002636	-1.390470094	1.08E-06	1.25E-05	Abat
ENSRNOG00000002652	-1.037124362	2.69E-05	0.000178078	Rap1gap2
ENSRNOG00000002660	-1.504801582	0.00076896	0.002703489	Magee1
ENSRNOG00000002701	2.737689441	8.15E-07	9.80E-06	Hgd
ENSRNOG00000002711	1.333067296	5.69E-07	7.28E-06	Nuf2
ENSRNOG00000002734	-1.684055695	0.000533091	0.001997472	AABR07042077.1
ENSRNOG00000002768	-1.66398307	0.009579507	0.021358502	Tmem114
ENSRNOG00000002775	2.661773127	1.27E-11	7.76E-10	Npl
ENSRNOG00000002776	1.757056356	0.002471154	0.006986069	Sell
ENSRNOG00000002793	-1.098479952	0.000898131	0.003065778	Sstr2
ENSRNOG00000002794	2.99593626	8.25E-05	0.000440549	Selp
ENSRNOG00000002802	2.76701802	1.79E-07	2.75E-06	Cxcl1
ENSRNOG00000002812	-1.115517176	0.013045712	0.027660634	Lhx1
ENSRNOG00000002820	1.501613595	0.000882324	0.003021244	LOC24906
ENSRNOG00000002826	-1.790897449	2.42E-10	1.03E-08	Hsd17b7
ENSRNOG00000002827	-1.290205622	0.004910927	0.012259467	Rbfox1
ENSRNOG00000002863	-1.756890891	7.34E-07	8.95E-06	Cacna1e
ENSRNOG00000002886	-1.071950763	7.44E-07	9.06E-06	Myh10
ENSRNOG00000002916	-1.608984146	0.000348195	0.001408258	Car4
ENSRNOG00000002917	-1.231199369	2.05E-15	5.87E-13	Sec14l5
ENSRNOG00000002937	1.707198498	1.66E-06	1.79E-05	Ren
ENSRNOG00000002946	1.898518767	9.54E-09	2.25E-07	Socs3
ENSRNOG00000002948	1.341239771	7.50E-08	1.30E-06	Abcc3
ENSRNOG00000002950	2.317399027	1.05E-12	9.61E-11	Lyl1
ENSRNOG00000002968	2.278010757	3.34E-08	6.64E-07	Tnfsf4
ENSRNOG00000002972	-1.415243782	0.001845313	0.005508644	Spata46
ENSRNOG00000003025	-1.450775046	0.003357402	0.008970854	AABR07039336.2
ENSRNOG00000003062	-1.247751818	0.012075861	0.025936162	AABR07039218.1
ENSRNOG00000003064	2.669857038	3.20E-08	6.39E-07	Bst1
ENSRNOG00000003104	2.088366746	4.69E-09	1.26E-07	Trpv2
ENSRNOG00000003109	-1.38638842	0.013214163	0.027946276	Btbd17
ENSRNOG00000003135	2.246278812	1.09E-05	8.31E-05	Fcrlb
ENSRNOG00000003144	1.058466523	0.000492886	0.001872323	Gprc5c
ENSRNOG00000003170	1.217140915	9.68E-11	4.72E-09	Nlrp3
ENSRNOG00000003195	-1.284572267	3.32E-05	0.000211429	Caskin1
ENSRNOG00000003198	-1.363459266	0.001723444	0.00520605	RGD1305733
ENSRNOG00000003208	1.700271064	6.59E-06	5.54E-05	Ercc6l
ENSRNOG00000003209	-1.395056912	0.005481358	0.013401998	Pcp4l1
ENSRNOG00000003217	2.394728276	2.59E-10	1.09E-08	Lgals3bp
ENSRNOG00000003233	1.341936311	0.000336023	0.001368523	Serpinf2
ENSRNOG00000003241	-1.694089464	0.00155015	0.004774194	Gabrg2
ENSRNOG00000003243	1.090711125	3.84E-05	0.000236157	Wdr81
ENSRNOG00000003251	-1.300824405	0.002178549	0.006296831	B3galt2
ENSRNOG00000003266	-1.395499489	0.003043318	0.008290909	LOC100361655
ENSRNOG00000003269	1.187608031	3.01E-07	4.23E-06	Atp6v0e1
ENSRNOG00000003283	1.316873326	7.24E-09	1.79E-07	Rcsd1
ENSRNOG00000003284	-1.715425844	6.50E-07	8.10E-06	Epn3
ENSRNOG00000003285	-1.226647061	0.001846842	0.005511117	Mpv17l
ENSRNOG00000003288	-1.403408722	0.000187261	0.000857978	Cacng5
ENSRNOG00000003291	1.870585495	2.05E-09	6.35E-08	Creg1
ENSRNOG00000003300	1.091187585	2.32E-05	0.000158318	Btg2
ENSRNOG00000003305	2.009048622	4.58E-05	0.000271012	Cxcr3
ENSRNOG00000003313	-1.608123236	0.006931718	0.016363553	Glra2
ENSRNOG00000003357	1.23932533	0.000751224	0.002652176	Col3a1
ENSRNOG00000003365	-1.215101545	0.000647003	0.002338571	Cadm3
ENSRNOG00000003374	-1.224884457	0.005909657	0.014315776	LOC103690141
ENSRNOG00000003386	-1.485800351	0.005782266	0.014050425	Rbfox3
ENSRNOG00000003388	2.049603033	5.30E-12	3.83E-10	Cenpf
ENSRNOG00000003435	-2.135691087	0.000123798	0.000606882	Mcf2
ENSRNOG00000003469	-1.621415838	0.000443901	0.001717661	MAST1
ENSRNOG00000003479	1.072310391	7.56E-06	6.16E-05	Rnf150
ENSRNOG00000003480	1.86046275	0.000210151	0.000938437	Aim2
ENSRNOG00000003486	2.474061999	1.53E-06	1.66E-05	Mnda
ENSRNOG00000003498	3.019940729	0.000693101	0.002480698	Olr1585
ENSRNOG00000003512	-1.862820303	0.000728149	0.002585562	Gabra1
ENSRNOG00000003546	1.093977612	3.83E-06	3.59E-05	Tnfrsf12a
ENSRNOG00000003554	-1.030637387	3.75E-09	1.05E-07	Piga
ENSRNOG00000003562	-1.319610977	0.000173861	0.000803743	Susd4
ENSRNOG00000003585	-1.431756305	2.07E-06	2.13E-05	Sytl5
ENSRNOG00000003595	-1.88890246	0.00066671	0.002400978	Lhx4
ENSRNOG00000003596	1.005157161	0.002765237	0.007674117	Itgb1bp2
ENSRNOG00000003597	-1.197490639	0.001696493	0.005141412	Tuba4a
ENSRNOG00000003603	-1.624473715	3.99E-05	0.000243529	Arhgap44
ENSRNOG00000003606	-2.807437506	0.00237567	0.006752513	AABR07014550.1
ENSRNOG00000003616	-1.520866964	0.00026961	0.001144224	Grem2
ENSRNOG00000003622	3.279415382	7.74E-13	7.38E-11	Cybb
ENSRNOG00000003650	1.457166873	3.38E-10	1.38E-08	Nt5c
ENSRNOG00000003657	1.675489535	1.26E-06	1.42E-05	Pkmyt1
ENSRNOG00000003675	-1.063656406	0.000126363	0.000616385	Ptchd1
ENSRNOG00000003680	-1.879637259	8.26E-12	5.51E-10	Gabrb2
ENSRNOG00000003703	1.748825714	4.21E-15	1.03E-12	Mcm6
ENSRNOG00000003704	-1.255995911	0.000178251	0.000821623	Fam184b
ENSRNOG00000003709	1.709544365	0.019693	0.039079204	Kmo
ENSRNOG00000003715	1.50901205	0.002696158	0.007508887	Srpx2
ENSRNOG00000003716	2.289082541	2.66E-13	2.93E-11	Batf3
ENSRNOG00000003722	2.305144259	5.20E-05	0.00029977	Dusp27
ENSRNOG00000003734	-2.349347818	1.67E-07	2.59E-06	AABR07041600.1
ENSRNOG00000003738	-1.427991852	0.000702408	0.002506029	Ush2a
ENSRNOG00000003741	-1.620823265	0.000143028	0.000684528	Nptx1
ENSRNOG00000003742	-1.122435074	0.001801389	0.005402646	Cdkl5
ENSRNOG00000003745	2.975873686	8.84E-23	1.99E-19	Atf3
ENSRNOG00000003748	1.762912435	1.46E-07	2.30E-06	RGD1565785
ENSRNOG00000003749	-1.020023834	0.0015169	0.004691067	Xk
ENSRNOG00000003756	-1.255161134	0.000915559	0.003112029	Lancl3
ENSRNOG00000003759	1.0296487	1.18E-06	1.34E-05	Galc
ENSRNOG00000003802	2.021610721	2.20E-09	6.75E-08	Pttg1
ENSRNOG00000003806	2.449497651	3.82E-10	1.53E-08	Gpr65
ENSRNOG00000003807	-1.058436685	0.0010661	0.003517392	Wnt9b
ENSRNOG00000003809	2.011436277	4.09E-10	1.61E-08	Sat1
ENSRNOG00000003813	-1.340160149	2.47E-07	3.59E-06	Kcnk10
ENSRNOG00000003845	-1.474585096	4.63E-05	0.000273212	Wnt3
ENSRNOG00000003866	2.200220657	6.18E-14	9.06E-12	Cxcr4
ENSRNOG00000003872	1.053976162	0.003924091	0.010228369	NEWGENE_620180
ENSRNOG00000003878	-1.657162249	5.10E-09	1.35E-07	Thsd7b
ENSRNOG00000003887	-1.814243683	0.000280642	0.001183388	Lgi2
ENSRNOG00000003895	2.524580472	1.33E-07	2.12E-06	Rgs1
ENSRNOG00000003897	1.82668424	0.000225512	0.000990179	Col1a1
ENSRNOG00000003905	-1.591831936	2.75E-05	0.000181023	Nsf
ENSRNOG00000003954	2.35870495	1.40E-08	3.16E-07	Il2rg
ENSRNOG00000003959	3.148496233	2.52E-07	3.64E-06	Rgs18
ENSRNOG00000003975	1.13963753	6.72E-08	1.19E-06	Pfn1
ENSRNOG00000003988	-1.01767822	0.000214787	0.000955074	Dnajc27
ENSRNOG00000003997	-1.495320671	0.000496514	0.001883738	Pld5
ENSRNOG00000004063	1.080939179	0.000487833	0.001858867	Sh3pxd2b
ENSRNOG00000004072	1.098630056	2.80E-05	0.000184216	Myo1c
ENSRNOG00000004077	-1.449558171	0.001220574	0.003932265	Kcnc2
ENSRNOG00000004100	1.466267182	5.71E-07	7.29E-06	Trib1
ENSRNOG00000004111	2.026638412	2.59E-09	7.71E-08	Soat1
ENSRNOG00000004118	-1.358176028	3.34E-07	4.63E-06	Frmpd4
ENSRNOG00000004124	-1.881180465	0.000213057	0.000948722	Grpr
ENSRNOG00000004149	-1.897382842	0.00022471	0.000987482	Mgat4c
ENSRNOG00000004171	-1.210536558	3.24E-05	0.000207592	Dnah9
ENSRNOG00000004179	-1.095624556	0.011874814	0.025581147	Nts
ENSRNOG00000004192	2.099055619	1.20E-11	7.44E-10	Arhgap30
ENSRNOG00000004195	1.609040482	4.43E-06	4.04E-05	Dtl
ENSRNOG00000004200	-1.119999927	0.007112935	0.016731128	Sybu
ENSRNOG00000004201	-1.303097262	5.09E-06	4.50E-05	Rims2
ENSRNOG00000004207	-1.322775668	1.95E-10	8.57E-09	Eml5
ENSRNOG00000004217	1.798490334	1.94E-07	2.93E-06	Stk10
ENSRNOG00000004221	-1.41638472	1.09E-06	1.26E-05	Lgr5
ENSRNOG00000004229	-1.143487985	0.004043525	0.010477168	Tac3
ENSRNOG00000004242	1.236062395	4.93E-07	6.42E-06	Pole2
ENSRNOG00000004249	1.793060826	7.96E-08	1.37E-06	Tlr7
ENSRNOG00000004269	-1.550006407	0.000310945	0.001286018	Myt1l
ENSRNOG00000004273	4.885765606	2.36E-14	4.04E-12	Ifitm1
ENSRNOG00000004284	1.021828784	9.69E-08	1.61E-06	Btg1
ENSRNOG00000004327	-1.403441842	0.002420109	0.006862717	Ddc
ENSRNOG00000004333	-1.08065341	0.002403545	0.006823119	Flywch1
ENSRNOG00000004342	2.552863494	1.28E-07	2.05E-06	Ahr
ENSRNOG00000004353	-1.026911133	0.014858566	0.030835686	Ppfia2
ENSRNOG00000004361	1.368151873	3.13E-07	4.37E-06	Parp10
ENSRNOG00000004367	1.425022398	6.58E-07	8.18E-06	Elk3
ENSRNOG00000004404	2.732635408	1.32E-12	1.15E-10	Tac4
ENSRNOG00000004409	1.275856169	1.26E-11	7.72E-10	Sash3
ENSRNOG00000004444	1.365129365	5.54E-08	1.02E-06	Ikzf1
ENSRNOG00000004459	-1.121245353	0.003653265	0.009624367	Sdr9c7
ENSRNOG00000004461	-1.346309685	1.44E-06	1.59E-05	NEWGENE_6497122
ENSRNOG00000004473	-1.237223399	0.000120015	0.000593516	Ppargc1a
ENSRNOG00000004476	-1.154248475	4.44E-06	4.04E-05	Wif1
ENSRNOG00000004487	1.270380721	9.05E-06	7.15E-05	Nek2
ENSRNOG00000004489	1.369754265	2.13E-06	2.17E-05	Adgre5
ENSRNOG00000004498	2.091965477	0.000954054	0.003215795	Scin
ENSRNOG00000004499	-1.290516566	0.001348157	0.004260456	Gpr135
ENSRNOG00000004500	1.551458302	4.10E-11	2.24E-09	Myc
ENSRNOG00000004517	1.69047506	3.07E-05	0.000198464	Igf1
ENSRNOG00000004527	-1.315265679	0.020859828	0.04103406	Lin7a
ENSRNOG00000004534	-1.208408258	0.005646756	0.01377155	Spdya
ENSRNOG00000004540	1.219570794	9.91E-05	0.000510483	Clec3b
ENSRNOG00000004560	-1.26327457	3.59E-05	0.000224261	Cacna1b
ENSRNOG00000004575	1.94812	1.99E-08	4.27E-07	Il1a
ENSRNOG00000004578	1.711941584	0.000169353	0.000787062	Cthrc1
ENSRNOG00000004583	-4.084288492	0.000963767	0.003236367	Mb
ENSRNOG00000004589	-1.026979213	0.002588379	0.007260098	Galnt16
ENSRNOG00000004614	-1.733010984	0.004893364	0.012224478	Lypd6b
ENSRNOG00000004649	1.00403525	0.014728981	0.030623285	Il1b
ENSRNOG00000004650	-1.275224013	0.000588188	0.00216223	Begain
ENSRNOG00000004662	2.023103216	0.000135418	0.000653467	AC115277.1
ENSRNOG00000004673	1.032943086	1.29E-07	2.07E-06	Rbm43
ENSRNOG00000004676	-1.169753606	0.001091544	0.003585557	Pak3
ENSRNOG00000004680	-1.242054553	0.00017155	0.000795394	Kif5c
ENSRNOG00000004682	1.311912231	0.000312078	0.001288671	Parpbp
ENSRNOG00000004695	-1.003487895	7.51E-06	6.13E-05	Celf5
ENSRNOG00000004700	1.00389643	3.84E-06	3.59E-05	Nxt1
ENSRNOG00000004725	3.267822863	5.72E-10	2.16E-08	Cela1
ENSRNOG00000004731	-1.720565084	5.79E-05	0.000328022	Ano3
ENSRNOG00000004737	1.010088287	3.01E-07	4.23E-06	Cd48
ENSRNOG00000004753	-1.637325775	1.03E-06	1.19E-05	Napb
ENSRNOG00000004756	-2.239133054	4.87E-05	0.000285365	Syt2
ENSRNOG00000004772	3.046574487	1.51E-20	2.15E-17	Cytip
ENSRNOG00000004828	-2.256844472	2.71E-05	0.000178943	Acvr1c
ENSRNOG00000004839	-1.269949011	0.003328283	0.00890995	B4galnt1
ENSRNOG00000004860	1.001185478	0.000640376	0.002319412	Myh9
ENSRNOG00000004861	1.857930937	6.64E-05	0.00036596	Itga4
ENSRNOG00000004873	1.303801203	2.09E-08	4.47E-07	Prkch
ENSRNOG00000004899	-1.349144342	2.78E-05	0.000183101	Kcns3
ENSRNOG00000004918	-1.501269469	5.45E-05	0.000312011	Kcna4
ENSRNOG00000004921	1.748137952	3.64E-10	1.47E-08	Nusap1
ENSRNOG00000004937	-1.619094592	0.000106805	0.000540605	AABR07057765.1
ENSRNOG00000004939	-1.133230324	0.019404568	0.038566578	Ttll6
ENSRNOG00000004998	-1.392955486	0.001908979	0.005657925	Jakmip1
ENSRNOG00000005003	-1.33745726	0.000510162	0.001925771	Ptprn2
ENSRNOG00000005008	1.285077559	7.64E-05	0.000412829	Angpt4
ENSRNOG00000005018	-1.260291289	0.000330313	0.001349458	Scn2a
ENSRNOG00000005037	1.579393768	3.83E-10	1.53E-08	Kif18a
ENSRNOG00000005038	1.759817107	2.54E-05	0.000169744	Ube2t
ENSRNOG00000005048	-1.751289914	0.006443673	0.015410188	Trhr
ENSRNOG00000005058	-1.148919924	0.000765838	0.00269507	Lpcat4
ENSRNOG00000005063	-1.053393511	0.00138102	0.00435295	Atl1
ENSRNOG00000005111	-1.462951404	0.000683051	0.002451416	Nutm1
ENSRNOG00000005114	-1.213335592	0.004025183	0.010436567	Tmem74
ENSRNOG00000005115	2.163134085	3.16E-09	9.09E-08	Asf1b
ENSRNOG00000005126	1.0194744	4.74E-08	8.93E-07	Pqlc3
ENSRNOG00000005148	-1.460099047	0.001422086	0.00445208	Scrt2
ENSRNOG00000005159	-2.102542041	5.99E-10	2.25E-08	Fam135b
ENSRNOG00000005176	-1.311047393	0.004780586	0.012001502	Map7d2
ENSRNOG00000005180	-1.868730611	0.000187256	0.000857978	Vstm2a
ENSRNOG00000005185	-1.128208106	0.003561625	0.009424026	Nxph3
ENSRNOG00000005206	-1.177090706	0.000465201	0.001785162	Kcnq3
ENSRNOG00000005275	1.417192944	2.44E-09	7.32E-08	Shmt1
ENSRNOG00000005277	1.536719514	0.002820009	0.007798624	Ptprv
ENSRNOG00000005278	-1.49977289	8.85E-08	1.49E-06	Trhde
ENSRNOG00000005299	-1.596603498	4.05E-05	0.000246654	Kif5a
ENSRNOG00000005302	2.548324951	4.16E-15	1.03E-12	Slc2a9
ENSRNOG00000005307	-1.568363714	0.001293426	0.004123091	Slc4a10
ENSRNOG00000005309	-1.945433449	1.18E-07	1.91E-06	Scn8a
ENSRNOG00000005332	-1.000030651	0.003827945	0.010007586	Csdc2
ENSRNOG00000005352	1.250962326	0.000162977	0.000761589	Elf4
ENSRNOG00000005359	-1.082308681	0.000207082	0.000928685	Csrnp3
ENSRNOG00000005365	-1.274099321	0.001614448	0.004937445	Kcnip1
ENSRNOG00000005369	-1.582421525	0.000359904	0.001445218	Kcnj3
ENSRNOG00000005370	1.29271341	0.021044892	0.041336117	S1pr4
ENSRNOG00000005375	-1.096460772	0.009511756	0.021252172	RGD1564053
ENSRNOG00000005376	1.146587383	2.21E-09	6.76E-08	Mad2l1
ENSRNOG00000005378	1.866458575	2.11E-09	6.50E-08	Gna15
ENSRNOG00000005391	-1.003980606	5.17E-06	4.56E-05	Prex2
ENSRNOG00000005392	1.381786782	2.06E-08	4.41E-07	Ngfr
ENSRNOG00000005404	-1.546931836	9.03E-12	5.88E-10	Rasgrp1
ENSRNOG00000005410	1.335262646	1.42E-09	4.68E-08	Cdca7l
ENSRNOG00000005438	-1.588438654	0.00062744	0.002284646	Pcsk2
ENSRNOG00000005479	-1.188269826	2.53E-05	0.00016952	Slc1a2
ENSRNOG00000005519	-1.850470551	1.22E-07	1.97E-06	Grm3
ENSRNOG00000005530	-1.022119493	0.000311394	0.0012872	Rps6kl1
ENSRNOG00000005550	-1.618724486	0.002531544	0.007128564	Lrfn5
ENSRNOG00000005565	1.455223108	5.17E-08	9.58E-07	Traf3ip3
ENSRNOG00000005574	2.151785169	0.000240535	0.00104611	Adamts8
ENSRNOG00000005575	1.122318842	2.70E-07	3.86E-06	Abi3
ENSRNOG00000005615	1.467201833	4.62E-15	1.10E-12	Gadd45a
ENSRNOG00000005619	-1.143206065	0.002000779	0.005872507	Misp3
ENSRNOG00000005620	2.167623183	5.55E-12	3.97E-10	Lcp2
ENSRNOG00000005634	-1.430495559	0.004312184	0.01104314	AABR07047872.1
ENSRNOG00000005639	-1.376912191	0.00165186	0.0050331	Ar
ENSRNOG00000005652	-1.697668761	0.000365548	0.001462655	Cntn4
ENSRNOG00000005659	1.44759914	7.41E-13	7.15E-11	Aurkb
ENSRNOG00000005662	-1.358287229	0.001326501	0.004199608	Grm7
ENSRNOG00000005670	-1.273264629	0.000983313	0.003288365	Art4
ENSRNOG00000005678	1.685990434	5.28E-05	0.000303334	Lamb1
ENSRNOG00000005679	1.593939655	0.000173079	0.000800835	Fap
ENSRNOG00000005697	-1.728244317	0.000242573	0.001052753	Slc6a11
ENSRNOG00000005700	-1.082824657	0.001996627	0.00586164	Nsg1
ENSRNOG00000005720	4.404458696	1.31E-07	2.09E-06	Spic
ENSRNOG00000005723	-1.446958658	6.57E-07	8.17E-06	Grin3a
ENSRNOG00000005726	-1.658554292	2.23E-08	4.70E-07	Pclo
ENSRNOG00000005731	1.972953798	7.33E-08	1.28E-06	Birc3
ENSRNOG00000005743	-2.513449514	0.022849011	0.044250281	Dapl1
ENSRNOG00000005758	-1.013757868	0.001522033	0.004704167	Btbd11
ENSRNOG00000005772	1.99755215	7.66E-09	1.88E-07	Hacd4
ENSRNOG00000005807	1.376733582	1.99E-08	4.27E-07	Ptpn7
ENSRNOG00000005809	1.382664482	1.23E-10	5.79E-09	Arhgdib
ENSRNOG00000005810	1.622927376	3.11E-07	4.34E-06	Nlrc4
ENSRNOG00000005825	3.128786046	1.29E-12	1.13E-10	Lyz2
ENSRNOG00000005850	-1.354602357	0.000773629	0.002714598	Gdap1
ENSRNOG00000005853	-2.095641433	0.001303962	0.004149952	Tacr1
ENSRNOG00000005857	-1.425135419	0.004371579	0.011158265	Lrrc3b
ENSRNOG00000005861	1.2627193	4.21E-05	0.00025308	Hsd11b1
ENSRNOG00000005871	1.591037652	1.59E-07	2.47E-06	Il1rn
ENSRNOG00000005903	2.642029783	4.55E-23	1.19E-19	St14
ENSRNOG00000005918	1.181608584	1.10E-05	8.35E-05	RGD1563941
ENSRNOG00000005935	1.90313863	2.99E-08	6.04E-07	A3galt2
ENSRNOG00000005985	-1.367760283	6.51E-08	1.16E-06	Kcnma1
ENSRNOG00000005996	1.633108018	0.008809809	0.01997626	Lhx6
ENSRNOG00000006003	-1.096864005	0.000412923	0.00162171	Ctnna2
ENSRNOG00000006051	-1.361409077	0.022351607	0.043441985	AABR07016841.1
ENSRNOG00000006060	1.772697485	1.47E-05	0.000107838	Matn2
ENSRNOG00000006075	-1.13760275	0.000222698	0.000981106	Fez1
ENSRNOG00000006076	-1.117849986	1.03E-05	7.98E-05	Steap2
ENSRNOG00000006079	1.455038833	5.76E-09	1.49E-07	Psd4
ENSRNOG00000006093	-1.010683268	0.002507939	0.007069747	LRRTM1
ENSRNOG00000006094	1.559278395	1.55E-10	7.06E-09	Cd44
ENSRNOG00000006108	3.556221309	3.30E-14	5.52E-12	Gngt2
ENSRNOG00000006116	1.410391901	6.01E-09	1.53E-07	Hk2
ENSRNOG00000006120	-1.19758987	0.007179399	0.01686018	Shh
ENSRNOG00000006144	-1.106920128	0.004008861	0.01040512	Cntn3
ENSRNOG00000006146	-1.569121834	0.005379832	0.01319681	Trim54
ENSRNOG00000006167	1.05402786	2.97E-10	1.24E-08	Rasal3
ENSRNOG00000006204	-1.280220432	0.025188367	0.048098156	Slc30a3
ENSRNOG00000006227	1.651629847	5.51E-06	4.81E-05	Ifih1
ENSRNOG00000006236	1.828307464	2.75E-09	8.10E-08	Dsn1
ENSRNOG00000006248	-1.490009975	5.18E-07	6.71E-06	Trim37
ENSRNOG00000006255	-1.232915594	5.84E-05	0.000330134	Nipal4
ENSRNOG00000006278	-1.303655823	0.002030268	0.005944653	Tspyl5
ENSRNOG00000006314	3.308886705	4.01E-08	7.72E-07	Zbp1
ENSRNOG00000006324	1.065388482	8.26E-06	6.61E-05	Trpc6
ENSRNOG00000006357	-1.063537074	0.000171214	0.00079407	Sgip1
ENSRNOG00000006368	-1.018530026	0.000215773	0.000958376	Lrrn3
ENSRNOG00000006384	1.446838382	0.000450384	0.001738048	Ddx58
ENSRNOG00000006388	1.972473357	1.41E-10	6.53E-09	Pygl
ENSRNOG00000006410	-1.517821408	4.93E-08	9.22E-07	Akap5
ENSRNOG00000006420	1.032467017	7.62E-06	6.19E-05	Rbm38
ENSRNOG00000006426	-1.194665495	0.000905732	0.003084622	Syt1
ENSRNOG00000006460	2.334574978	7.11E-12	4.80E-10	Amdhd2
ENSRNOG00000006470	-1.699918149	0.000701916	0.002505408	Camk1g
ENSRNOG00000006494	-1.163449968	0.000365527	0.001462655	Tubg2
ENSRNOG00000006509	-1.042487727	3.99E-07	5.38E-06	Srgap3
ENSRNOG00000006565	-1.654766325	6.56E-08	1.17E-06	Fstl4
ENSRNOG00000006583	3.806333999	1.20E-18	8.44E-16	Hpgds
ENSRNOG00000006591	-1.588331431	0.001562741	0.004802636	Fam163b
ENSRNOG00000006604	-1.612558594	0.000386457	0.001533456	Thy1
ENSRNOG00000006617	-1.747949158	4.68E-05	0.000275513	AABR07060487.1
ENSRNOG00000006620	2.633779983	0.002213004	0.006374182	Xcr1
ENSRNOG00000006645	-1.36934717	2.51E-06	2.50E-05	Ryr3
ENSRNOG00000006715	1.13476592	0.001250295	0.004012413	Ccr1
ENSRNOG00000006729	-1.099441155	0.000491749	0.001870167	Slc24a4
ENSRNOG00000006731	1.723591098	9.40E-09	2.22E-07	Spc25
ENSRNOG00000006735	1.403981803	1.30E-05	9.67E-05	Cdkn2b
ENSRNOG00000006761	-1.387208084	6.76E-05	0.000372047	Sh3gl2
ENSRNOG00000006767	1.943345617	1.00E-04	0.000513905	Cst7
ENSRNOG00000006776	-1.638873648	0.003399997	0.00906493	Smyd1
ENSRNOG00000006778	2.400389713	4.49E-13	4.81E-11	Mmp19
ENSRNOG00000006782	-1.714064071	9.76E-05	0.000503673	RGD1560028
ENSRNOG00000006787	-1.695683912	1.94E-08	4.19E-07	Dhcr24
ENSRNOG00000006824	-1.145902679	0.000497277	0.001885723	Hdac11
ENSRNOG00000006828	1.321795415	9.71E-10	3.37E-08	Baz1a
ENSRNOG00000006831	-1.235108164	0.000731177	0.002594559	Pgr
ENSRNOG00000006853	-1.386664349	0.003304437	0.008856799	Elavl2
ENSRNOG00000006859	-1.607987199	4.28E-08	8.16E-07	Insig1
ENSRNOG00000006877	1.163563123	0.002092199	0.006090891	Efnb1
ENSRNOG00000006911	-1.630256373	6.39E-07	8.01E-06	Sptb
ENSRNOG00000006919	-1.360819934	0.005034957	0.012510697	Clvs1
ENSRNOG00000006920	2.975281682	0.010121963	0.022346398	Htr3b
ENSRNOG00000006921	1.652163007	2.24E-08	4.71E-07	Rbl1
ENSRNOG00000006926	4.120127344	9.84E-06	7.67E-05	Atp6v0d2
ENSRNOG00000006932	1.526723412	0.000130756	0.000634471	AABR07029272.1
ENSRNOG00000006940	2.17733834	1.89E-09	5.91E-08	Ncf4
ENSRNOG00000006946	1.811859509	8.57E-10	3.01E-08	Arhgap9
ENSRNOG00000006957	-1.522967488	0.000552429	0.002053799	Gria4
ENSRNOG00000006979	-1.612046704	0.001800041	0.005400122	Hpca
ENSRNOG00000006990	-2.27516189	0.001281161	0.004090427	Grb7
ENSRNOG00000006995	1.533477992	6.91E-08	1.21E-06	Ano6
ENSRNOG00000006996	1.687467389	8.00E-08	1.37E-06	Mms22l
ENSRNOG00000007002	1.017618985	0.004741934	0.011935208	Lif
ENSRNOG00000007006	-1.226417269	0.005092432	0.012611702	Slc3a1
ENSRNOG00000007014	-1.137107905	1.89E-07	2.87E-06	Cnksr2
ENSRNOG00000007027	2.325841133	5.66E-10	2.15E-08	Hgf
ENSRNOG00000007036	1.638083733	4.25E-10	1.66E-08	Tgfbr1
ENSRNOG00000007037	-1.258285439	0.003407641	0.00907916	Cfap57
ENSRNOG00000007038	-1.94795824	0.002338416	0.006667089	Cntn5
ENSRNOG00000007044	-1.769313032	1.81E-05	0.000129019	L3mbtl1
ENSRNOG00000007048	1.058441946	4.98E-07	6.46E-06	Rap1b
ENSRNOG00000007049	-1.314519382	2.13E-05	0.000147501	Bcl11a
ENSRNOG00000007060	2.120701224	1.13E-12	1.02E-10	Plin2
ENSRNOG00000007062	1.40950599	2.19E-06	2.22E-05	Rin3
ENSRNOG00000007066	-1.377865339	0.000199173	0.000898335	Htr5a
ENSRNOG00000007081	1.561294986	5.22E-05	0.000300764	Xdh
ENSRNOG00000007089	2.204146554	5.83E-14	8.66E-12	Lgmn
ENSRNOG00000007129	5.496202979	1.18E-15	3.78E-13	Cd8b
ENSRNOG00000007133	1.560693555	1.12E-08	2.58E-07	Plxnb2
ENSRNOG00000007147	-1.109741758	0.001454148	0.004538013	Cyp46a1
ENSRNOG00000007159	1.926452554	3.34E-05	0.000212559	Ccl2
ENSRNOG00000007178	5.186625923	6.22E-14	9.06E-12	Cd8a
ENSRNOG00000007206	-1.177169517	6.09E-05	0.000341589	LOC361016
ENSRNOG00000007234	-1.780903377	3.30E-09	9.41E-08	Cyp51
ENSRNOG00000007256	-1.197662798	9.92E-05	0.000510905	Necab1
ENSRNOG00000007270	-1.244439699	2.25E-05	0.000154646	Il12rb2
ENSRNOG00000007271	-1.066826656	5.49E-07	7.07E-06	Map3k9
ENSRNOG00000007290	-1.104620251	3.79E-05	0.000233952	Atp1a2
ENSRNOG00000007294	-1.093071255	0.006408067	0.015332024	Sntg1
ENSRNOG00000007300	1.6496085	0.000274899	0.001162598	C1qtnf6
ENSRNOG00000007304	-1.012035507	0.000411984	0.00161883	Herc3
ENSRNOG00000007310	1.635160377	0.000848299	0.002928306	Klrb1a
ENSRNOG00000007319	1.619695447	1.07E-07	1.75E-06	Trib3
ENSRNOG00000007326	-1.09387653	3.09E-05	0.000199752	Prepl
ENSRNOG00000007332	-1.309787201	0.000166691	0.000775839	Sstr3
ENSRNOG00000007338	1.120601132	0.000187108	0.000857929	Fbln2
ENSRNOG00000007341	-1.009855503	3.68E-06	3.48E-05	Mroh8
ENSRNOG00000007350	2.130163913	1.12E-20	1.76E-17	Rac2
ENSRNOG00000007354	1.449163703	0.020039728	0.039648738	Trpa1
ENSRNOG00000007372	1.759326772	1.01E-08	2.37E-07	Casp1
ENSRNOG00000007390	1.071905656	0.008601187	0.019582193	Nfkbia
ENSRNOG00000007410	-1.093459533	9.38E-05	0.000488404	Dab1
ENSRNOG00000007412	1.773698579	4.85E-13	5.09E-11	Dok1
ENSRNOG00000007415	1.046751433	8.31E-05	0.000442957	Ptgs1
ENSRNOG00000007433	-1.155246292	0.002932324	0.008037212	Cyb561
ENSRNOG00000007437	1.099307173	9.52E-07	1.11E-05	Irf5
ENSRNOG00000007439	1.18785071	4.28E-06	3.92E-05	Unc13d
ENSRNOG00000007440	-1.4189485	2.41E-06	2.41E-05	Dzank1
ENSRNOG00000007454	-1.038998421	0.002418413	0.006859141	Aloxe3
ENSRNOG00000007457	1.274222806	0.000326526	0.001337456	Serping1
ENSRNOG00000007483	1.450629781	6.20E-08	1.11E-06	Ccnf
ENSRNOG00000007490	2.710842219	1.15E-07	1.87E-06	Gabrr2
ENSRNOG00000007508	-1.553032209	0.000455584	0.00175253	Lrtm2
ENSRNOG00000007509	-1.746828577	0.000424416	0.001657339	Slc1a6
ENSRNOG00000007528	-1.829562389	2.71E-05	0.000178892	Kcnh7
ENSRNOG00000007529	1.367124309	3.04E-07	4.27E-06	Bmf
ENSRNOG00000007539	2.54955739	3.59E-05	0.000224264	Rsad2
ENSRNOG00000007540	1.833569421	0.00294844	0.008072952	Msc
ENSRNOG00000007541	1.732520716	8.66E-09	2.08E-07	Fhl3
ENSRNOG00000007545	2.38803427	3.12E-11	1.76E-09	Angptl4
ENSRNOG00000007551	-1.361083117	7.29E-06	5.99E-05	Patj
ENSRNOG00000007552	-1.477868797	0.004677839	0.0118003	Arhgap36
ENSRNOG00000007561	1.4236434	0.001774859	0.005331689	Glb1l2
ENSRNOG00000007573	-1.299583888	0.000133435	0.000645484	Hoxb9
ENSRNOG00000007584	1.219489716	1.11E-07	1.81E-06	Ehd4
ENSRNOG00000007585	-1.064372785	0.004834019	0.012108737	Hoxb8
ENSRNOG00000007600	-1.016476031	0.013023283	0.027617525	Igsf1
ENSRNOG00000007622	1.042924818	8.21E-07	9.87E-06	Arrdc1
ENSRNOG00000007636	-1.212929711	0.001812794	0.005428036	Cadps2
ENSRNOG00000007645	-1.019005639	1.97E-06	2.04E-05	Kcnj9
ENSRNOG00000007647	-1.442859743	0.000399683	0.001575214	Oprk1
ENSRNOG00000007650	2.061158864	9.16E-13	8.63E-11	Cd63
ENSRNOG00000007666	-1.166088886	7.67E-06	6.22E-05	Cacnb4
ENSRNOG00000007679	1.625096688	1.21E-10	5.74E-09	Cyth4
ENSRNOG00000007682	-1.190458931	0.00031669	0.001303614	Gria3
ENSRNOG00000007686	-1.468201562	0.000155415	0.000733111	3-Sep
ENSRNOG00000007705	-1.119131569	7.63E-10	2.76E-08	Kcnj10
ENSRNOG00000007728	1.052640005	1.42E-07	2.24E-06	Gsdmd
ENSRNOG00000007733	-1.2864608	0.000283348	0.001193201	Arhgef9
ENSRNOG00000007743	1.034788363	7.63E-07	9.27E-06	Mgst1
ENSRNOG00000007748	-1.411393055	0.002733133	0.007595737	Tex15
ENSRNOG00000007799	-1.078186826	0.000160238	0.000751823	Fam151a
ENSRNOG00000007805	1.969393704	3.76E-10	1.51E-08	Mybl2
ENSRNOG00000007808	-1.423166954	0.005099365	0.012621079	Nap1l5
ENSRNOG00000007821	1.672501634	2.18E-09	6.68E-08	Dyrk2
ENSRNOG00000007837	-1.29241515	1.12E-07	1.82E-06	Acot11
ENSRNOG00000007839	1.626985105	1.23E-08	2.79E-07	Slc16a7
ENSRNOG00000007900	-1.054411812	0.007678808	0.017822487	Tspan33
ENSRNOG00000007906	2.135761821	1.44E-10	6.62E-09	Bub1b
ENSRNOG00000007918	2.760422042	5.78E-15	1.32E-12	Tbxas1
ENSRNOG00000007925	-1.142414252	2.39E-05	0.000161405	Pak6
ENSRNOG00000007951	-1.138219148	0.001475689	0.004590676	Galnt14
ENSRNOG00000007957	-1.605187025	4.60E-05	0.000271821	Tspoap1
ENSRNOG00000007970	2.009311942	3.69E-09	1.04E-07	Plxnc1
ENSRNOG00000007993	1.145862721	1.18E-06	1.34E-05	Sh3tc1
ENSRNOG00000008005	1.094245438	7.64E-06	6.20E-05	Akna
ENSRNOG00000008011	-3.217927807	5.83E-07	7.42E-06	AABR07049626.1
ENSRNOG00000008027	-1.445149792	2.54E-08	5.23E-07	Cavin4
ENSRNOG00000008034	-1.058688025	4.11E-05	0.000248807	Tmeff1
ENSRNOG00000008038	-2.093960447	7.50E-05	0.000406565	Wbp2nl
ENSRNOG00000008040	1.874182	2.10E-07	3.14E-06	Pimreg
ENSRNOG00000008045	4.226999164	1.34E-13	1.65E-11	Slamf9
ENSRNOG00000008048	1.935394863	1.12E-08	2.58E-07	Plscr1
ENSRNOG00000008053	-1.672850837	2.86E-05	0.000187378	Atp8a2
ENSRNOG00000008056	-1.033365112	0.000162956	0.000761589	Ankrd9
ENSRNOG00000008078	-1.266944354	0.00035742	0.00143671	Kcnh6
ENSRNOG00000008082	-1.339256476	0.000350662	0.001416052	Rgs6
ENSRNOG00000008091	1.524251989	3.47E-07	4.78E-06	Gins1
ENSRNOG00000008113	1.760950784	4.04E-06	3.75E-05	RGD1561149
ENSRNOG00000008144	1.48446928	2.48E-11	1.42E-09	Irf1
ENSRNOG00000008146	-1.657906315	2.88E-05	0.000188509	Tox2
ENSRNOG00000008157	-1.374750914	0.000815798	0.002839779	Syn2
ENSRNOG00000008165	1.589440906	1.36E-11	8.23E-10	Tpx2
ENSRNOG00000008169	-1.538274077	4.13E-08	7.91E-07	Slc24a2
ENSRNOG00000008176	-1.642997765	3.04E-05	0.000196769	Nppa
ENSRNOG00000008177	-1.124033247	0.003313869	0.008875891	Pim2
ENSRNOG00000008180	1.720335807	1.24E-11	7.64E-10	Lyn
ENSRNOG00000008190	1.34993842	9.41E-08	1.57E-06	Pnpla7
ENSRNOG00000008196	1.682573677	2.16E-07	3.20E-06	Parp12
ENSRNOG00000008209	1.23571782	2.24E-06	2.27E-05	St3gal1
ENSRNOG00000008210	-2.132263671	8.45E-05	0.000448532	Ky
ENSRNOG00000008215	1.305716764	4.48E-07	5.91E-06	Trim47
ENSRNOG00000008223	-1.610650968	0.000274004	0.001159373	Cnr1
ENSRNOG00000008243	1.299027409	0.006717211	0.015944009	Slc43a1
ENSRNOG00000008246	1.613519249	6.32E-06	5.34E-05	Emilin1
ENSRNOG00000008257	1.25361494	0.005344831	0.013127317	Mfap2
ENSRNOG00000008301	1.844108299	6.58E-08	1.17E-06	Tagln2
ENSRNOG00000008305	-1.794958163	4.66E-09	1.25E-07	Sc5d
ENSRNOG00000008312	1.654973668	0.010679026	0.023369741	Stra6
ENSRNOG00000008337	-1.831721462	0.014125481	0.029551993	Gjd2
ENSRNOG00000008369	2.506098677	5.25E-06	4.61E-05	Gimap4
ENSRNOG00000008400	1.282548825	0.000277213	0.001171438	Pml
ENSRNOG00000008409	2.428324893	7.89E-13	7.48E-11	Myo1f
ENSRNOG00000008412	1.922206764	0.000162599	0.000761066	Gprc5a
ENSRNOG00000008415	1.202223342	3.12E-08	6.27E-07	Nab2
ENSRNOG00000008428	-1.54672572	0.001361964	0.004297188	Drd2
ENSRNOG00000008431	-1.742054476	1.06E-05	8.13E-05	Gabbr2
ENSRNOG00000008450	1.53155105	4.83E-09	1.29E-07	LOC100359539
ENSRNOG00000008463	-1.490790306	0.002092208	0.006090891	Rundc3b
ENSRNOG00000008465	1.866850892	6.14E-16	2.20E-13	Tmem176b
ENSRNOG00000008481	-1.105211606	0.003085485	0.008379678	Reep1
ENSRNOG00000008553	1.168158866	0.000118042	0.000585595	Mthfr
ENSRNOG00000008560	-1.012635509	5.55E-06	4.83E-05	AABR07049790.1
ENSRNOG00000008565	-1.559544608	6.41E-05	0.00035613	Nkiras1
ENSRNOG00000008570	-1.541188518	5.57E-06	4.83E-05	Cadps
ENSRNOG00000008586	1.571887442	6.35E-07	7.97E-06	Aldh1l2
ENSRNOG00000008588	3.145985729	8.41E-14	1.11E-11	Batf
ENSRNOG00000008596	-1.066360371	0.001411228	0.004423366	Ttll9
ENSRNOG00000008602	1.615370672	0.000186134	0.000854459	Steap4
ENSRNOG00000008609	1.432287233	0.000315853	0.001301191	Capn3
ENSRNOG00000008615	-1.46248867	0.004106818	0.010601087	Mal2
ENSRNOG00000008625	-1.35254452	3.27E-07	4.53E-06	Rimkla
ENSRNOG00000008628	-1.183066538	0.000175541	0.000810321	Ica1
ENSRNOG00000008639	1.13497075	1.21E-08	2.75E-07	Pabpc1
ENSRNOG00000008673	1.062970945	5.33E-08	9.83E-07	Arpc3
ENSRNOG00000008676	1.313507251	7.85E-06	6.34E-05	Emp1
ENSRNOG00000008680	1.079274996	0.001255748	0.004026629	Loxl1
ENSRNOG00000008716	-1.833152198	0.00173591	0.005235668	Nefh
ENSRNOG00000008736	1.234425604	5.02E-06	4.45E-05	Slamf8
ENSRNOG00000008759	1.170242806	9.25E-08	1.55E-06	Csf3r
ENSRNOG00000008765	-1.477336146	0.00052128	0.001960686	Zfhx4
ENSRNOG00000008766	-1.277628018	0.001778999	0.005342086	Grin2b
ENSRNOG00000008790	-1.31096746	0.002526104	0.007114583	Gdap1l1
ENSRNOG00000008816	4.840533298	3.78E-23	1.19E-19	Gpnmb
ENSRNOG00000008834	-1.149353225	0.000328722	0.001344687	Dach1
ENSRNOG00000008846	-1.216448081	1.87E-07	2.85E-06	Plag1
ENSRNOG00000008862	-1.313657521	8.70E-05	0.000458849	Abcg4
ENSRNOG00000008869	-1.272627164	1.91E-06	2.00E-05	Ppp1r9a
ENSRNOG00000008895	-1.765414414	0.019731693	0.039142606	Hnf4a
ENSRNOG00000008901	-1.082802811	0.014998642	0.031073128	Coro2a
ENSRNOG00000008904	1.616459262	2.99E-09	8.62E-08	Fli1
ENSRNOG00000008911	2.122717031	5.67E-08	1.04E-06	Draxin
ENSRNOG00000008919	-1.345552117	0.001157134	0.003762793	Arpp21
ENSRNOG00000008933	4.584738254	9.94E-20	1.04E-16	Plbd1
ENSRNOG00000008936	1.486680617	0.000757548	0.002669731	Map3k6
ENSRNOG00000008939	-1.076982335	0.002730883	0.007592163	Nxph1
ENSRNOG00000008943	-1.008472028	0.023926336	0.046002743	Penk
ENSRNOG00000008947	1.084365729	0.003098521	0.008406954	Cpz
ENSRNOG00000008956	1.519130868	8.04E-09	1.95E-07	Cdkn2c
ENSRNOG00000008961	-1.062289114	0.000836518	0.002899647	Mapre3
ENSRNOG00000008986	1.549779297	4.13E-05	0.00024977	Diaph3
ENSRNOG00000009005	1.293277274	0.005730407	0.013939474	Slco2a1
ENSRNOG00000009031	3.334710629	0.000239288	0.001042232	Gucy2c
ENSRNOG00000009033	-1.299995263	7.69E-10	2.77E-08	Cntn2
ENSRNOG00000009054	-1.593959659	0.005223504	0.012877553	Elmod1
ENSRNOG00000009074	1.023964762	0.021680427	0.042378195	AABR07017902.1
ENSRNOG00000009096	1.143482006	0.002655504	0.007415342	Pon3
ENSRNOG00000009114	-1.056965894	2.74E-06	2.69E-05	Fam110b
ENSRNOG00000009131	1.209856197	2.31E-06	2.34E-05	Zc3h12a
ENSRNOG00000009157	1.092841494	9.62E-08	1.60E-06	Fut4
ENSRNOG00000009160	6.4478672	5.94E-12	4.21E-10	AABR07073350.1
ENSRNOG00000009170	-1.092198523	5.46E-07	7.05E-06	Dmxl2
ENSRNOG00000009193	2.830717422	0.001904423	0.005647611	Lctl
ENSRNOG00000009197	-2.493360934	0.001089561	0.003580962	Asb4
ENSRNOG00000009198	-1.461082975	0.00075556	0.002664261	Rab6b
ENSRNOG00000009209	-1.49311508	0.000279814	0.001181161	Slitrk1
ENSRNOG00000009211	2.44824282	2.26E-12	1.81E-10	C3ar1
ENSRNOG00000009225	1.00686823	0.001423864	0.004455874	Copz2
ENSRNOG00000009258	1.250948812	0.007800335	0.018049742	Cdk6
ENSRNOG00000009260	1.910399471	4.84E-11	2.60E-09	Cnr2
ENSRNOG00000009265	-1.618959637	4.81E-06	4.32E-05	Kcnk9
ENSRNOG00000009288	-1.36073117	0.003632634	0.009586136	Fgf14
ENSRNOG00000009299	-1.602637271	0.00218708	0.006313373	Adra2c
ENSRNOG00000009311	1.246981875	0.000667262	0.002402416	Fstl3
ENSRNOG00000009325	1.031788252	6.52E-09	1.65E-07	Fuca1
ENSRNOG00000009331	2.401848813	6.00E-12	4.24E-10	Hck
ENSRNOG00000009334	1.583492267	2.72E-07	3.88E-06	Knstrn
ENSRNOG00000009336	-1.175854115	0.00774686	0.01793548	Mapk15
ENSRNOG00000009339	1.633271774	3.58E-11	1.98E-09	Cenpe
ENSRNOG00000009342	2.254972508	7.23E-10	2.64E-08	Fcnb
ENSRNOG00000009345	-1.3701373	3.82E-07	5.17E-06	Ugt8
ENSRNOG00000009347	1.714923948	1.80E-14	3.29E-12	Arhgap25
ENSRNOG00000009350	-1.11442598	0.000106921	0.000540738	Sez6
ENSRNOG00000009360	1.044683704	8.37E-06	6.68E-05	Sh3bp1
ENSRNOG00000009369	1.245650134	7.75E-08	1.34E-06	Tor4a
ENSRNOG00000009372	-1.767395198	0.000124497	0.000609554	Tacr3
ENSRNOG00000009385	1.598894131	2.44E-08	5.07E-07	Pik3cg
ENSRNOG00000009401	1.818239697	3.32E-11	1.85E-09	Lmo2
ENSRNOG00000009409	-1.023021613	0.016724972	0.034084384	Fbxo2
ENSRNOG00000009433	2.03636014	2.83E-08	5.76E-07	Mcub
ENSRNOG00000009447	-1.44221951	0.000324221	0.001329747	Fam221a
ENSRNOG00000009465	-1.679908487	6.57E-06	5.53E-05	Sfrp2
ENSRNOG00000009468	-1.257157009	0.000294481	0.001228253	Il12a
ENSRNOG00000009471	2.439896845	1.27E-14	2.47E-12	Epsti1
ENSRNOG00000009484	1.791556908	1.48E-08	3.31E-07	Ptcd3
ENSRNOG00000009487	1.123473901	4.90E-06	4.38E-05	Gpr160
ENSRNOG00000009503	1.564885867	0.000911193	0.0030992	Depdc1
ENSRNOG00000009505	-1.663717748	0.002905382	0.007977257	Cd164l2
ENSRNOG00000009522	-1.08425587	8.33E-06	6.65E-05	Adra1a
ENSRNOG00000009533	-1.712631617	0.000239848	0.001043806	Erich3
ENSRNOG00000009542	-1.894989944	6.62E-05	0.000365415	Kcnh5
ENSRNOG00000009550	-1.627523595	4.51E-09	1.23E-07	Sqle
ENSRNOG00000009556	2.207367235	0.007582918	0.017644156	Prokr1
ENSRNOG00000009570	-1.346970157	0.000346359	0.001402993	Pdxp
ENSRNOG00000009577	-1.991465612	2.04E-05	0.000142682	Ndst4
ENSRNOG00000009580	-1.134630241	0.000253453	0.001088042	Lca5
ENSRNOG00000009588	-1.23490681	0.001394985	0.004386429	Snph
ENSRNOG00000009594	1.353044946	2.45E-05	0.000164782	Snai1
ENSRNOG00000009610	4.253709676	1.43E-06	1.58E-05	AABR07072759.1
ENSRNOG00000009635	-1.627659948	0.00325726	0.008751072	Tmem74b
ENSRNOG00000009656	3.112642447	2.77E-13	3.02E-11	Rspo1
ENSRNOG00000009700	-1.609239475	0.001083429	0.003567089	Dync1i1
ENSRNOG00000009705	1.47886403	0.000256219	0.001097751	Lck
ENSRNOG00000009726	-1.138537226	4.87E-05	0.000285365	Grip2
ENSRNOG00000009734	3.234535184	5.97E-09	1.53E-07	Akr1b8
ENSRNOG00000009751	1.277915881	1.08E-05	8.23E-05	Gpx7
ENSRNOG00000009771	-1.031300956	0.006731007	0.01596877	Cdh10
ENSRNOG00000009773	-1.180256149	0.007068357	0.016644455	Elovl4
ENSRNOG00000009783	-1.369511982	9.54E-06	7.48E-05	Camk2g
ENSRNOG00000009785	1.33743792	2.76E-06	2.70E-05	Cdkn3
ENSRNOG00000009790	-1.11850121	0.008939348	0.020200153	Kcnk3
ENSRNOG00000009815	-1.15190861	0.000382543	0.001520224	Pnma2
ENSRNOG00000009821	-1.36521675	0.00043268	0.001680852	Slitrk3
ENSRNOG00000009822	2.198331827	2.14E-06	2.18E-05	Tlr2
ENSRNOG00000009837	1.063928163	0.000359147	0.001442545	LOC679811
ENSRNOG00000009848	1.33099946	1.74E-08	3.81E-07	Il18
ENSRNOG00000009863	-1.155365982	0.002637423	0.007372699	Prrt3
ENSRNOG00000009871	-1.185645885	5.24E-05	0.000301485	Piwil2
ENSRNOG00000009872	-1.042986164	8.80E-05	0.000463609	Kcnh2
ENSRNOG00000009875	1.639536407	5.77E-07	7.36E-06	Akr1b7
ENSRNOG00000009878	1.253997045	7.88E-05	0.000423273	Crtapl1
ENSRNOG00000009884	1.375570171	5.72E-08	1.04E-06	Lgals1
ENSRNOG00000009892	1.982233865	3.65E-07	4.96E-06	Adamts15
ENSRNOG00000009907	4.296082079	9.84E-17	4.42E-14	Mmp8
ENSRNOG00000009910	1.201283731	7.42E-07	9.04E-06	Swap70
ENSRNOG00000009912	1.320670983	6.77E-07	8.35E-06	Fgr
ENSRNOG00000009946	-1.530281631	2.23E-09	6.79E-08	Ldlr
ENSRNOG00000009955	-1.103685714	7.78E-05	0.000418735	Plch1
ENSRNOG00000009967	-1.017029299	5.95E-05	0.000335094	Otof
ENSRNOG00000009972	1.21962955	3.16E-05	0.000202902	Rara
ENSRNOG00000009982	1.289561839	9.43E-10	3.29E-08	Pnp
ENSRNOG00000010004	-1.321243963	0.021896507	0.042694527	Ripply2
ENSRNOG00000010018	2.593468833	1.65E-09	5.29E-08	Clec4a3
ENSRNOG00000010034	1.222628544	1.52E-09	4.96E-08	Asah1
ENSRNOG00000010045	2.455809251	3.12E-10	1.29E-08	Clec4a
ENSRNOG00000010063	-1.362540167	0.002859236	0.007876661	Htr2a
ENSRNOG00000010078	-1.148351635	0.000628158	0.002285675	Spag1
ENSRNOG00000010085	-1.045239582	0.014494401	0.030211383	Cldn10
ENSRNOG00000010094	-1.183068221	0.017602986	0.03553932	Kcnmb2
ENSRNOG00000010105	2.903107809	3.09E-08	6.22E-07	S100a11
ENSRNOG00000010128	-2.214672486	4.42E-06	4.03E-05	Slc27a2
ENSRNOG00000010131	1.311414335	5.80E-09	1.49E-07	Rin2
ENSRNOG00000010146	-1.105695362	0.006389923	0.015297912	Ndn
ENSRNOG00000010158	-1.573899135	0.001758741	0.005290338	Magel2
ENSRNOG00000010165	1.782722281	1.30E-13	1.63E-11	Tnfaip2
ENSRNOG00000010181	2.502244287	1.18E-08	2.71E-07	Clec4d
ENSRNOG00000010183	1.336638783	2.32E-05	0.000158025	Fam198b
ENSRNOG00000010196	1.292875943	1.50E-09	4.91E-08	Glb1
ENSRNOG00000010208	2.00556638	9.56E-10	3.33E-08	Timp1
ENSRNOG00000010240	1.118832402	6.64E-05	0.00036596	Fam46a
ENSRNOG00000010248	-1.443827967	0.001974047	0.005811384	Serpini1
ENSRNOG00000010252	1.973790169	6.76E-12	4.63E-10	Hexa
ENSRNOG00000010254	-1.269534091	0.007709735	0.017879609	Htr1a
ENSRNOG00000010259	-1.135642952	0.007180277	0.01686018	Esrrb
ENSRNOG00000010265	1.846664933	3.53E-06	3.36E-05	Ada
ENSRNOG00000010266	1.504727124	2.33E-13	2.61E-11	Cd180
ENSRNOG00000010275	1.567134213	2.56E-05	0.000170848	Slc17a9
ENSRNOG00000010282	-1.021195057	0.002767016	0.0076777	Ninj2
ENSRNOG00000010296	2.55181581	6.59E-14	9.34E-12	Slc7a7
ENSRNOG00000010302	-1.39871301	0.001188043	0.003844967	LOC103694863
ENSRNOG00000010311	-1.267932495	1.71E-05	0.000122443	Dzip1
ENSRNOG00000010319	1.970506085	4.78E-11	2.58E-09	Lcp1
ENSRNOG00000010326	2.372639406	2.79E-07	3.96E-06	Col20a1
ENSRNOG00000010331	2.668538003	1.05E-12	9.61E-11	Ctsb
ENSRNOG00000010344	1.146946801	0.016180899	0.033151572	B4galnt3
ENSRNOG00000010349	-1.161564976	5.83E-06	5.02E-05	Ghrl
ENSRNOG00000010362	1.461526704	2.11E-07	3.15E-06	Anxa2
ENSRNOG00000010365	-1.506646632	0.000682527	0.002450092	Syn1
ENSRNOG00000010375	4.746174716	1.77E-07	2.72E-06	Slc39a2
ENSRNOG00000010378	1.768571833	8.90E-06	7.05E-05	Slc4a5
ENSRNOG00000010392	-1.170062588	0.004865074	0.012173125	Nrg1
ENSRNOG00000010440	-1.550008119	0.000193719	0.000879508	Gnal
ENSRNOG00000010448	1.120369233	1.05E-07	1.72E-06	Ptbp1
ENSRNOG00000010480	-1.136085965	0.003747102	0.00983057	Vstm5
ENSRNOG00000010486	-1.297959675	0.004750327	0.011950598	Mpp4
ENSRNOG00000010497	4.879752318	9.04E-15	1.90E-12	RGD1305807
ENSRNOG00000010507	3.874973119	0.011411285	0.02475538	Mmp7
ENSRNOG00000010513	1.505523528	5.09E-06	4.50E-05	Tfpi2
ENSRNOG00000010516	3.994949373	5.22E-18	2.74E-15	Plau
ENSRNOG00000010522	1.277503288	8.54E-06	6.79E-05	Tlr4
ENSRNOG00000010529	2.03147931	5.07E-08	9.43E-07	Thbs2
ENSRNOG00000010531	-1.544809748	0.000532346	0.001995156	Oprd1
ENSRNOG00000010545	-1.213268096	0.014582322	0.030366494	Mrap2
ENSRNOG00000010547	-1.670459056	0.008840903	0.020022635	Foxb1
ENSRNOG00000010549	1.39059383	3.48E-10	1.42E-08	Tspo
ENSRNOG00000010574	1.159602496	5.48E-07	7.07E-06	Ptpn1
ENSRNOG00000010575	1.167078592	3.59E-08	7.07E-07	Dapp1
ENSRNOG00000010580	-1.132066135	0.000546191	0.00203445	Acot7
ENSRNOG00000010584	1.038382807	8.55E-06	6.80E-05	Tmem123
ENSRNOG00000010592	-1.062197866	2.36E-05	0.000160276	Slc25a27
ENSRNOG00000010594	-1.172144826	9.24E-07	1.09E-05	LOC500124
ENSRNOG00000010597	-1.692634641	0.002984103	0.008154994	Slc5a7
ENSRNOG00000010617	1.882111202	1.02E-06	1.18E-05	Scube1
ENSRNOG00000010630	1.350648822	2.31E-09	7.01E-08	Prcp
ENSRNOG00000010635	1.711020332	2.64E-05	0.000175392	Igfbp4
ENSRNOG00000010645	3.200151035	2.53E-17	1.25E-14	Lgals3
ENSRNOG00000010665	2.103829141	0.003446199	0.009160709	Ccr7
ENSRNOG00000010685	2.593189752	8.36E-07	1.00E-05	Tbx18
ENSRNOG00000010688	-1.038564421	0.005762447	0.014008754	Nrgn
ENSRNOG00000010691	1.941831298	5.69E-09	1.47E-07	Cmtm3
ENSRNOG00000010720	-1.035830356	0.006404817	0.015328908	Mast4
ENSRNOG00000010721	1.29142762	6.46E-08	1.15E-06	Dlgap5
ENSRNOG00000010744	1.529691699	6.34E-08	1.13E-06	Nrp1
ENSRNOG00000010747	1.534528598	4.00E-07	5.40E-06	Dap
ENSRNOG00000010777	-1.226400921	1.46E-05	0.000106832	Tox
ENSRNOG00000010803	-1.938843064	0.001987054	0.005838755	Gabra5
ENSRNOG00000010805	4.846165298	4.47E-25	3.52E-21	Fabp4
ENSRNOG00000010812	-1.13667855	6.13E-05	0.000342841	Osbpl6
ENSRNOG00000010816	-1.554069588	0.02095191	0.041174034	Kcnk15
ENSRNOG00000010819	-1.134897551	0.001010865	0.003364065	Hspa4l
ENSRNOG00000010834	-1.654606077	0.000885916	0.003032886	Mpped1
ENSRNOG00000010835	-2.008062796	0.004418227	0.011257253	Dmbx1
ENSRNOG00000010839	-1.721422242	0.000891056	0.003048445	Krt222
ENSRNOG00000010843	1.075867961	1.26E-06	1.42E-05	Nhlrc3
ENSRNOG00000010853	-1.453283449	0.0001084	0.000546899	Chrna7
ENSRNOG00000010868	-1.90284781	4.87E-07	6.34E-06	Rims4
ENSRNOG00000010881	-1.170555935	9.24E-09	2.19E-07	Trak2
ENSRNOG00000010888	2.426151386	1.97E-06	2.05E-05	Ankrd33b
ENSRNOG00000010890	1.137391494	3.25E-05	0.000208075	Bmp1
ENSRNOG00000010897	1.251664406	1.83E-10	8.13E-09	Nek6
ENSRNOG00000010906	1.341818619	0.013648881	0.028711351	Ccl5
ENSRNOG00000010918	2.175241172	1.50E-12	1.28E-10	Cebpa
ENSRNOG00000010941	1.211537375	1.70E-10	7.71E-09	Tifa
ENSRNOG00000010947	1.175932043	6.10E-05	0.000341744	Mmp14
ENSRNOG00000010951	1.56975652	7.90E-09	1.93E-07	Cmtm6
ENSRNOG00000010963	1.683917933	0.000201632	0.000907086	RGD1563222
ENSRNOG00000010986	1.462690264	1.14E-09	3.91E-08	Cmtm7
ENSRNOG00000011000	-1.966135236	7.71E-06	6.25E-05	Rims1
ENSRNOG00000011007	-1.219534883	7.10E-06	5.87E-05	Ube2o
ENSRNOG00000011028	-1.261497067	0.000252007	0.001083836	AABR07054096.1
ENSRNOG00000011032	1.160392098	1.57E-08	3.48E-07	Lhfpl2
ENSRNOG00000011037	-1.673211737	0.005121416	0.012665548	Irx6
ENSRNOG00000011042	-1.185131395	0.009130926	0.020576937	RGD1560925
ENSRNOG00000011044	-1.015991493	0.000434035	0.001684868	Clmn
ENSRNOG00000011054	1.840247977	8.52E-17	3.94E-14	Laptm5
ENSRNOG00000011059	-1.089680226	1.92E-05	0.000135734	Ttbk2
ENSRNOG00000011071	1.000204369	2.33E-05	0.000158712	Nt5e
ENSRNOG00000011094	-1.333333671	0.011655469	0.025187909	Efcab6
ENSRNOG00000011112	-1.162615062	5.09E-05	0.000294926	Fam161b
ENSRNOG00000011120	2.32625312	1.32E-05	9.82E-05	LOC680663
ENSRNOG00000011132	-1.200885021	5.55E-06	4.83E-05	LOC100362814
ENSRNOG00000011133	-1.140754602	0.002572583	0.007219652	Trpc4
ENSRNOG00000011156	-1.630633445	0.001555537	0.004784235	Clstn3
ENSRNOG00000011160	-1.298578834	0.000319083	0.001311749	AC126641.1
ENSRNOG00000011171	-1.335114618	0.000723165	0.002569021	Rims3
ENSRNOG00000011196	-2.043211164	0.002062525	0.006022297	Krt25
ENSRNOG00000011202	-1.830008403	4.14E-05	0.00024977	Chrna4
ENSRNOG00000011205	3.01469021	5.67E-15	1.31E-12	Ccl3
ENSRNOG00000011211	-2.017114777	5.79E-08	1.05E-06	Pex5l
ENSRNOG00000011231	-1.806840657	0.000145824	0.00069579	Cntnap4
ENSRNOG00000011245	1.197836423	4.65E-05	0.000274109	Arhgap18
ENSRNOG00000011250	2.071907074	0.000428743	0.001670082	Inmt
ENSRNOG00000011253	-1.228764605	0.000186556	0.000855894	RGD1304810
ENSRNOG00000011268	-1.729086951	4.98E-05	0.000290412	Chd5
ENSRNOG00000011285	-1.811132729	0.001295807	0.004129842	Zdhhc22
ENSRNOG00000011316	1.409731596	1.54E-05	0.000112429	Fam167a
ENSRNOG00000011332	1.665644616	5.29E-09	1.39E-07	Clspn
ENSRNOG00000011352	1.253128379	5.67E-06	4.90E-05	Furin
ENSRNOG00000011369	-1.723146624	3.97E-07	5.36E-06	Kcns2
ENSRNOG00000011400	-1.518078132	0.001564713	0.00480682	Ralyl
ENSRNOG00000011406	2.722171507	9.45E-07	1.11E-05	Ccl4
ENSRNOG00000011425	-1.292487274	4.68E-05	0.000275622	Ptpn3
ENSRNOG00000011453	-1.2638743	8.60E-07	1.02E-05	Kif6
ENSRNOG00000011459	2.003484478	2.06E-10	9.02E-09	Rhbdf2
ENSRNOG00000011460	-1.497358866	8.28E-06	6.62E-05	Arfgef3
ENSRNOG00000011471	-1.640665437	0.003418847	0.009101315	Fgf9
ENSRNOG00000011474	1.163412753	2.94E-05	0.000191799	Ppp1r3b
ENSRNOG00000011490	2.972640306	0.000164424	0.000767329	Angptl8
ENSRNOG00000011548	-1.131404812	0.000555736	0.002062684	Ebf2
ENSRNOG00000011550	-1.642507751	1.17E-06	1.33E-05	Kcnab2
ENSRNOG00000011623	-1.712245804	2.15E-05	0.00014893	Rab3c
ENSRNOG00000011624	-1.746912275	5.16E-05	0.000297911	Kcnq2
ENSRNOG00000011631	1.797828228	0.000238155	0.00103816	Fst
ENSRNOG00000011634	-1.040315855	0.009367125	0.021012957	Xkr6
ENSRNOG00000011659	1.856153281	4.97E-09	1.32E-07	Alpk3
ENSRNOG00000011672	1.300851386	0.000362679	0.001453023	Tph1
ENSRNOG00000011683	1.826163332	7.83E-10	2.81E-08	Fes
ENSRNOG00000011688	1.305674719	0.018965371	0.037813033	Neil3
ENSRNOG00000011716	-1.059022795	0.005505543	0.013452772	Degs2
ENSRNOG00000011726	-1.682439246	0.001164021	0.003781806	Grin1
ENSRNOG00000011751	-1.375739783	0.000623754	0.002272276	Ncdn
ENSRNOG00000011774	3.102545097	3.47E-07	4.78E-06	Fblim1
ENSRNOG00000011781	2.190365518	2.70E-12	2.11E-10	Oplah
ENSRNOG00000011796	1.399549078	1.14E-06	1.30E-05	C1r
ENSRNOG00000011815	1.822478199	1.63E-06	1.77E-05	Sgk1
ENSRNOG00000011820	3.938738917	1.62E-12	1.34E-10	Acpp
ENSRNOG00000011821	1.173337707	6.12E-09	1.56E-07	S100a4
ENSRNOG00000011823	-1.341047069	0.011974651	0.025750408	Tfap2b
ENSRNOG00000011824	3.237103057	8.67E-12	5.73E-10	Trh
ENSRNOG00000011841	-1.125829533	4.24E-05	0.000254254	Map2
ENSRNOG00000011854	-1.259439099	9.01E-07	1.06E-05	RGD1563986
ENSRNOG00000011856	-1.157050674	1.76E-05	0.000126168	LOC108348154
ENSRNOG00000011858	-1.632584529	6.12E-08	1.10E-06	Unc5d
ENSRNOG00000011859	-1.16040471	7.48E-05	0.00040593	Eif5a2
ENSRNOG00000011892	1.073915931	0.014321855	0.029887354	Slc36a2
ENSRNOG00000011912	-1.281719451	0.000585511	0.002154402	Tmem38a
ENSRNOG00000011913	1.898710778	5.54E-07	7.12E-06	Cp
ENSRNOG00000011918	-1.693818031	0.000380337	0.001512985	Vsx2
ENSRNOG00000011937	-1.022590369	7.99E-09	1.94E-07	Sgtb
ENSRNOG00000011947	1.008306982	0.000304003	0.001262282	Tifab
ENSRNOG00000011951	1.019652333	1.00E-05	7.78E-05	Plk2
ENSRNOG00000011971	1.157781768	1.87E-05	0.000132944	C1s
ENSRNOG00000011980	-1.301766941	7.22E-05	0.00039407	Lrrc7
ENSRNOG00000011984	1.638626514	1.26E-24	6.61E-21	Cxcl14
ENSRNOG00000011992	-1.859182441	0.002434648	0.006890966	Slc18a1
ENSRNOG00000012002	1.730264531	4.89E-06	4.38E-05	Iqgap1
ENSRNOG00000012007	1.500889698	1.03E-06	1.20E-05	Slc38a7
ENSRNOG00000012008	1.079893702	1.24E-05	9.30E-05	S100a3
ENSRNOG00000012031	-1.039520676	0.016554086	0.033786435	St8sia2
ENSRNOG00000012040	-2.146009116	9.66E-05	0.000500018	Slc25a48
ENSRNOG00000012051	1.649327026	5.37E-12	3.86E-10	Ncaph
ENSRNOG00000012057	-3.070747561	9.28E-05	0.000484252	Olig3
ENSRNOG00000012062	1.51495278	2.81E-09	8.24E-08	Npc2
ENSRNOG00000012074	1.085478845	9.05E-09	2.16E-07	Ifngr1
ENSRNOG00000012083	1.555279342	0.002182588	0.006303875	St6galnac2
ENSRNOG00000012094	2.136851228	0.000103404	0.00052864	Ltbp2
ENSRNOG00000012098	-1.254688483	0.000554392	0.002059152	Adcyap1r1
ENSRNOG00000012103	-1.507360758	0.012352135	0.026399859	Nmbr
ENSRNOG00000012109	2.228481211	6.82E-12	4.63E-10	Fam105a
ENSRNOG00000012122	-1.578516381	0.001473378	0.004586143	Clvs2
ENSRNOG00000012141	1.049440524	1.96E-06	2.04E-05	Xrcc3
ENSRNOG00000012156	1.066424804	3.50E-08	6.90E-07	Ostf1
ENSRNOG00000012160	2.492561326	1.10E-11	6.91E-10	Syk
ENSRNOG00000012172	2.248528924	1.22E-11	7.54E-10	Spi1
ENSRNOG00000012175	-1.09938744	1.91E-08	4.13E-07	Nfatc2
ENSRNOG00000012181	2.917185922	7.73E-19	6.10E-16	Lpl
ENSRNOG00000012196	-1.66118277	2.20E-08	4.67E-07	Asah2
ENSRNOG00000012208	1.527684253	0.000306386	0.001270165	Itgb7
ENSRNOG00000012216	1.020950722	0.005435185	0.013307708	Tgfbi
ENSRNOG00000012228	1.227291228	3.18E-10	1.31E-08	Skap2
ENSRNOG00000012235	-1.17857083	0.001727788	0.00521717	Ppp1r17
ENSRNOG00000012259	-1.333000463	0.015454063	0.031865655	Il22ra2
ENSRNOG00000012260	-1.012362893	0.006927701	0.016358977	Ddx25
ENSRNOG00000012273	-1.521255501	0.001153443	0.003753636	Dmtn
ENSRNOG00000012280	1.866663856	2.03E-06	2.11E-05	Ptx3
ENSRNOG00000012284	-1.342052371	0.007126487	0.016755495	Khdrbs2
ENSRNOG00000012294	1.389495381	5.96E-05	0.000335598	Heph
ENSRNOG00000012303	-1.144882187	0.004142967	0.010678637	Apobec2
ENSRNOG00000012311	-1.443530666	0.007338545	0.017177107	Slc35d3
ENSRNOG00000012315	2.146293268	6.16E-05	0.000344426	Agmat
ENSRNOG00000012318	1.180889751	2.00E-05	0.000140487	Aspm
ENSRNOG00000012331	1.560611052	7.75E-10	2.79E-08	Casp8
ENSRNOG00000012358	-1.530141335	2.06E-08	4.41E-07	Pcyt1b
ENSRNOG00000012362	-1.456302943	0.000501251	0.001897137	Cacng3
ENSRNOG00000012371	-2.595772507	0.0001126	0.000563754	Car7
ENSRNOG00000012404	-1.842645828	7.93E-06	6.40E-05	Thrsp
ENSRNOG00000012424	-1.3419255	1.35E-09	4.51E-08	Adam23
ENSRNOG00000012428	1.829942227	3.06E-09	8.80E-08	Maf
ENSRNOG00000012436	2.121478345	9.10E-05	0.000476035	Adh6
ENSRNOG00000012439	1.366781419	7.16E-08	1.25E-06	Bid
ENSRNOG00000012442	1.031235375	0.02459893	0.047128988	Cemip
ENSRNOG00000012471	1.529067321	2.12E-05	0.000146823	Thbs4
ENSRNOG00000012477	-1.321781743	0.01188239	0.025593967	Eef1a2
ENSRNOG00000012478	-1.19060909	0.012412449	0.026499981	Shox2
ENSRNOG00000012482	-1.466664989	0.001287544	0.004106835	Ndrg4
ENSRNOG00000012490	-1.326649005	2.60E-09	7.73E-08	Amph
ENSRNOG00000012502	1.041166688	6.21E-09	1.58E-07	Stk17b
ENSRNOG00000012508	2.144293196	3.96E-09	1.10E-07	Slc39a8
ENSRNOG00000012512	-1.193149313	0.010455567	0.022979764	Nexn
ENSRNOG00000012543	1.84737712	1.60E-12	1.33E-10	Mcm3
ENSRNOG00000012573	-1.611180706	1.27E-07	2.04E-06	Dlgap2
ENSRNOG00000012582	1.87126319	4.66E-09	1.25E-07	Eif4ebp1
ENSRNOG00000012608	-1.610599471	0.016596297	0.033848447	Tmem212
ENSRNOG00000012611	1.856891761	7.41E-11	3.78E-09	Lpxn
ENSRNOG00000012619	1.707106918	1.69E-05	0.000121819	Epor
ENSRNOG00000012620	-1.188393852	0.005651768	0.013780123	Syngr3
ENSRNOG00000012628	1.46997126	0.001488505	0.004624148	Gpr18
ENSRNOG00000012640	2.111993524	2.42E-11	1.38E-09	Dpp7
ENSRNOG00000012659	1.386769328	5.53E-09	1.44E-07	Vamp5
ENSRNOG00000012660	3.114198563	2.43E-08	5.05E-07	Postn
ENSRNOG00000012681	1.148726147	0.00058787	0.002161567	Lgals9
ENSRNOG00000012698	1.001004768	4.86E-07	6.34E-06	Chsy1
ENSRNOG00000012708	-1.689736134	0.003293696	0.008838404	Ptchd4
ENSRNOG00000012723	1.677169667	6.83E-15	1.47E-12	Trim55
ENSRNOG00000012727	-1.471149702	0.000797428	0.002787544	Trpc7
ENSRNOG00000012730	1.007186069	3.47E-05	0.000218692	Lrrk1
ENSRNOG00000012749	2.569098994	5.49E-14	8.39E-12	C1qb
ENSRNOG00000012756	1.965206705	2.11E-09	6.50E-08	Slc25a43
ENSRNOG00000012759	-2.085431603	1.45E-15	4.40E-13	Col19a1
ENSRNOG00000012761	-1.446872957	0.000603088	0.002206695	Ak8
ENSRNOG00000012771	1.233150521	1.32E-05	9.80E-05	Ddx41
ENSRNOG00000012779	3.897104638	1.14E-16	5.00E-14	Msr1
ENSRNOG00000012789	-1.61843843	0.002753839	0.007648193	Mlnr
ENSRNOG00000012804	2.968584977	1.83E-14	3.32E-12	C1qc
ENSRNOG00000012807	2.384680634	4.33E-12	3.19E-10	C1qa
ENSRNOG00000012817	1.397326737	0.000103214	0.00052784	Lrrc17
ENSRNOG00000012835	1.870595315	7.01E-10	2.59E-08	Espl1
ENSRNOG00000012843	1.40634797	1.95E-08	4.20E-07	Aspg
ENSRNOG00000012847	-1.415424316	0.002562231	0.007196992	Scgb1c1
ENSRNOG00000012858	-1.253843501	0.001111065	0.003632249	Odf3
ENSRNOG00000012865	1.151836255	1.62E-07	2.51E-06	Parp3
ENSRNOG00000012886	1.708326778	6.17E-10	2.31E-08	Maff
ENSRNOG00000012892	1.24975304	0.000429399	0.001671405	Abca4
ENSRNOG00000012946	1.704465501	2.89E-09	8.40E-08	Mov10
ENSRNOG00000012956	1.507054561	7.16E-05	0.000391594	Tgm2
ENSRNOG00000012960	1.488955521	3.98E-09	1.11E-07	Uap1l1
ENSRNOG00000012965	1.877435776	7.57E-10	2.74E-08	Themis2
ENSRNOG00000012982	-1.029012255	0.002259959	0.00648924	Map9
ENSRNOG00000012988	-1.970116052	0.000417139	0.0016346	Lix1
ENSRNOG00000012989	2.066408689	1.19E-06	1.35E-05	Serinc2
ENSRNOG00000012995	-1.624633311	0.000818512	0.00284482	Gpr165
ENSRNOG00000013003	-1.68420425	0.009100218	0.020519485	Srms
ENSRNOG00000013009	1.21482606	6.98E-07	8.54E-06	Ldha
ENSRNOG00000013013	1.040016497	3.58E-11	1.98E-09	Tle3
ENSRNOG00000013014	2.846470638	1.14E-12	1.02E-10	Cyba
ENSRNOG00000013042	-1.431542747	0.000222248	0.000980495	Htr1b
ENSRNOG00000013046	1.020582085	0.005308864	0.013059358	Tram2
ENSRNOG00000013057	1.582422091	1.08E-11	6.80E-10	Prc1
ENSRNOG00000013069	1.468065777	1.48E-07	2.32E-06	Sapcd2
ENSRNOG00000013072	-1.031456821	0.000149482	0.000710218	Plxna4
ENSRNOG00000013090	1.218673095	5.04E-06	4.47E-05	Gadd45g
ENSRNOG00000013101	-1.047693819	0.001780221	0.005344736	Pcdh8
ENSRNOG00000013102	1.16628687	2.25E-10	9.76E-09	Entpd2
ENSRNOG00000013128	-1.469717756	0.00432059	0.011058603	Tmem179
ENSRNOG00000013152	2.041225066	3.74E-10	1.50E-08	Arhgap10
ENSRNOG00000013162	-1.171469102	0.002564356	0.007200415	Zcchc12
ENSRNOG00000013166	1.808397212	0.000122412	0.000602993	Wnt4
ENSRNOG00000013167	1.454272202	2.44E-15	6.84E-13	Hmgb2l1
ENSRNOG00000013171	-1.367994168	0.010367011	0.022816992	Grm2
ENSRNOG00000013172	1.216800563	7.55E-05	0.000409233	Nr1h3
ENSRNOG00000013177	1.369364242	8.52E-08	1.44E-06	Map3k1
ENSRNOG00000013190	1.977919485	8.67E-09	2.08E-07	Rnaset2
ENSRNOG00000013213	-1.037742168	5.68E-06	4.91E-05	Epha4
ENSRNOG00000013220	1.618597322	1.66E-09	5.31E-08	Arhgap45
ENSRNOG00000013231	1.370140149	1.19E-08	2.71E-07	Ptafr
ENSRNOG00000013257	-1.128627289	3.79E-06	3.56E-05	Hecw2
ENSRNOG00000013262	-3.411512382	4.42E-07	5.85E-06	Myl1
ENSRNOG00000013265	1.506432497	9.47E-06	7.44E-05	Tgfbr2
ENSRNOG00000013267	1.273662261	0.001880056	0.005586064	Helz2
ENSRNOG00000013280	-1.274583611	0.010814788	0.023625168	Olfm4
ENSRNOG00000013282	-1.209617407	0.004829968	0.012100997	Mctp1
ENSRNOG00000013287	-1.04142267	0.000257305	0.001101747	Sall2
ENSRNOG00000013290	-1.106110365	0.000599817	0.002197792	Nrip3
ENSRNOG00000013309	1.700683224	4.27E-09	1.17E-07	Pik3ap1
ENSRNOG00000013323	1.025210558	3.70E-06	3.49E-05	Rnf217
ENSRNOG00000013324	1.208290552	0.000997336	0.003325583	Cdh5
ENSRNOG00000013328	1.001235953	0.010554629	0.023155459	Rbpms
ENSRNOG00000013358	-1.251783745	0.000226188	0.000992313	Aqp11
ENSRNOG00000013376	-1.450765987	3.66E-09	1.03E-07	Mvd
ENSRNOG00000013387	1.369019248	1.87E-06	1.96E-05	Tpcn2
ENSRNOG00000013389	-1.647179261	0.000289411	0.001211279	AABR07007916.1
ENSRNOG00000013399	-1.863406742	2.62E-08	5.38E-07	AF529169
ENSRNOG00000013407	-1.264029943	3.59E-07	4.89E-06	Slc5a11
ENSRNOG00000013415	1.564903962	3.98E-08	7.66E-07	Ptpn18
ENSRNOG00000013468	-1.266287574	0.000511633	0.001930396	Fam213b
ENSRNOG00000013552	-2.256185257	4.52E-18	2.45E-15	Scd
ENSRNOG00000013554	1.354939565	0.002432834	0.006888873	Treml2
ENSRNOG00000013555	-1.531785052	1.50E-05	0.000109541	Ankrd55
ENSRNOG00000013564	2.590985335	1.69E-08	3.71E-07	Dok3
ENSRNOG00000013578	2.653787843	3.26E-14	5.52E-12	Trem2
ENSRNOG00000013586	1.420333435	0.019037672	0.037923563	Snai3
ENSRNOG00000013588	-2.141668639	6.36E-05	0.000353923	Glra1
ENSRNOG00000013598	2.104698014	3.49E-08	6.90E-07	Melk
ENSRNOG00000013610	-1.205804957	0.004265662	0.01093936	Chrna5
ENSRNOG00000013615	3.58841066	3.72E-08	7.26E-07	Dntt
ENSRNOG00000013623	-1.088902196	7.71E-06	6.25E-05	Amer2
ENSRNOG00000013631	1.451544784	6.29E-07	7.91E-06	Slc31a2
ENSRNOG00000013634	1.407415187	6.98E-07	8.54E-06	Myd88
ENSRNOG00000013641	2.101245099	1.18E-09	4.04E-08	Myo7a
ENSRNOG00000013657	-1.45623511	0.004941901	0.012320174	Stmn3
ENSRNOG00000013663	2.520436938	6.81E-11	3.53E-09	Tmem86a
ENSRNOG00000013668	2.382722539	3.87E-10	1.53E-08	Capg
ENSRNOG00000013679	-1.40241375	4.06E-06	3.76E-05	Sema4d
ENSRNOG00000013727	1.562467099	9.40E-07	1.10E-05	Ndc80
ENSRNOG00000013745	1.933551572	1.29E-06	1.45E-05	Ctrc
ENSRNOG00000013747	1.665459057	9.73E-12	6.30E-10	Sh3bp2
ENSRNOG00000013770	-1.080464074	0.000877927	0.00301143	Folh1
ENSRNOG00000013790	1.316371115	1.50E-07	2.34E-06	Mfsd1
ENSRNOG00000013791	2.356340407	8.69E-07	1.03E-05	Enpp3
ENSRNOG00000013794	1.878087312	0.000114283	0.000570728	Rbp1
ENSRNOG00000013805	1.097140741	1.20E-06	1.36E-05	Tnip2
ENSRNOG00000013813	1.327351614	8.46E-07	1.01E-05	Ubtd1
ENSRNOG00000013817	-2.02131978	4.06E-05	0.000246672	Wnt8b
ENSRNOG00000013820	3.263984541	2.45E-05	0.000165056	Tnfrsf14
ENSRNOG00000013836	1.11240179	4.10E-06	3.80E-05	Arhgap17
ENSRNOG00000013838	-1.677985506	0.000315938	0.0013012	Hcrtr1
ENSRNOG00000013850	-1.605232243	0.000183849	0.000845203	Hes5
ENSRNOG00000013862	2.248371289	5.89E-06	5.05E-05	Dusp2
ENSRNOG00000013886	1.534066707	1.54E-09	5.03E-08	Fyb1
ENSRNOG00000013898	1.184453101	3.59E-07	4.89E-06	Cdca4
ENSRNOG00000013916	-1.696781435	0.00390525	0.010184317	Nefm
ENSRNOG00000013922	2.364636339	5.11E-09	1.35E-07	Dok2
ENSRNOG00000013937	-2.721177075	4.26E-15	1.03E-12	Ankrd34c
ENSRNOG00000013948	1.199529787	1.59E-06	1.72E-05	Zc3hav1
ENSRNOG00000013959	-1.223705245	0.008777354	0.019919886	Skor1
ENSRNOG00000013962	-1.136091354	6.50E-07	8.10E-06	Magi2
ENSRNOG00000013967	1.800831548	3.88E-18	2.18E-15	Blnk
ENSRNOG00000013969	-1.100920109	3.75E-05	0.0002318	Ahi1
ENSRNOG00000013970	1.530361498	2.16E-14	3.77E-12	Cdt1
ENSRNOG00000013973	1.804142159	0.001111029	0.003632249	Lcn2
ENSRNOG00000013975	-1.490912549	1.49E-08	3.33E-07	Acat2l1
ENSRNOG00000013981	-1.104256513	0.006216559	0.014939673	Ptpn5
ENSRNOG00000013987	1.379311623	2.02E-07	3.04E-06	Sbno2
ENSRNOG00000013991	-2.44141407	2.56E-05	0.000171281	Creg2
ENSRNOG00000013993	1.163829999	0.000244952	0.00106108	AABR07007000.1
ENSRNOG00000014007	-1.081851395	4.99E-05	0.000290759	Gfod1
ENSRNOG00000014018	-1.627035287	4.61E-05	0.000272612	St8sia1
ENSRNOG00000014025	-1.630273141	0.001156236	0.003761172	Rasgrf1
ENSRNOG00000014034	1.116477436	8.57E-05	0.000453324	Olfml2a
ENSRNOG00000014035	-1.178655527	0.000462578	0.001775962	Arhgef4
ENSRNOG00000014046	-1.398906129	0.000865826	0.002977707	Sertm1
ENSRNOG00000014055	1.207271728	4.45E-07	5.88E-06	Nat1
ENSRNOG00000014064	1.185531962	6.31E-09	1.60E-07	Ctsh
ENSRNOG00000014079	1.220421002	0.000261285	0.001115813	Stat1
ENSRNOG00000014080	1.536932247	1.87E-09	5.86E-08	Kif23
ENSRNOG00000014082	-1.568824156	7.44E-07	9.06E-06	Sp7
ENSRNOG00000014083	-1.547018656	0.000455419	0.001752324	Iqsec3
ENSRNOG00000014104	-1.123735021	0.000231832	0.001013968	Myo5b
ENSRNOG00000014107	-1.219852816	0.001415241	0.004433294	Omg
ENSRNOG00000014117	3.458417433	2.81E-10	1.17E-08	Hmox1
ENSRNOG00000014124	2.504226524	1.11E-07	1.81E-06	Nod2
ENSRNOG00000014125	1.80246762	6.98E-11	3.58E-09	Evi2b
ENSRNOG00000014130	1.96035896	1.74E-10	7.84E-09	Cks2
ENSRNOG00000014132	-1.171613465	0.000833681	0.002891797	Mypop
ENSRNOG00000014135	-1.362518278	2.42E-05	0.000163049	Rab11fip4
ENSRNOG00000014137	1.135676792	0.000621327	0.002263962	Fbln1
ENSRNOG00000014156	2.830278252	1.29E-14	2.48E-12	Fut7
ENSRNOG00000014171	1.396170567	2.07E-05	0.000143984	Tnfsf13
ENSRNOG00000014172	-1.541723239	0.000195364	0.000884703	Npy5r
ENSRNOG00000014179	1.073317108	2.18E-07	3.21E-06	Rps2
ENSRNOG00000014202	1.789704496	3.37E-10	1.38E-08	Snx20
ENSRNOG00000014218	-1.477242927	0.000630335	0.002290256	Tmem25
ENSRNOG00000014226	-1.192797276	0.000172098	0.000797468	Plch2
ENSRNOG00000014243	1.262194286	0.002152349	0.006233694	Pear1
ENSRNOG00000014248	-1.409058615	8.42E-10	2.97E-08	Erbb4
ENSRNOG00000014253	-1.586086771	0.001490959	0.004629944	Pax2
ENSRNOG00000014258	2.426532085	1.21E-14	2.41E-12	Rab32
ENSRNOG00000014282	2.630871202	3.08E-05	0.000198705	Cebpe
ENSRNOG00000014288	1.354351018	0.000880818	0.003018806	Fn1
ENSRNOG00000014290	-1.983248253	0.000116683	0.000580501	Grm1
ENSRNOG00000014294	1.95126533	2.47E-12	1.95E-10	Ptpn6
ENSRNOG00000014296	-1.03416383	0.007204461	0.016912547	Syt10
ENSRNOG00000014302	-1.38618508	0.001213533	0.003913588	Dlgap3
ENSRNOG00000014311	1.428255958	2.84E-06	2.77E-05	Slc7a8
ENSRNOG00000014314	1.482609188	1.90E-05	0.000134286	Slc39a4
ENSRNOG00000014327	1.997502268	7.01E-10	2.59E-08	Csrp3
ENSRNOG00000014336	1.889182711	1.48E-18	9.34E-16	Mcm5
ENSRNOG00000014338	-1.075544378	0.000170511	0.000791744	Slc25a25
ENSRNOG00000014350	1.650353136	5.86E-05	0.000330785	Cyr61
ENSRNOG00000014357	1.308683788	0.003901377	0.010175902	Gja4
ENSRNOG00000014373	-1.899862467	1.02E-05	7.91E-05	Trim66
ENSRNOG00000014420	1.365937802	1.02E-05	7.91E-05	Rap2b
ENSRNOG00000014426	1.12290177	0.005904247	0.014308722	Lox
ENSRNOG00000014461	2.32146115	5.06E-09	1.34E-07	Galns
ENSRNOG00000014464	1.694262891	7.51E-10	2.73E-08	Tnfsf13b
ENSRNOG00000014475	1.089938214	0.000105749	0.000537833	Slc31a1
ENSRNOG00000014503	-1.347812357	0.001818637	0.005439325	Celf4
ENSRNOG00000014504	1.35363313	0.000183423	0.000843736	Il1r1
ENSRNOG00000014509	-1.231982328	3.08E-10	1.28E-08	Sacs
ENSRNOG00000014524	1.372517671	9.89E-21	1.73E-17	S1pr3
ENSRNOG00000014532	2.489352423	0.001657521	0.005045647	Lbp
ENSRNOG00000014534	2.862976024	0.000246472	0.001066375	AC128859.1
ENSRNOG00000014543	1.024878845	1.05E-05	8.11E-05	Tbc1d2b
ENSRNOG00000014574	1.343354654	0.00067148	0.002414843	Entpd1
ENSRNOG00000014576	-1.36138929	5.60E-06	4.86E-05	Dock3
ENSRNOG00000014610	3.57249504	1.06E-12	9.62E-11	Anpep
ENSRNOG00000014650	-1.121264392	2.57E-06	2.55E-05	Sema4g
ENSRNOG00000014653	2.988833569	1.36E-12	1.18E-10	Arl11
ENSRNOG00000014661	-1.628755945	0.000342357	0.001390004	Zfp385d
ENSRNOG00000014718	-1.262520764	6.54E-10	2.44E-08	Acsl3
ENSRNOG00000014761	-1.453468067	0.002054476	0.006003251	Rasd2
ENSRNOG00000014775	-1.384276981	7.49E-05	0.00040593	Nol4
ENSRNOG00000014776	1.086144645	9.22E-07	1.08E-05	Adcy7
ENSRNOG00000014783	1.586021137	3.71E-10	1.50E-08	Pgghg
ENSRNOG00000014791	-1.216945798	0.000188068	0.000860761	Peg3
ENSRNOG00000014806	-1.039180315	0.000264616	0.00112637	Pnkd
ENSRNOG00000014819	-1.123229915	0.003164363	0.008549647	Hap1
ENSRNOG00000014835	1.017502854	1.58E-05	0.000114452	Il1rl1
ENSRNOG00000014838	1.060688844	1.42E-09	4.68E-08	Glipr2
ENSRNOG00000014847	1.344412938	8.74E-11	4.36E-09	Rassf10
ENSRNOG00000014862	-1.085678865	0.01841078	0.036894218	Gabrg3
ENSRNOG00000014870	-1.283548969	0.000321822	0.001321285	Slc13a5
ENSRNOG00000014874	-1.328761753	0.00039321	0.001552427	Zfyve28
ENSRNOG00000014879	1.18765876	2.36E-06	2.37E-05	Ttc7a
ENSRNOG00000014882	-1.706888323	0.00024696	0.001067966	Fgf11
ENSRNOG00000014902	1.430395341	0.002734841	0.007599142	Stx11
ENSRNOG00000014904	-1.121943994	0.00330449	0.008856799	Ppp1r3e
ENSRNOG00000014936	3.003738121	8.08E-11	4.06E-09	Ifitm2
ENSRNOG00000014948	1.703970201	5.69E-05	0.000323078	Osgin1
ENSRNOG00000014956	2.103953863	4.52E-13	4.81E-11	Slc11a1
ENSRNOG00000014960	1.185679544	6.46E-07	8.07E-06	Bard1
ENSRNOG00000014961	1.317507765	1.07E-11	6.79E-10	Pdpn
ENSRNOG00000014975	-1.240572361	0.000116464	0.000579779	Zfp483
ENSRNOG00000014982	-1.66075914	0.002220901	0.006394586	Slc35f4
ENSRNOG00000014987	1.406644498	0.000117748	0.000584505	Mdfi
ENSRNOG00000015019	1.172545799	1.37E-07	2.17E-06	Spg21
ENSRNOG00000015024	3.289984374	2.33E-10	9.99E-09	Mcoln3
ENSRNOG00000015027	1.324764685	8.65E-05	0.000456661	Il18r1
ENSRNOG00000015049	-1.172249422	1.90E-05	0.000134464	Scn5a
ENSRNOG00000015051	-1.357190526	0.010007312	0.022134869	Golga7b
ENSRNOG00000015071	-1.426948081	8.46E-06	6.74E-05	Zim1
ENSRNOG00000015078	1.485834648	1.31E-09	4.43E-08	Ifitm3
ENSRNOG00000015082	1.834460022	0.00125251	0.004018703	Nlrp10
ENSRNOG00000015084	-1.354603571	0.000335256	0.001366106	Necab2
ENSRNOG00000015089	3.047312242	3.34E-05	0.000212652	Mcoln2
ENSRNOG00000015113	1.020876531	2.57E-06	2.55E-05	Mocos
ENSRNOG00000015125	1.234378391	0.000292366	0.001221697	LOC100911548
ENSRNOG00000015131	2.211374805	1.62E-10	7.36E-09	Ube2c
ENSRNOG00000015137	-1.031142641	6.35E-07	7.97E-06	Spata6l
ENSRNOG00000015148	-1.157936002	9.76E-05	0.000503788	Erc2
ENSRNOG00000015155	-2.335123736	1.64E-18	9.56E-16	Tnnc2
ENSRNOG00000015201	-1.878702869	0.001710514	0.005173943	Tmem266
ENSRNOG00000015220	-1.448772417	0.002007169	0.00588797	Crtac1
ENSRNOG00000015222	2.189557097	5.05E-08	9.41E-07	Fam46c
ENSRNOG00000015275	1.626543199	2.57E-05	0.000171706	Ska1
ENSRNOG00000015278	1.301495296	3.77E-07	5.12E-06	Myl12a
ENSRNOG00000015297	2.243528198	3.62E-09	1.02E-07	RGD1561662
ENSRNOG00000015303	-1.319413376	0.012293009	0.02631279	Fbll1
ENSRNOG00000015306	-1.371799909	0.008791778	0.019941122	Slc9a4
ENSRNOG00000015308	1.419047423	3.64E-11	2.00E-09	Pbk
ENSRNOG00000015310	1.053057095	0.010783566	0.023572296	Lrrc32
ENSRNOG00000015329	1.11737134	6.83E-12	4.63E-10	Kpna2
ENSRNOG00000015331	5.009194857	2.10E-07	3.15E-06	Gdf3
ENSRNOG00000015365	-1.012730563	0.00017329	0.000801574	Col4a3
ENSRNOG00000015366	3.1276749	2.27E-10	9.80E-09	Neurl3
ENSRNOG00000015376	-1.994194063	2.92E-05	0.000190944	Npas1
ENSRNOG00000015383	-1.210105025	0.008819867	0.01998755	Asxl3
ENSRNOG00000015386	1.776811644	0.006703656	0.015923079	AABR07066762.1
ENSRNOG00000015411	3.410557854	2.44E-13	2.72E-11	Apobec1
ENSRNOG00000015416	2.621752327	5.52E-10	2.10E-08	Nabp1
ENSRNOG00000015418	-2.226227681	1.06E-05	8.13E-05	Klhl14
ENSRNOG00000015420	-1.452086602	4.51E-05	0.000267877	Stxbp1
ENSRNOG00000015423	2.022365094	1.95E-10	8.57E-09	Ccna2
ENSRNOG00000015437	1.000829967	4.58E-07	6.01E-06	Tmem14c
ENSRNOG00000015439	1.104391432	0.000105274	0.000536109	Man2a1
ENSRNOG00000015441	1.383076195	4.25E-09	1.17E-07	Il4r
ENSRNOG00000015445	-1.42878318	1.83E-07	2.79E-06	Mal
ENSRNOG00000015496	1.579340139	5.36E-09	1.40E-07	Tpm4
ENSRNOG00000015498	1.068629913	0.000257431	0.001101747	Il17rb
ENSRNOG00000015503	-1.168848093	0.000169692	0.000788405	AABR07004100.1
ENSRNOG00000015514	-1.143563994	0.004514979	0.011453713	Bcat1
ENSRNOG00000015519	-1.356743065	0.0094845	0.021206749	Ces1d
ENSRNOG00000015520	1.690819252	5.98E-07	7.57E-06	Ticrr
ENSRNOG00000015529	1.82290838	3.19E-10	1.31E-08	Cdca3
ENSRNOG00000015538	-1.457281089	1.19E-05	8.97E-05	Abcd2
ENSRNOG00000015577	1.035390762	5.00E-06	4.45E-05	Lpar6
ENSRNOG00000015581	-1.35625626	0.000957353	0.003222084	Dnah6
ENSRNOG00000015591	1.625907653	4.92E-08	9.21E-07	Cndp2
ENSRNOG00000015603	-1.149891588	0.000155874	0.000734396	Prkce
ENSRNOG00000015616	1.786482598	1.40E-05	0.000103024	Rgs14
ENSRNOG00000015667	1.115133733	0.022699578	0.044009614	Epcam
ENSRNOG00000015674	1.782884308	1.34E-05	9.93E-05	Acap1
ENSRNOG00000015675	-1.024180811	0.002090036	0.006089071	Nell1
ENSRNOG00000015701	1.43539424	3.63E-06	3.43E-05	Rreb1
ENSRNOG00000015718	-1.426249017	0.000159438	0.000748723	RGD1307461
ENSRNOG00000015746	-1.745738124	0.001339141	0.004237068	Kcng4
ENSRNOG00000015773	1.532298164	8.29E-06	6.63E-05	Il21r
ENSRNOG00000015774	1.125498624	5.08E-05	0.000294759	Mreg
ENSRNOG00000015781	-1.310938464	0.000174867	0.000807683	Ndst3
ENSRNOG00000015810	1.420893891	2.30E-05	0.000157275	Trip13
ENSRNOG00000015821	2.60635553	0.000118135	0.000585875	Cd2
ENSRNOG00000015835	-1.546526404	7.14E-06	5.90E-05	Cacna2d2
ENSRNOG00000015845	1.080925269	2.65E-06	2.61E-05	Fam129b
ENSRNOG00000015857	2.068608171	1.35E-11	8.23E-10	Ctsa
ENSRNOG00000015859	1.116468275	4.23E-06	3.89E-05	Chdh
ENSRNOG00000015878	1.671006197	0.001815512	0.005432042	Pif1
ENSRNOG00000015894	1.487108802	1.89E-07	2.87E-06	Dock8
ENSRNOG00000015903	-1.395717715	0.00014232	0.000682174	Add2
ENSRNOG00000015906	1.61550341	3.93E-08	7.62E-07	Tgif1
ENSRNOG00000015945	2.428379413	3.26E-05	0.000208858	Cd3g
ENSRNOG00000015956	-1.663949335	1.83E-05	0.000130207	Usp29
ENSRNOG00000015957	1.167805056	0.004522548	0.011469217	F13a1
ENSRNOG00000015967	1.012055525	8.63E-06	6.85E-05	Sh3bgrl3
ENSRNOG00000016012	1.067546926	4.19E-05	0.000251938	Spats2l
ENSRNOG00000016037	2.869156967	4.73E-14	7.36E-12	Mafb
ENSRNOG00000016041	2.058972501	1.32E-06	1.47E-05	Zc3h12d
ENSRNOG00000016043	-1.012438804	0.000446864	0.00172785	Aqp4
ENSRNOG00000016046	-2.043649827	2.07E-06	2.13E-05	Hecw1
ENSRNOG00000016070	-1.308558292	4.99E-08	9.31E-07	Trpc3
ENSRNOG00000016091	-1.019828521	0.012771033	0.027188103	Tmem169
ENSRNOG00000016102	-1.205887541	0.000533452	0.001998226	Ebf3
ENSRNOG00000016110	-1.381798531	0.000255188	0.001094525	Kcnk12
ENSRNOG00000016117	1.554738247	2.27E-05	0.000155614	Myof
ENSRNOG00000016122	-1.609735348	1.41E-10	6.53E-09	Hmgcr
ENSRNOG00000016143	-1.140277081	0.001695133	0.005139269	Gpr162
ENSRNOG00000016147	-1.739613304	0.000390498	0.001544042	Slc17a6
ENSRNOG00000016149	-1.368765689	0.001928175	0.005704079	Hoxc10
ENSRNOG00000016164	2.988817335	3.68E-07	4.99E-06	Fcrl2
ENSRNOG00000016204	-1.427647297	0.000120574	0.000595532	Lrrc24
ENSRNOG00000016219	2.004594003	1.24E-07	1.99E-06	Vnn1
ENSRNOG00000016221	-1.15508988	8.18E-06	6.56E-05	Scn2b
ENSRNOG00000016222	-1.52421823	1.18E-07	1.92E-06	Ppp1r3g
ENSRNOG00000016242	1.353425287	5.79E-05	0.000327997	Fzd1
ENSRNOG00000016255	-1.14279589	0.000362006	0.001450698	Podxl2
ENSRNOG00000016257	1.414430515	3.71E-08	7.26E-07	Cotl1
ENSRNOG00000016281	2.268551456	4.31E-07	5.73E-06	Col4a1
ENSRNOG00000016288	-1.093789322	0.000906267	0.003085778	Tcea2
ENSRNOG00000016292	-1.289245255	0.000803396	0.002804049	Pdzd9
ENSRNOG00000016294	1.339449767	0.002686693	0.007490479	Cd4
ENSRNOG00000016302	-1.555860698	6.85E-05	0.000376545	Cnnm1
ENSRNOG00000016308	1.548865849	3.16E-06	3.03E-05	Il10ra
ENSRNOG00000016316	1.357358321	1.36E-09	4.53E-08	Mcm2
ENSRNOG00000016334	1.150695374	1.20E-05	9.04E-05	Ptbp3
ENSRNOG00000016346	1.434962716	2.51E-08	5.19E-07	Prkcd
ENSRNOG00000016351	2.757562954	3.10E-16	1.19E-13	Frrs1
ENSRNOG00000016356	-1.252901205	0.000209388	0.000936092	Got1
ENSRNOG00000016367	1.259735185	6.70E-09	1.68E-07	Vasp
ENSRNOG00000016368	-1.302427828	4.55E-07	5.98E-06	Ppp1r14c
ENSRNOG00000016372	1.680800693	1.30E-06	1.45E-05	Slc12a7
ENSRNOG00000016377	2.016890073	1.36E-08	3.07E-07	Cep55
ENSRNOG00000016378	1.073582313	7.64E-06	6.20E-05	Map3k8
ENSRNOG00000016385	-1.961519106	0.001633666	0.004988466	Gabrd
ENSRNOG00000016388	-1.173661327	0.000238827	0.001040804	Sphkap
ENSRNOG00000016413	1.853475752	2.79E-09	8.20E-08	Pstpip1
ENSRNOG00000016429	-1.065786732	0.000135508	0.000653705	Grm5
ENSRNOG00000016446	-1.123597656	0.006507669	0.015523142	Gpr45
ENSRNOG00000016451	1.305232379	1.77E-10	7.90E-09	Cd1d1
ENSRNOG00000016469	2.935236521	1.80E-13	2.13E-11	Fxyd2
ENSRNOG00000016488	2.77554885	1.53E-10	6.98E-09	Pltp
ENSRNOG00000016494	1.329444631	1.47E-05	0.000107633	Tmem204
ENSRNOG00000016496	2.818969814	1.70E-14	3.15E-12	Ctsc
ENSRNOG00000016502	-1.050086047	1.83E-09	5.75E-08	Dscaml1
ENSRNOG00000016505	-1.286762868	2.42E-05	0.000163313	Fam169a
ENSRNOG00000016516	-1.126538029	7.35E-06	6.03E-05	Mbp
ENSRNOG00000016526	1.650573663	0.000209489	0.000936278	Dsg2
ENSRNOG00000016543	1.663750734	4.08E-05	0.000248036	Trim63
ENSRNOG00000016551	1.702320056	2.42E-07	3.55E-06	Bcl2l11
ENSRNOG00000016552	-2.560807756	8.13E-10	2.89E-08	Hmgcs1
ENSRNOG00000016553	-1.204110126	0.002872777	0.007904279	Vwa5b1
ENSRNOG00000016561	2.208562127	1.10E-08	2.54E-07	Pclaf
ENSRNOG00000016567	-1.869469673	0.007240277	0.016977387	Otos
ENSRNOG00000016571	1.426487603	0.000250668	0.00107985	Ngf
ENSRNOG00000016573	1.369549269	1.58E-08	3.50E-07	Dgat2
ENSRNOG00000016575	2.13213155	5.96E-10	2.24E-08	Tnfrsf1b
ENSRNOG00000016581	1.098256916	4.30E-07	5.73E-06	Serpinb1a
ENSRNOG00000016587	2.205942072	6.80E-09	1.70E-07	Ninj1
ENSRNOG00000016595	1.456653471	1.39E-10	6.47E-09	Hhex
ENSRNOG00000016603	-1.251072466	0.006721704	0.015950835	Rtn2
ENSRNOG00000016623	-1.023992204	0.000774754	0.002717941	Tmeff2
ENSRNOG00000016625	1.455167325	0.002224919	0.006403813	Slc22a2
ENSRNOG00000016630	1.101060925	3.73E-06	3.52E-05	Tln1
ENSRNOG00000016654	-1.711960311	2.36E-05	0.000160184	Galr1
ENSRNOG00000016684	-1.192737555	2.07E-05	0.000143984	Wnk2
ENSRNOG00000016687	1.352954347	6.26E-07	7.87E-06	Ssc5d
ENSRNOG00000016690	-1.818267952	1.35E-07	2.15E-06	Idi1
ENSRNOG00000016695	1.300873016	0.000111216	0.000558016	Mmp2
ENSRNOG00000016714	-1.153155251	2.52E-05	0.00016863	Nrap
ENSRNOG00000016717	-1.225434712	0.000796251	0.00278405	Gas2
ENSRNOG00000016724	-1.431838571	0.000408147	0.001606162	Epb41l3
ENSRNOG00000016733	1.263486712	6.25E-08	1.12E-06	Rab13
ENSRNOG00000016737	-1.506903466	0.004147784	0.010685804	Tcerg1l
ENSRNOG00000016750	2.051690498	0.001494757	0.004638079	Cyp26a1
ENSRNOG00000016756	1.741139352	4.96E-05	0.000289378	Ptgir
ENSRNOG00000016758	1.309812171	0.000210469	0.000939324	Loxl2
ENSRNOG00000016768	-1.561055819	0.000196108	0.000887305	Oprl1
ENSRNOG00000016770	-1.010732965	0.000579195	0.002132955	Calm2
ENSRNOG00000016782	2.398050208	0.000361176	0.001448477	Tnfrsf8
ENSRNOG00000016812	1.27987572	0.011354532	0.024649247	Adamts16
ENSRNOG00000016825	1.054811055	3.43E-05	0.000216718	Cd3eap
ENSRNOG00000016826	1.255315789	0.003526757	0.009347479	Pla2g2d
ENSRNOG00000016837	-2.713592856	0.000734485	0.002602775	Ckm
ENSRNOG00000016846	1.528406974	8.25E-10	2.92E-08	Pik3cd
ENSRNOG00000016852	1.418901499	0.00015871	0.000746007	Apobec3b
ENSRNOG00000016853	5.116240827	3.47E-08	6.88E-07	Dsg1
ENSRNOG00000016863	-1.554406013	0.000609982	0.002228523	Pnma8b
ENSRNOG00000016866	1.32497348	0.001086065	0.003572778	Fhl2
ENSRNOG00000016872	-1.064718363	0.004820522	0.012082777	Plppr4
ENSRNOG00000016885	1.381935906	2.11E-06	2.16E-05	Klf6
ENSRNOG00000016910	-1.065444763	6.59E-08	1.17E-06	Ralgps1
ENSRNOG00000016917	-1.224375096	2.35E-06	2.37E-05	Clcn1
ENSRNOG00000016920	-1.317197743	0.004235483	0.010876141	Spire2
ENSRNOG00000016924	-1.142164362	1.07E-11	6.80E-10	Acly
ENSRNOG00000016949	-1.075630063	0.005407193	0.013249475	Slc25a33
ENSRNOG00000016971	-1.010716736	6.25E-09	1.58E-07	Zfp612
ENSRNOG00000016977	-1.790627068	0.000208377	0.000932629	Calb2
ENSRNOG00000016978	1.72763612	3.77E-09	1.05E-07	LOC308990
ENSRNOG00000016983	-1.337826955	0.003968332	0.010321466	Myh7
ENSRNOG00000016987	1.022274476	0.000337456	0.001372939	Pstpip2
ENSRNOG00000017003	1.45583044	3.43E-05	0.000216875	Plxna1
ENSRNOG00000017019	-1.317616593	1.00E-05	7.78E-05	Lmx1b
ENSRNOG00000017020	1.421577184	2.19E-10	9.51E-09	Inpp5d
ENSRNOG00000017024	1.670983123	0.000223474	0.000984161	Pla2g2e
ENSRNOG00000017044	-1.415092394	0.006212911	0.014933185	Ccdc183
ENSRNOG00000017052	-1.195441085	0.002621284	0.007338189	Pianp
ENSRNOG00000017060	-1.889295922	1.50E-05	0.00010952	Ryr2
ENSRNOG00000017063	3.02800356	2.04E-15	5.87E-13	Fcna
ENSRNOG00000017084	1.928896973	0.003047657	0.008299855	Hsd11b2
ENSRNOG00000017087	1.154345049	6.19E-08	1.11E-06	Man1c1
ENSRNOG00000017093	1.299033602	9.83E-07	1.14E-05	Pxdc1
ENSRNOG00000017118	1.42941935	0.000348893	0.001410357	P4ha3
ENSRNOG00000017119	1.089846125	3.14E-06	3.02E-05	Fam96a
ENSRNOG00000017123	1.300178837	1.09E-10	5.20E-09	B2m
ENSRNOG00000017130	-1.327693016	0.012237068	0.026218005	Rhd
ENSRNOG00000017146	1.18378457	2.34E-05	0.000159251	Nfatc1
ENSRNOG00000017156	2.006128336	1.33E-09	4.49E-08	Ankle1
ENSRNOG00000017157	1.396989844	6.46E-05	0.000358549	Trim69
ENSRNOG00000017164	1.06150485	0.000280854	0.001183962	Afap1l2
ENSRNOG00000017178	-1.157003557	0.000429159	0.001670886	Hydin
ENSRNOG00000017191	1.287775807	3.38E-09	9.60E-08	Trim5
ENSRNOG00000017193	-1.056734264	0.001762048	0.00529826	Lingo1
ENSRNOG00000017220	2.478938462	4.25E-12	3.16E-10	Tcirg1
ENSRNOG00000017237	2.219190399	3.04E-05	0.000196887	Lama1
ENSRNOG00000017258	-1.54495312	0.001984098	0.005833338	Ica1l
ENSRNOG00000017259	1.533973267	1.26E-10	5.89E-09	Tacc3
ENSRNOG00000017277	2.080088892	1.02E-05	7.91E-05	Igsf6
ENSRNOG00000017283	-1.309589635	3.35E-05	0.000213005	Kcnt1
ENSRNOG00000017319	1.331446717	2.76E-06	2.70E-05	Mertk
ENSRNOG00000017328	1.43697055	6.16E-08	1.11E-06	Pter
ENSRNOG00000017403	1.445673705	1.27E-05	9.46E-05	Apobr
ENSRNOG00000017414	2.82492383	2.07E-06	2.13E-05	Irf7
ENSRNOG00000017416	1.526936958	2.97E-05	0.000193175	Ppic
ENSRNOG00000017426	1.089296995	7.73E-07	9.37E-06	Rragc
ENSRNOG00000017428	-1.170980372	3.11E-05	0.000200564	Map1b
ENSRNOG00000017444	-1.505668814	0.001662042	0.005053525	Nrsn1
ENSRNOG00000017456	-1.333857661	0.004018485	0.010422636	Vstm2b
ENSRNOG00000017469	1.865883931	5.67E-08	1.04E-06	Anxa1
ENSRNOG00000017485	2.077878462	1.41E-05	0.000103807	Cd72
ENSRNOG00000017512	1.720303125	9.01E-09	2.15E-07	Aldh3b1
ENSRNOG00000017539	2.70028539	2.71E-10	1.14E-08	Mmp9
ENSRNOG00000017568	-1.435536188	0.002638718	0.007375011	Rit2
ENSRNOG00000017579	1.20802495	7.92E-08	1.36E-06	Mylip
ENSRNOG00000017601	-1.006755783	5.78E-07	7.36E-06	Srd5a1
ENSRNOG00000017606	1.492845992	5.78E-06	4.98E-05	P2rx1
ENSRNOG00000017619	-1.520729993	0.000881122	0.003018861	Aldh1a1
ENSRNOG00000017625	4.623414408	3.90E-14	6.40E-12	Htr2b
ENSRNOG00000017628	1.121774088	8.64E-20	9.72E-17	Tagln
ENSRNOG00000017645	-1.403448397	0.000887214	0.003036006	Mylpf
ENSRNOG00000017673	-1.386657843	0.001038481	0.003441418	Brsk1
ENSRNOG00000017679	-1.53015387	0.009400356	0.021068275	Cckbr
ENSRNOG00000017680	2.814199688	4.97E-09	1.32E-07	Dennd2d
ENSRNOG00000017702	-1.588788981	0.002020903	0.005921637	Gpld1
ENSRNOG00000017703	2.525068389	1.09E-14	2.20E-12	Unc93b1
ENSRNOG00000017744	1.539510134	2.40E-06	2.41E-05	Dram2
ENSRNOG00000017766	-1.493601703	4.65E-06	4.20E-05	Car12
ENSRNOG00000017786	-2.161282816	2.51E-09	7.52E-08	Acta1
ENSRNOG00000017800	1.200283162	0.000891675	0.003049285	Foxc1
ENSRNOG00000017803	1.228602387	2.53E-15	6.87E-13	Apbb1ip
ENSRNOG00000017819	2.748372654	3.64E-12	2.75E-10	Cd14
ENSRNOG00000017833	-1.029515107	2.32E-05	0.000158217	Actn2
ENSRNOG00000017854	2.155224621	6.42E-13	6.48E-11	Ucp2
ENSRNOG00000017869	1.835685171	6.54E-12	4.51E-10	Irf8
ENSRNOG00000017874	2.630723799	5.67E-14	8.49E-12	Cd53
ENSRNOG00000017882	-1.030241419	1.74E-06	1.86E-05	Camk1d
ENSRNOG00000017890	-1.413204519	0.024680457	0.047251154	Crhbp
ENSRNOG00000017897	2.368185124	2.22E-06	2.26E-05	Adam8
ENSRNOG00000017918	-1.369706515	0.001436985	0.004492927	Iglon5
ENSRNOG00000017922	1.210960769	2.14E-07	3.18E-06	Tpbgl
ENSRNOG00000017939	-1.491020666	0.000466137	0.001787444	Chn1
ENSRNOG00000017969	-1.871617858	0.004688501	0.011821511	Olfm3
ENSRNOG00000017980	2.820308873	2.68E-15	7.16E-13	Itgal
ENSRNOG00000017981	2.010798174	7.39E-09	1.82E-07	Mcm10
ENSRNOG00000018003	1.872525418	2.30E-05	0.000157275	F2rl1
ENSRNOG00000018005	1.376371578	0.003806635	0.009960146	Duoxa1
ENSRNOG00000018006	-1.146855912	8.10E-05	0.000433465	Skor2
ENSRNOG00000018019	-1.340311196	1.42E-05	0.000104605	Hspa12a
ENSRNOG00000018054	1.239173249	0.00027506	0.001162967	F2rl2
ENSRNOG00000018070	-1.019701091	0.000121501	0.000598983	Rnf182
ENSRNOG00000018081	1.064921935	1.50E-05	0.000109696	Lactb
ENSRNOG00000018087	2.337066085	1.35E-10	6.30E-09	Vim
ENSRNOG00000018094	-1.515090147	0.000253242	0.001087892	Sv2c
ENSRNOG00000018110	1.124139477	0.000639302	0.002317119	Svil
ENSRNOG00000018111	-1.946961034	6.08E-05	0.000341204	Slc12a5
ENSRNOG00000018126	3.035968432	5.12E-13	5.23E-11	Abca1
ENSRNOG00000018141	-1.720534716	5.86E-05	0.000330674	RGD1307443
ENSRNOG00000018159	1.018044342	1.51E-05	0.000110199	Anxa4
ENSRNOG00000018167	-2.297459577	0.013198442	0.027924284	Tmem221
ENSRNOG00000018191	-1.365984731	0.00120802	0.003897405	Oprm1
ENSRNOG00000018200	-1.594916051	0.000576986	0.002127011	Gad2
ENSRNOG00000018229	-1.275764692	0.002942162	0.008059967	Slc45a1
ENSRNOG00000018241	-1.976232217	5.47E-06	4.79E-05	Ank1
ENSRNOG00000018242	-1.319524177	4.15E-05	0.000249909	Camkk1
ENSRNOG00000018247	1.905697077	5.17E-06	4.56E-05	Dhx58
ENSRNOG00000018250	-1.018124737	0.015650307	0.032219654	Tnni3
ENSRNOG00000018251	3.229264783	1.19E-12	1.07E-10	Mrc1
ENSRNOG00000018260	-1.588198221	0.003972192	0.010328093	Hrh2
ENSRNOG00000018267	1.60703158	2.77E-06	2.71E-05	B3gnt7
ENSRNOG00000018268	-1.926466319	5.07E-10	1.96E-08	Hhip
ENSRNOG00000018282	1.022487799	0.009605906	0.021405233	Gda
ENSRNOG00000018285	-1.732453626	4.99E-05	0.000290759	Kcna2
ENSRNOG00000018305	-1.456730146	2.84E-05	0.00018625	St8sia3
ENSRNOG00000018310	-1.073611992	0.000259138	0.001108146	Eno4
ENSRNOG00000018317	-1.443245953	7.36E-06	6.03E-05	Aak1
ENSRNOG00000018321	1.326302585	0.00120418	0.003887406	Sytl3
ENSRNOG00000018337	-1.251299966	0.001404379	0.004405407	Caly
ENSRNOG00000018358	1.797943474	1.25E-06	1.42E-05	Nt5dc2
ENSRNOG00000018371	1.856608452	1.08E-07	1.77E-06	Tubb6
ENSRNOG00000018378	-1.335969057	5.64E-06	4.88E-05	Cacnb2
ENSRNOG00000018384	1.749341822	0.000266863	0.001134095	Adam12
ENSRNOG00000018390	1.892838101	1.42E-08	3.19E-07	Pld3
ENSRNOG00000018405	3.480443694	8.96E-07	1.06E-05	Apoc4
ENSRNOG00000018414	1.148255685	1.62E-06	1.76E-05	Csf1r
ENSRNOG00000018416	-1.246109801	1.61E-05	0.000116325	Ttbk1
ENSRNOG00000018426	4.076386914	3.28E-11	1.84E-09	Apoc1
ENSRNOG00000018434	3.491868537	1.00E-10	4.85E-09	Stab1
ENSRNOG00000018441	-1.263540062	0.000676724	0.002430924	Ggt7
ENSRNOG00000018448	-1.698175595	0.000189097	0.000863276	LOC100911402
ENSRNOG00000018452	-1.048244057	2.67E-08	5.47E-07	Unc13a
ENSRNOG00000018454	2.673970727	8.59E-11	4.29E-09	Apoe
ENSRNOG00000018461	1.191158211	0.000367561	0.001470338	Pdgfrb
ENSRNOG00000018478	-1.344784772	0.006137813	0.014784287	Myo3a
ENSRNOG00000018488	1.479482835	3.03E-07	4.25E-06	Cd40
ENSRNOG00000018517	1.288347385	3.89E-05	0.000238916	Trim21
ENSRNOG00000018524	1.142312219	3.93E-10	1.55E-08	Ezr
ENSRNOG00000018566	1.874775491	3.89E-08	7.54E-07	Ctsl
ENSRNOG00000018602	-1.474383175	6.00E-06	5.12E-05	Camta1
ENSRNOG00000018615	1.913543744	7.04E-08	1.23E-06	Cenph
ENSRNOG00000018644	-1.849899774	0.000271381	0.001150192	Slc6a7
ENSRNOG00000018669	1.369790254	1.54E-07	2.40E-06	Jak3
ENSRNOG00000018681	2.046280534	1.76E-10	7.90E-09	Nes
ENSRNOG00000018689	1.086536821	9.46E-07	1.11E-05	RGD1305464
ENSRNOG00000018690	-1.196572289	0.000478552	0.001827483	Rgs17
ENSRNOG00000018692	-1.086187839	0.017289906	0.035009057	Mc4r
ENSRNOG00000018700	-1.667569871	2.91E-08	5.93E-07	Mobp
ENSRNOG00000018706	1.159461811	0.000163669	0.000764032	Il15ra
ENSRNOG00000018712	-1.012014386	0.001060303	0.003502671	Camk2a
ENSRNOG00000018715	1.862898286	2.20E-06	2.24E-05	Clec10a
ENSRNOG00000018716	1.099208607	2.39E-10	1.02E-08	Dennd2c
ENSRNOG00000018740	2.08684628	1.34E-12	1.17E-10	Ugt1a7c
ENSRNOG00000018752	1.794452562	1.70E-11	1.00E-09	Clcf1
ENSRNOG00000018755	-1.717263539	6.17E-11	3.24E-09	Acss2
ENSRNOG00000018760	-1.102016976	4.37E-08	8.32E-07	Mpp7
ENSRNOG00000018784	-1.233150382	1.58E-05	0.000114614	Jph3
ENSRNOG00000018815	1.976459133	1.81E-09	5.74E-08	Plk1
ENSRNOG00000018850	-1.228782537	0.007744475	0.017934794	Ttc9b
ENSRNOG00000018851	-1.005364625	0.000791787	0.002770287	Ppp2r2b
ENSRNOG00000018853	1.658889239	0.003692309	0.009709428	Slc28a3
ENSRNOG00000018865	1.479718922	0.001257819	0.004029617	Adamts12
ENSRNOG00000018867	-1.582995365	1.62E-18	9.56E-16	Klhdc7a
ENSRNOG00000018895	-1.537919714	0.00412257	0.010633086	Mchr1
ENSRNOG00000018915	1.432857549	0.002678998	0.00747167	Tagap
ENSRNOG00000018927	-1.017217479	0.001625367	0.004965049	Sprn
ENSRNOG00000018929	1.374964335	5.52E-08	1.02E-06	Kif20b
ENSRNOG00000018935	-1.322548691	0.000222509	0.000981002	RGD1560015
ENSRNOG00000018938	-1.014969685	0.002311647	0.006606323	Mkx
ENSRNOG00000018944	-1.153252384	1.21E-05	9.11E-05	Pank1
ENSRNOG00000018950	-1.619579164	5.52E-07	7.10E-06	Fa2h
ENSRNOG00000018960	-1.204449602	1.78E-10	7.92E-09	AABR07001382.1
ENSRNOG00000018978	1.375118908	0.020903949	0.04111262	Scart1
ENSRNOG00000018982	-1.854687402	0.000429959	0.001673172	Entpd3
ENSRNOG00000019024	-1.153454679	7.17E-05	0.000391892	Trim67
ENSRNOG00000019027	-1.085267754	0.002840564	0.007838941	Habp4
ENSRNOG00000019041	1.016996751	9.51E-07	1.11E-05	Psme1
ENSRNOG00000019065	-1.239536227	0.015182917	0.031390685	Zfp385b
ENSRNOG00000019077	1.78301505	3.80E-11	2.08E-09	Lipa
ENSRNOG00000019093	-1.156819607	0.000263384	0.001122646	Nrg2
ENSRNOG00000019100	1.877129009	8.15E-10	2.89E-08	Kif2c
ENSRNOG00000019112	1.15728706	0.003388439	0.00904024	Chp2
ENSRNOG00000019120	1.097419158	0.000113697	0.000568521	Hmgcs2
ENSRNOG00000019134	-2.035762444	0.000958827	0.003226355	Htr4
ENSRNOG00000019136	1.576259183	1.70E-10	7.71E-09	Scamp2
ENSRNOG00000019141	1.470707878	8.50E-06	6.77E-05	Ch25h
ENSRNOG00000019147	2.036802868	1.39E-12	1.19E-10	Stom
ENSRNOG00000019163	-1.097273196	0.004773561	0.011992195	Syt6
ENSRNOG00000019177	-1.032328618	0.000239547	0.001043075	Psd2
ENSRNOG00000019179	1.468184295	3.29E-11	1.84E-09	Ggta1
ENSRNOG00000019181	1.028917603	0.001996704	0.00586164	Synpo
ENSRNOG00000019189	-1.676267875	2.06E-09	6.35E-08	Acat2
ENSRNOG00000019193	-1.707678055	0.000645452	0.002333502	Stx1b
ENSRNOG00000019199	2.963313891	2.76E-07	3.93E-06	Cracr2b
ENSRNOG00000019202	1.428351071	2.45E-08	5.07E-07	PVR
ENSRNOG00000019207	-1.697014722	0.000148398	0.000705507	Shank1
ENSRNOG00000019208	-1.527375282	0.000945621	0.003191472	P2rx5
ENSRNOG00000019211	1.266629833	7.81E-06	6.31E-05	Olfml3
ENSRNOG00000019212	1.111147407	8.41E-07	1.01E-05	Tpp1
ENSRNOG00000019244	1.275838484	7.13E-05	0.000389859	Mxra8
ENSRNOG00000019249	-1.183838256	0.002955579	0.008088278	Ap3b2
ENSRNOG00000019257	-1.001858212	0.000661354	0.002385511	Kif27
ENSRNOG00000019270	1.318534509	4.73E-08	8.93E-07	P2ry6
ENSRNOG00000019283	1.440116128	0.000100019	0.000514003	P2ry2
ENSRNOG00000019288	-1.04476406	1.42E-06	1.57E-05	Ogfod1
ENSRNOG00000019296	1.083781868	0.000241998	0.001050547	Gnat2
ENSRNOG00000019306	-1.976251426	0.000294172	0.001227287	Syt12
ENSRNOG00000019311	1.234618906	2.13E-06	2.17E-05	Nfkb2
ENSRNOG00000019318	-1.52233122	0.000165138	0.00076975	Syt3
ENSRNOG00000019321	-1.192519858	0.015171138	0.031372685	Cck
ENSRNOG00000019330	1.344167983	1.09E-11	6.89E-10	Procr
ENSRNOG00000019338	-1.320631883	0.002167353	0.006269075	Dll3
ENSRNOG00000019341	1.030651743	8.04E-08	1.38E-06	Tmem179b
ENSRNOG00000019353	-1.172819172	0.000816762	0.002840823	Ctrl
ENSRNOG00000019357	1.625724068	8.92E-08	1.50E-06	Tax1bp3
ENSRNOG00000019387	2.89464555	6.92E-13	6.90E-11	Ifi30
ENSRNOG00000019404	-1.498680556	0.00075129	0.002652176	Hhatl
ENSRNOG00000019422	1.116428444	4.58E-09	1.24E-07	Egr1
ENSRNOG00000019435	-1.113451098	0.001975216	0.00581374	Psd
ENSRNOG00000019440	2.634028373	1.53E-12	1.30E-10	Kcnn4
ENSRNOG00000019466	1.559072491	4.75E-05	0.000279183	Agpat2
ENSRNOG00000019473	-1.142972642	0.008898201	0.020125891	NEWGENE_1582994
ENSRNOG00000019477	1.06636049	0.00603204	0.014578587	Zmynd15
ENSRNOG00000019478	1.216679223	4.27E-06	3.92E-05	Irf9
ENSRNOG00000019484	-1.128613378	3.38E-05	0.000214269	Slc6a9
ENSRNOG00000019491	-1.171506382	0.000788683	0.002761268	Stard10
ENSRNOG00000019494	1.100444273	8.00E-10	2.86E-08	Psmb10
ENSRNOG00000019504	-1.399331579	0.000497091	0.001885473	AABR07026536.1
ENSRNOG00000019518	-1.565583916	0.000345359	0.001399665	Pde4c
ENSRNOG00000019536	1.728602927	3.83E-08	7.45E-07	Smim3
ENSRNOG00000019542	2.300926817	2.47E-07	3.59E-06	MGC108823
ENSRNOG00000019575	-1.673532378	0.00421118	0.010827864	Rell2
ENSRNOG00000019577	-1.201022437	0.00079951	0.002793584	Adamts19
ENSRNOG00000019584	-1.565953381	3.46E-05	0.000218257	Dlk1
ENSRNOG00000019592	-1.499762394	0.003714362	0.009760897	Iqca
ENSRNOG00000019614	1.237893941	0.0031832	0.008588748	Ptpn22
ENSRNOG00000019620	1.434526112	4.65E-09	1.25E-07	Pmf1
ENSRNOG00000019648	1.262490015	0.007447021	0.017396418	AABR07068316.1
ENSRNOG00000019661	3.745115163	2.35E-14	4.04E-12	Gdf15
ENSRNOG00000019675	1.715839413	2.23E-08	4.70E-07	Pycard
ENSRNOG00000019680	3.409526588	3.40E-05	0.000215519	Mst1
ENSRNOG00000019741	1.351813657	0.000209687	0.000936628	Isyna1
ENSRNOG00000019745	-1.535366764	1.04E-05	8.04E-05	Actn3
ENSRNOG00000019750	-1.434061589	2.15E-07	3.19E-06	Kcna1
ENSRNOG00000019763	1.173263008	0.012415869	0.026503687	Mlph
ENSRNOG00000019830	1.083725287	0.005440561	0.013312588	Hsd17b1
ENSRNOG00000019838	2.014554244	1.52E-08	3.37E-07	Gmfg
ENSRNOG00000019854	1.686890282	4.97E-06	4.43E-05	Napsa
ENSRNOG00000019859	1.986985809	7.52E-10	2.73E-08	Pla2g15
ENSRNOG00000019864	-1.031806884	0.000602892	0.002206493	C1qtnf12
ENSRNOG00000019890	4.465970142	7.90E-16	2.65E-13	Folr2
ENSRNOG00000019892	1.336383991	1.35E-07	2.14E-06	Lrrfip1
ENSRNOG00000019914	-1.719882064	0.002995414	0.008178804	Fam57b
ENSRNOG00000019920	-1.582992748	0.000403029	0.001587606	Doc2a
ENSRNOG00000019921	-1.103373718	0.004755016	0.011958574	Rhbdl1
ENSRNOG00000019937	-1.541559061	0.001086923	0.003574107	Kcnk1
ENSRNOG00000019955	-1.342908746	3.41E-05	0.000216082	Ogdhl
ENSRNOG00000019958	-1.601672979	0.0002639	0.001124237	Tmem151b
ENSRNOG00000020021	-1.309437366	6.26E-06	5.30E-05	Brsk2
ENSRNOG00000020073	-1.243189927	0.000176432	0.000813865	Pcdhb8
ENSRNOG00000020105	3.752942499	2.65E-16	1.04E-13	Klhl30
ENSRNOG00000020118	-1.095779944	0.000855096	0.00294789	Nme5
ENSRNOG00000020150	2.013422112	1.77E-09	5.61E-08	Il18bp
ENSRNOG00000020164	-1.173134285	0.001313673	0.004170739	Ifitm10
ENSRNOG00000020173	1.501336178	2.89E-06	2.81E-05	Tie1
ENSRNOG00000020182	1.262240679	5.16E-10	1.98E-08	Mvp
ENSRNOG00000020193	1.516983777	1.94E-05	0.000136994	Runx2
ENSRNOG00000020206	2.636415564	1.73E-16	7.16E-14	Ctsd
ENSRNOG00000020259	-1.319918663	0.001639156	0.005002319	RGD1305347
ENSRNOG00000020272	-1.225004234	5.79E-06	4.99E-05	5330417C22Rik
ENSRNOG00000020276	-1.896307804	0.004754193	0.011958414	Tnni2
ENSRNOG00000020277	-1.472943014	0.000171145	0.000793985	Cntnap1
ENSRNOG00000020281	1.721740093	4.99E-16	1.83E-13	Kif22
ENSRNOG00000020299	-1.235742402	0.000113274	0.000566586	Klc2
ENSRNOG00000020309	1.487109296	0.007279175	0.017055895	Gfra3
ENSRNOG00000020325	1.408425314	2.78E-08	5.69E-07	Calhm2
ENSRNOG00000020339	-1.215921215	0.000150752	0.000715187	Neurl1
ENSRNOG00000020349	1.516862791	2.09E-10	9.12E-09	Rab3il1
ENSRNOG00000020355	1.376277625	0.011941153	0.025695661	Twist2
ENSRNOG00000020401	2.045264286	2.66E-08	5.45E-07	Adcy4
ENSRNOG00000020407	-1.576498168	0.000204301	0.000918167	Atcay
ENSRNOG00000020416	-1.018395319	0.000553711	0.002057427	Zfr2
ENSRNOG00000020444	-1.281682804	0.000251983	0.001083836	Hcn3
ENSRNOG00000020456	1.385615859	2.86E-07	4.06E-06	Nucb2
ENSRNOG00000020465	2.311380061	2.63E-12	2.06E-10	Ripk3
ENSRNOG00000020470	1.216501252	1.16E-06	1.32E-05	Slc25a24
ENSRNOG00000020478	-1.755515515	2.35E-06	2.37E-05	Camk4
ENSRNOG00000020482	1.085546057	0.000977745	0.003273918	Nfatc4
ENSRNOG00000020486	1.37214876	1.05E-06	1.21E-05	Bcl2l12
ENSRNOG00000020505	1.654080125	7.29E-09	1.80E-07	Map4k1
ENSRNOG00000020519	-1.429882068	0.000851542	0.002937569	Olfm2
ENSRNOG00000020557	-1.302363279	0.000108002	0.000545345	Ryr1
ENSRNOG00000020562	1.398283217	1.59E-09	5.15E-08	Slc22a18
ENSRNOG00000020579	2.899266247	1.24E-07	1.99E-06	Col7a1
ENSRNOG00000020583	1.955267341	2.01E-05	0.000141053	Fcgrt
ENSRNOG00000020587	1.305178018	5.45E-06	4.77E-05	Efemp2
ENSRNOG00000020588	1.547334287	0.000162746	0.000761304	Efna4
ENSRNOG00000020603	-1.011797043	0.006498354	0.015510325	Angptl6
ENSRNOG00000020623	1.151415354	1.37E-07	2.17E-06	Aldh16a1
ENSRNOG00000020652	1.848978636	2.72E-11	1.55E-09	Tgfb1
ENSRNOG00000020653	1.102535947	1.77E-06	1.88E-05	S1pr2
ENSRNOG00000020655	2.60686867	0.000507333	0.00191647	Ucn2
ENSRNOG00000020657	1.369479049	1.96E-06	2.04E-05	Shc1
ENSRNOG00000020678	1.541010391	2.42E-07	3.55E-06	Ifi35
ENSRNOG00000020679	1.62477053	3.80E-07	5.15E-06	Icam1
ENSRNOG00000020684	1.435218591	7.09E-09	1.76E-07	Vat1
ENSRNOG00000020689	-1.292891174	7.40E-06	6.05E-05	Cpeb3
ENSRNOG00000020695	1.456168026	0.00137832	0.004346182	Tead2
ENSRNOG00000020699	1.463763741	7.39E-08	1.28E-06	Cd37
ENSRNOG00000020702	1.197548382	4.15E-10	1.63E-08	Cyb561a3
ENSRNOG00000020716	1.874166141	1.37E-09	4.54E-08	Axl
ENSRNOG00000020721	1.026964669	2.38E-05	0.000160965	Nme6
ENSRNOG00000020726	1.441199818	2.37E-08	4.95E-07	Sipa1
ENSRNOG00000020729	1.029589053	0.001707998	0.00516832	Stc2
ENSRNOG00000020731	-1.46081366	0.000284446	0.001196542	Ppfia3
ENSRNOG00000020776	-1.141046303	6.76E-07	8.35E-06	Dhcr7
ENSRNOG00000020805	5.188440434	1.24E-14	2.43E-12	Sost
ENSRNOG00000020811	1.383162489	8.77E-12	5.75E-10	Il6r
ENSRNOG00000020832	-1.239909557	0.002075071	0.006052195	C2cd4d
ENSRNOG00000020835	-1.297343483	0.006234259	0.014974387	Hipk4
ENSRNOG00000020843	2.687784633	1.43E-13	1.74E-11	Ftl1
ENSRNOG00000020845	2.612510753	2.48E-15	6.84E-13	Tyrobp
ENSRNOG00000020849	2.889080346	1.59E-12	1.33E-10	Hcst
ENSRNOG00000020864	-1.083611533	0.006406802	0.015331327	Kirrel2
ENSRNOG00000020884	1.415684959	1.46E-06	1.60E-05	Cd6
ENSRNOG00000020908	1.774828417	4.30E-07	5.73E-06	LOC303566
ENSRNOG00000020936	1.363787099	3.10E-05	0.000199757	Nradd
ENSRNOG00000020942	1.134549849	1.05E-06	1.22E-05	Plekha4
ENSRNOG00000020952	-1.435361867	2.35E-05	0.00015974	Cgn
ENSRNOG00000020953	3.119182785	4.41E-07	5.84E-06	Ms4a7
ENSRNOG00000020985	-1.432700941	2.47E-06	2.47E-05	Atp4a
ENSRNOG00000020989	-1.610625693	2.22E-09	6.77E-08	Tm7sf2
ENSRNOG00000020991	2.51413647	5.11E-13	5.23E-11	Ms4a6a
ENSRNOG00000021018	2.004896319	0.003546738	0.009390952	Batf2
ENSRNOG00000021031	2.71763335	1.30E-15	4.02E-13	Grn
ENSRNOG00000021046	-1.079228247	0.002048675	0.005991593	Sult2b1
ENSRNOG00000021062	1.440538758	2.65E-06	2.61E-05	Fxyd5
ENSRNOG00000021063	-1.342480021	5.08E-05	0.000294759	Grin2d
ENSRNOG00000021084	2.16831579	1.51E-08	3.35E-07	AABR07006310.1
ENSRNOG00000021090	-1.206775466	1.66E-06	1.79E-05	Pygm
ENSRNOG00000021091	-1.46931015	3.81E-05	0.000234881	Trank1
ENSRNOG00000021098	-1.174711113	9.00E-06	7.12E-05	Rasgrp2
ENSRNOG00000021100	2.270792637	1.47E-11	8.89E-10	Tnfaip8l2
ENSRNOG00000021104	1.716050698	2.22E-08	4.70E-07	Emp3
ENSRNOG00000021110	-1.285687565	0.003338168	0.008934892	Mllt11
ENSRNOG00000021128	-1.299371125	0.004951396	0.012340076	Kcnj11
ENSRNOG00000021130	-1.218769055	0.00028131	0.001185569	Abcc8
ENSRNOG00000021140	-1.458883043	1.35E-05	0.000100118	Kcnk4
ENSRNOG00000021149	-1.240648936	0.003945045	0.010269381	Ush1c
ENSRNOG00000021151	1.355237962	6.62E-08	1.17E-06	Ppp1r14b
ENSRNOG00000021155	2.563403855	2.20E-08	4.67E-07	Ctsk
ENSRNOG00000021160	1.724431909	0.001731355	0.005224934	Hormad1
ENSRNOG00000021161	2.361529002	9.65E-13	8.99E-11	Fermt3
ENSRNOG00000021170	1.369546952	5.11E-09	1.35E-07	Plekho1
ENSRNOG00000021182	-1.05070332	0.000171137	0.000793985	Sv2a
ENSRNOG00000021199	1.931547267	4.06E-07	5.46E-06	Fcgr1a
ENSRNOG00000021220	2.069212956	1.75E-09	5.57E-08	Cpxm1
ENSRNOG00000021241	-1.00052883	0.008842175	0.020022635	Gfra4
ENSRNOG00000021242	3.167900456	2.58E-09	7.71E-08	Adam33
ENSRNOG00000021243	5.216565856	4.38E-20	5.30E-17	Siglec1
ENSRNOG00000021269	-1.596867203	0.001455077	0.004540013	Chgb
ENSRNOG00000021276	1.049537588	0.000125687	0.00061385	Bmp2
ENSRNOG00000021285	1.352677301	1.62E-05	0.000116831	Celsr1
ENSRNOG00000021302	-1.350361738	0.000268698	0.001140972	Tmem91
ENSRNOG00000021310	4.286586687	6.14E-06	5.22E-05	Slc36a3
ENSRNOG00000021314	-1.901820276	3.73E-08	7.27E-07	Fdft1
ENSRNOG00000021370	2.288217266	2.51E-08	5.19E-07	Ccdc69
ENSRNOG00000021380	-1.56911996	0.000318285	0.001308811	Fads6
ENSRNOG00000021390	1.474451646	4.15E-08	7.94E-07	Meis3
ENSRNOG00000021410	-1.269966053	2.31E-06	2.34E-05	Negr1
ENSRNOG00000021412	2.489845113	7.55E-11	3.82E-09	Slfn13
ENSRNOG00000021424	2.349171464	1.06E-11	6.78E-10	Cd300lf
ENSRNOG00000021438	1.447157069	5.74E-08	1.05E-06	Tuba1c
ENSRNOG00000021468	-1.842709429	0.00314763	0.008516551	Grm8
ENSRNOG00000021472	-1.320063734	7.73E-06	6.26E-05	Ermn
ENSRNOG00000021507	-1.154254232	4.20E-07	5.62E-06	Luzp2
ENSRNOG00000021510	1.269914361	0.002828778	0.007814636	Tbc1d10c
ENSRNOG00000021540	-1.370009869	0.001747211	0.005262696	RGD1563441
ENSRNOG00000021555	1.565482103	6.19E-07	7.80E-06	Mis18a
ENSRNOG00000021560	1.419744736	4.39E-07	5.81E-06	Cass4
ENSRNOG00000021589	-1.134718422	1.78E-05	0.000126912	Nexmif
ENSRNOG00000021609	-1.156361218	0.002864473	0.007889705	LOC100912566
ENSRNOG00000021644	2.021071606	4.12E-10	1.62E-08	Slc15a3
ENSRNOG00000021659	1.716013309	4.09E-05	0.00024832	Acp4
ENSRNOG00000021685	-1.081458735	0.00013187	0.000639483	Cdk5r1
ENSRNOG00000021691	-1.234364832	0.00177341	0.005328353	Ccdc92
ENSRNOG00000021713	1.738415442	2.32E-09	7.03E-08	Kif18b
ENSRNOG00000021719	1.444606699	6.51E-05	0.000361027	Slfn5
ENSRNOG00000021724	1.209223894	0.000425731	0.001661649	Ptprcap
ENSRNOG00000021787	1.168675168	3.53E-05	0.000221293	Zfp217
ENSRNOG00000021802	2.054030445	0.000216545	0.000961261	Isg15
ENSRNOG00000021808	-1.008113142	6.60E-05	0.000364723	Tecr
ENSRNOG00000021812	-1.068183662	0.001234043	0.003969972	Scx
ENSRNOG00000021839	-1.027950908	1.85E-06	1.96E-05	Cep126
ENSRNOG00000021855	-1.202093608	2.64E-05	0.0001755	Kcp
ENSRNOG00000021856	1.051476888	3.95E-05	0.000241543	Lat2
ENSRNOG00000021938	-1.138442669	4.63E-06	4.19E-05	Lrrtm4
ENSRNOG00000021943	-1.486711567	0.001181895	0.00383118	Fam216b
ENSRNOG00000021984	-1.344456988	0.003702465	0.009732883	Rgs7
ENSRNOG00000022067	3.674668585	2.35E-08	4.91E-07	Tlr5
ENSRNOG00000022094	2.01129792	2.71E-08	5.53E-07	Lacc1
ENSRNOG00000022136	-1.193842677	0.002982596	0.008152395	LOC685680
ENSRNOG00000022144	1.114724191	0.000199989	0.00090136	AABR07072356.1
ENSRNOG00000022163	-1.727913582	0.003295925	0.008841369	LOC102555023
ENSRNOG00000022176	-1.320643205	0.000107819	0.000544829	Gpr75
ENSRNOG00000022178	-1.474474267	0.004883042	0.01220479	Dcdc5
ENSRNOG00000022218	1.687757434	3.70E-06	3.49E-05	Ifi44
ENSRNOG00000022239	1.550731279	0.001752532	0.005274906	Tusc5
ENSRNOG00000022242	1.278330266	0.0037876	0.009918585	Cxcl9
ENSRNOG00000022248	-1.194694056	0.000803245	0.002804049	Fbxl16
ENSRNOG00000022256	3.064978348	3.78E-07	5.12E-06	Cxcl10
ENSRNOG00000022267	-1.189015324	4.50E-05	0.000267343	AABR07039334.1
ENSRNOG00000022268	-1.844849701	9.04E-07	1.06E-05	Pnpla3
ENSRNOG00000022298	3.110671015	3.52E-10	1.43E-08	Cxcl11
ENSRNOG00000022320	1.003988066	8.58E-07	1.02E-05	Primpol
ENSRNOG00000022331	-1.609102262	0.003233504	0.008696154	Ccdc78
ENSRNOG00000022337	-1.741275518	4.28E-12	3.16E-10	Slitrk6
ENSRNOG00000022386	-1.047442984	0.00046837	0.001795133	Opalin
ENSRNOG00000022391	-1.206505315	0.000258201	0.001104441	Zfp711
ENSRNOG00000022402	-1.008859418	1.63E-09	5.26E-08	Luzp1
ENSRNOG00000022417	1.202954233	0.00080264	0.002803275	Prickle3
ENSRNOG00000022419	-1.589695093	0.000744207	0.002630687	Dok7
ENSRNOG00000022426	2.932523346	4.62E-14	7.27E-12	LOC102546864
ENSRNOG00000022428	-1.01858625	3.54E-05	0.000221741	Flrt1
ENSRNOG00000022499	1.683017267	3.25E-08	6.48E-07	Sgo1
ENSRNOG00000022537	2.861321594	4.33E-19	3.79E-16	E2f8
ENSRNOG00000022540	1.057141579	3.74E-05	0.000231474	Trex1
ENSRNOG00000022565	3.073129061	5.83E-12	4.15E-10	Lrrc25
ENSRNOG00000022622	1.314879059	1.60E-05	0.000115558	Slc38a6
ENSRNOG00000022635	-1.403457731	9.50E-09	2.24E-07	Dlg2
ENSRNOG00000022640	1.137171912	0.005071686	0.012570211	AABR07003235.1
ENSRNOG00000022660	-1.926345341	0.000111802	0.00056029	Ccdc73
ENSRNOG00000022710	2.606547784	2.52E-08	5.20E-07	Prrg4
ENSRNOG00000022711	-2.531801232	1.83E-07	2.80E-06	Slco4c1
ENSRNOG00000022721	-1.317217654	0.016864688	0.034318365	Clec18a
ENSRNOG00000022767	-1.165776228	0.001174159	0.003810811	Elfn1
ENSRNOG00000022769	2.219937283	8.09E-08	1.38E-06	Sp100
ENSRNOG00000022800	1.656703351	4.37E-08	8.31E-07	Sp140
ENSRNOG00000022807	1.431787608	9.16E-08	1.54E-06	Pced1b
ENSRNOG00000022838	1.139191401	0.000895763	0.003061268	Cnksr1
ENSRNOG00000022839	2.921843475	2.57E-06	2.55E-05	Ifit3
ENSRNOG00000022844	-1.025510418	0.000193515	0.000878859	Pdzrn4
ENSRNOG00000022852	-1.142986891	0.00027994	0.001181378	Snx22
ENSRNOG00000022859	2.945747297	4.28E-07	5.72E-06	Trem1
ENSRNOG00000022863	-2.098352141	1.77E-06	1.89E-05	Lingo4
ENSRNOG00000022884	1.604188278	4.02E-07	5.41E-06	Cd84
ENSRNOG00000022893	-1.073087092	2.47E-05	0.0001661	Rimbp2
ENSRNOG00000022911	1.470134658	3.05E-06	2.95E-05	Hjurp
ENSRNOG00000022922	-1.033850433	3.22E-07	4.49E-06	Slc25a12
ENSRNOG00000022946	-1.365459608	0.002568608	0.007209783	Slc22a3
ENSRNOG00000022975	2.024976374	6.77E-11	3.51E-09	Nfam1
ENSRNOG00000023005	3.531234033	7.14E-10	2.61E-08	LOC681325
ENSRNOG00000023068	4.669447933	1.74E-06	1.86E-05	Cd5l
ENSRNOG00000023077	-1.28782623	0.001100342	0.003609937	Cpne9
ENSRNOG00000023093	1.08960725	0.00020824	0.000932283	Mis18bp1
ENSRNOG00000023100	-1.396922797	0.007433761	0.017368982	Tctex1d1
ENSRNOG00000023143	1.572855756	1.53E-08	3.39E-07	Nlrp1a
ENSRNOG00000023209	2.400250201	9.32E-05	0.000485692	Slamf7
ENSRNOG00000023214	1.99383539	0.000135647	0.000654171	Il20rb
ENSRNOG00000023216	1.175084196	1.91E-13	2.23E-11	Ccdc17
ENSRNOG00000023226	1.020953734	4.10E-09	1.14E-07	S100a10
ENSRNOG00000023296	2.168664814	3.64E-08	7.17E-07	AABR07002945.1
ENSRNOG00000023303	2.94947394	3.39E-11	1.88E-09	Dpep2
ENSRNOG00000023312	-1.194894389	0.000247531	0.001069848	Lonrf2
ENSRNOG00000023317	1.159578052	2.89E-07	4.08E-06	Colgalt1
ENSRNOG00000023334	1.854994435	3.34E-06	3.20E-05	Parp14
ENSRNOG00000023348	1.511890023	0.000487345	0.001857456	Tbc1d2
ENSRNOG00000023389	-1.402253808	0.001593651	0.004884529	Ephx4
ENSRNOG00000023400	1.533221565	9.64E-05	0.000499606	Dtx3l
ENSRNOG00000023404	-1.312057554	1.03E-06	1.20E-05	Slc9b2
ENSRNOG00000023410	1.483279691	2.04E-05	0.000142562	Apol9a
ENSRNOG00000023428	2.421775609	2.28E-13	2.58E-11	Pik3r5
ENSRNOG00000023433	1.641596815	0.000430691	0.00167547	Gata6
ENSRNOG00000023446	-1.157546936	6.60E-06	5.55E-05	Btbd8
ENSRNOG00000023458	-1.465576522	0.002955346	0.008088278	Dcaf12l1
ENSRNOG00000023463	1.644535957	1.94E-07	2.93E-06	Parp9
ENSRNOG00000023465	1.383728266	0.002895115	0.007954619	Depp1
ENSRNOG00000023492	-1.068863128	6.85E-05	0.000376545	Greb1l
ENSRNOG00000023532	-1.306055393	0.001347917	0.004260456	Ankfn1
ENSRNOG00000023538	-1.173179362	0.000328584	0.001344486	Aldh5a1
ENSRNOG00000023546	1.579443286	1.95E-23	7.68E-20	Hspb1
ENSRNOG00000023549	-1.238204189	1.00E-09	3.48E-08	Samd5
ENSRNOG00000023601	-1.322430381	0.002227018	0.006408682	Elavl4
ENSRNOG00000023603	-1.569074966	0.003256747	0.008751072	Amer3
ENSRNOG00000023614	1.835087992	0.002804222	0.007761783	Hsh2d
ENSRNOG00000023628	2.867969602	5.02E-11	2.69E-09	Tmem106a
ENSRNOG00000023633	-1.057200299	0.000541866	0.002023131	Crabp1
ENSRNOG00000023657	-1.835714608	0.000123091	0.000605114	Gprin3
ENSRNOG00000023708	1.754170843	8.10E-09	1.96E-07	Tmem176a
ENSRNOG00000023720	-1.156231283	0.000152307	0.000720823	Ntm
ENSRNOG00000023765	-1.208538421	0.010928508	0.023842778	Nyap2
ENSRNOG00000023786	1.003615023	3.63E-06	3.43E-05	Ybx1
ENSRNOG00000023803	-1.064419077	5.59E-05	0.000318545	Cmya5
ENSRNOG00000023830	2.717692303	7.32E-13	7.12E-11	Dnase2
ENSRNOG00000023861	-1.197470364	0.007071748	0.016644455	Snap91
ENSRNOG00000023896	1.360798409	1.82E-06	1.93E-05	Dusp6
ENSRNOG00000023908	-1.050579828	0.002714535	0.007550716	AABR07009919.1
ENSRNOG00000023910	1.326674278	2.48E-07	3.60E-06	Man2b1
ENSRNOG00000023920	-1.904191911	0.000160848	0.000754426	Zfp791
ENSRNOG00000023935	-1.388657019	0.004645435	0.011727955	Nrsn2
ENSRNOG00000023943	2.866474008	0.000106289	0.000539188	AABR07013651.1
ENSRNOG00000023951	-1.422002484	1.88E-06	1.97E-05	Tbc1d30
ENSRNOG00000023969	1.863650008	0.000115234	0.000574746	Herc6
ENSRNOG00000023972	1.604165139	6.57E-05	0.000363207	Col4a2
ENSRNOG00000023991	1.375898952	1.23E-07	1.98E-06	Rab20
ENSRNOG00000024000	2.038691916	1.20E-05	8.99E-05	Cd22
ENSRNOG00000024028	1.281436819	0.013102178	0.027754191	Sprr1a
ENSRNOG00000024077	1.282624969	1.90E-06	1.99E-05	Fbxo5
ENSRNOG00000024082	1.68194848	3.30E-05	0.000210534	Gldn
ENSRNOG00000024089	1.030396803	0.000922669	0.00313214	Fndc3b
ENSRNOG00000024114	-1.562810841	4.74E-05	0.000278901	Zdbf2
ENSRNOG00000024115	2.598168824	1.03E-07	1.69E-06	C6
ENSRNOG00000024120	-1.527056071	0.018344289	0.036789076	Rxfp1
ENSRNOG00000024149	-1.100352981	0.000249028	0.001074546	Prr18
ENSRNOG00000024159	2.431646283	1.76E-12	1.44E-10	Fcer1g
ENSRNOG00000024178	1.470859581	8.68E-06	6.89E-05	Cenpt
ENSRNOG00000024237	-1.390967051	0.001065409	0.003516586	Scel
ENSRNOG00000024310	-1.015495715	0.005754506	0.013991609	Kcnf1
ENSRNOG00000024349	-1.250297113	0.001228303	0.003953122	Cbarp
ENSRNOG00000024365	1.745929189	2.47E-10	1.04E-08	Ect2
ENSRNOG00000024382	2.377193499	1.29E-18	8.44E-16	Fcgr3a
ENSRNOG00000024390	1.723203228	5.90E-07	7.48E-06	Osm
ENSRNOG00000024420	2.065269049	4.14E-07	5.55E-06	Eme1
ENSRNOG00000024426	-1.04080677	0.00015666	0.000737435	AABR07032520.1
ENSRNOG00000024429	1.754869733	2.41E-05	0.000162666	Peg12
ENSRNOG00000024454	-1.170582265	0.000101273	0.000519432	Ccdc149
ENSRNOG00000024479	-1.560816211	8.59E-07	1.02E-05	Klhl34
ENSRNOG00000024507	-1.682623885	0.006707628	0.015927707	AABR07057678.1
ENSRNOG00000024523	1.117376444	6.04E-05	0.000339726	Dnai2
ENSRNOG00000024617	-1.900922541	1.25E-10	5.85E-09	AC099444.1
ENSRNOG00000024636	-1.031660475	0.00056601	0.002095383	Gpr85
ENSRNOG00000024640	-1.281097899	6.65E-06	5.58E-05	Oacyl
ENSRNOG00000024641	-1.043037933	0.011782505	0.025413594	LOC100910838
ENSRNOG00000024650	1.225202861	0.000133586	0.000645814	Ckap2
ENSRNOG00000024657	-1.168501224	1.34E-06	1.49E-05	Mfsd4a
ENSRNOG00000024688	1.984171171	0.000166359	0.000774749	Erfe
ENSRNOG00000024717	1.962475009	0.000328932	0.001344861	Espnl
ENSRNOG00000024728	1.133994254	2.36E-07	3.46E-06	Arhgap22
ENSRNOG00000024730	-1.188727	9.83E-06	7.67E-05	Ppm1e
ENSRNOG00000024762	1.31072945	0.00449001	0.011405075	Frmd7
ENSRNOG00000024799	1.786760394	1.25E-05	9.37E-05	Cd93
ENSRNOG00000024832	-1.183265396	0.001771699	0.005325246	Gpr158
ENSRNOG00000024846	1.347517262	2.57E-06	2.55E-05	Ier5l
ENSRNOG00000024904	-2.191968502	1.23E-13	1.56E-11	Pla2g4e
ENSRNOG00000024923	-1.27743524	0.00284497	0.007844898	Nnat
ENSRNOG00000024931	1.238051189	2.27E-07	3.34E-06	Ccdc88b
ENSRNOG00000024952	1.748875435	0.001722248	0.005204435	Atp8b1
ENSRNOG00000024953	-1.643662412	0.002215931	0.006381445	RGD1559441
ENSRNOG00000024975	-2.076273361	0.000660348	0.00238243	Atp8b3
ENSRNOG00000025001	1.215278833	0.000948996	0.003202174	Pcolce
ENSRNOG00000025012	-1.4679229	0.009015109	0.020347982	Chat
ENSRNOG00000025023	1.578407032	1.83E-08	3.99E-07	Stat6
ENSRNOG00000025051	1.103777893	3.35E-07	4.64E-06	Tal1
ENSRNOG00000025059	-1.500420931	0.004313922	0.011045127	Nxph4
ENSRNOG00000025060	-1.084323415	0.000130147	0.000632104	Nanos1
ENSRNOG00000025094	1.527388522	6.96E-09	1.73E-07	Gpr183
ENSRNOG00000025100	1.530541362	3.04E-05	0.000196887	Ikbke
ENSRNOG00000025115	-1.830837097	8.01E-11	4.04E-09	Exph5
ENSRNOG00000025121	-1.272460243	0.000695502	0.002485897	Pla2g3
[truncated: 1,119 more rows]
