# Supplementary material for: Fidgetin-like 2 knockdown increases acute neuroinflammation and improves recovery in a rat model of spinal cord injury
Source: J Neuroinflammation. 2025 Mar 10;22:73. doi: 10.1186/s12974-025-03344-3 (PMC11895163; doi:10.1186/s12974-025-03344-3)
Supplement: Supplementary file 16 — Supplementary Material 16 [file 12974_2025_3344_MOESM16_ESM.csv]

ID	log2FoldChange	pvalue	padj	Gene.name
ENSRNOG00000000001	1.280764687	0.002206446	0.00364324	AABR07013255.1
ENSRNOG00000000007	-1.668651085	2.05E-28	1.72E-27	Gad1
ENSRNOG00000000010	-3.102218945	1.97E-36	2.42E-35	Cbln1
ENSRNOG00000000017	1.863415386	1.93E-08	5.15E-08	Steap1
ENSRNOG00000000024	2.138331524	6.25E-29	5.41E-28	Hebp1
ENSRNOG00000000033	-1.893160237	6.80E-135	8.16E-132	Tmcc2
ENSRNOG00000000036	-2.971696339	1.02E-55	3.05E-54	Klhdc8a
ENSRNOG00000000054	-2.14974019	4.94E-58	1.63E-56	Abhd8
ENSRNOG00000000060	-3.780523678	2.50E-55	7.34E-54	Cplx1
ENSRNOG00000000081	1.265701022	3.40E-11	1.11E-10	Antxr2
ENSRNOG00000000105	-1.955886466	3.11E-58	1.04E-56	Cplx2
ENSRNOG00000000122	1.612543001	8.12E-39	1.11E-37	Ak2
ENSRNOG00000000129	-2.775400273	9.06E-91	1.50E-88	Phf24
ENSRNOG00000000137	1.498996808	6.18E-09	1.71E-08	Ly86
ENSRNOG00000000138	1.316002674	3.40E-05	6.84E-05	Glis1
ENSRNOG00000000145	-1.081417352	2.60E-16	1.15E-15	Pik3r3
ENSRNOG00000000165	1.428137286	0.00036717	0.000665187	Pfkfb1
ENSRNOG00000000172	1.293961122	1.16E-13	4.42E-13	Sqor
ENSRNOG00000000184	-1.030478807	2.88E-05	5.84E-05	Tmprss6
ENSRNOG00000000186	-1.709519989	1.11E-28	9.48E-28	Tst
ENSRNOG00000000187	2.64983662	2.46E-13	9.19E-13	Csf2rb
ENSRNOG00000000231	-1.11813493	1.01E-27	8.18E-27	Kctd17
ENSRNOG00000000239	2.988359398	5.35E-19	2.77E-18	Ccl7
ENSRNOG00000000247	1.326216101	1.11E-33	1.19E-32	Mfsd11
ENSRNOG00000000274	-1.221651561	7.30E-22	4.35E-21	Phyhipl
ENSRNOG00000000277	-1.759075195	7.33E-15	3.02E-14	Tet1
ENSRNOG00000000281	-1.831133611	1.48E-21	8.73E-21	Prodh1
ENSRNOG00000000307	1.777592804	3.81E-28	3.15E-27	Mical1
ENSRNOG00000000316	-1.323470635	1.05E-29	9.46E-29	Sobp
ENSRNOG00000000323	2.26602533	9.30E-25	6.49E-24	Prdm1
ENSRNOG00000000341	1.511688571	2.79E-20	1.54E-19	Nid2
ENSRNOG00000000368	-1.525351332	5.57E-26	4.16E-25	Grik2
ENSRNOG00000000373	-1.731311197	3.35E-22	2.04E-21	AABR07044900.1
ENSRNOG00000000378	-1.636417007	1.08E-13	4.14E-13	AABR07044914.1
ENSRNOG00000000386	-1.892766887	1.16E-32	1.19E-31	Pbld1
ENSRNOG00000000394	1.021220371	3.20E-06	7.11E-06	Srgn
ENSRNOG00000000407	1.182527815	4.30E-12	1.49E-11	Dcbld1
ENSRNOG00000000441	1.36261618	2.82E-12	9.86E-12	Gpsm3
ENSRNOG00000000454	1.023589396	0.00765624	0.011778017	RT1-DOb
ENSRNOG00000000456	1.809149	1.31E-09	3.81E-09	Psmb8
ENSRNOG00000000457	1.475932644	3.77E-13	1.40E-12	Tap1
ENSRNOG00000000459	1.624767118	6.59E-11	2.11E-10	Psmb9
ENSRNOG00000000463	-2.127838644	3.07E-45	5.61E-44	Col11a2
ENSRNOG00000000479	2.299100367	9.51E-29	8.12E-28	Kifc1
ENSRNOG00000000485	1.381327343	1.72E-40	2.54E-39	Bak1
ENSRNOG00000000487	-3.295447227	1.96E-60	7.60E-59	Grm4
ENSRNOG00000000488	1.014680243	2.43E-18	1.21E-17	Hmga1
ENSRNOG00000000490	1.082620826	4.78E-18	2.35E-17	Rps10
ENSRNOG00000000502	1.339002978	4.91E-10	1.47E-09	Def6
ENSRNOG00000000506	1.011439127	5.12E-20	2.79E-19	Tead3
ENSRNOG00000000512	-1.688421265	3.18E-14	1.25E-13	Slc26a8
ENSRNOG00000000515	4.098645605	2.80E-59	1.00E-57	Mapk13
ENSRNOG00000000521	1.07591098	1.72E-08	4.62E-08	Cdkn1a
ENSRNOG00000000522	-1.585917167	1.46E-16	6.57E-16	Cpne5
ENSRNOG00000000528	2.011876254	1.28E-26	9.81E-26	Fgd2
ENSRNOG00000000529	1.724259076	1.33E-12	4.75E-12	Pim1
ENSRNOG00000000543	1.605922344	5.22E-10	1.56E-09	Frk
ENSRNOG00000000547	-2.888384862	2.27E-80	2.36E-78	Tspyl4
ENSRNOG00000000552	1.576248917	5.95E-08	1.52E-07	Col13a1
ENSRNOG00000000565	1.868368027	6.82E-86	9.26E-84	Sgpl1
ENSRNOG00000000566	-1.834845387	2.97E-21	1.72E-20	Pcbd1
ENSRNOG00000000569	1.17043132	6.50E-21	3.69E-20	Vsir
ENSRNOG00000000571	1.349493469	7.54E-77	6.46E-75	Psap
ENSRNOG00000000580	-1.080713833	0.002946544	0.00478825	Calhm4
ENSRNOG00000000599	1.454032588	3.22E-19	1.68E-18	Lama4
ENSRNOG00000000605	-2.103188474	4.44E-18	2.19E-17	Hs3st5
ENSRNOG00000000614	1.099622439	1.48E-07	3.67E-07	Bicc1
ENSRNOG00000000618	-1.074291886	7.93E-12	2.69E-11	Mdga2
ENSRNOG00000000632	2.694942821	2.25E-20	1.25E-19	Cdk1
ENSRNOG00000000634	-1.47893044	4.13E-13	1.52E-12	Cabcoco1
ENSRNOG00000000636	-1.994540056	7.05E-40	1.01E-38	Rtkn2
ENSRNOG00000000638	-1.65906399	8.41E-64	3.86E-62	Zfp365
ENSRNOG00000000640	2.398369936	2.53E-19	1.33E-18	Egr2
ENSRNOG00000000655	2.567853564	1.26E-33	1.35E-32	Ptprc
ENSRNOG00000000658	-1.305423644	1.89E-14	7.58E-14	Acacb
ENSRNOG00000000692	1.840936488	5.31E-47	1.06E-45	Ung
ENSRNOG00000000693	-3.258993298	7.88E-76	6.37E-74	Svop
ENSRNOG00000000697	1.260002005	1.10E-88	1.69E-86	Coro1c
ENSRNOG00000000704	2.385288483	2.73E-45	5.02E-44	Cmklr1
ENSRNOG00000000708	-2.789081357	3.47E-44	6.04E-43	Sgsm1
ENSRNOG00000000716	-2.878024782	1.55E-10	4.82E-10	Htr1f
ENSRNOG00000000723	1.050913021	1.40E-05	2.93E-05	RT1-CE5
ENSRNOG00000000768	-1.962338712	0.000691056	0.001212125	Ubd
ENSRNOG00000000774	-1.661134848	9.47E-47	1.87E-45	Gabbr1
ENSRNOG00000000775	-1.545412098	3.74E-59	1.32E-57	Mog
ENSRNOG00000000795	1.253194234	1.25E-05	2.63E-05	RT1-N3
ENSRNOG00000000800	1.238308192	7.58E-31	7.23E-30	Man1a1
ENSRNOG00000000815	2.770229707	2.30E-70	1.41E-68	Smpdl3a
ENSRNOG00000000816	2.097551333	6.63E-38	8.70E-37	Ppp1r18
ENSRNOG00000000818	1.525232609	5.54E-20	3.01E-19	Nrm
ENSRNOG00000000824	1.710244943	3.76E-42	5.92E-41	Dse
ENSRNOG00000000827	1.512146254	1.53E-14	6.18E-14	Ier3
ENSRNOG00000000840	-2.915811122	8.28E-81	8.85E-79	Atp6v1g2
ENSRNOG00000000853	1.883313992	2.83E-17	1.32E-16	Aif1
ENSRNOG00000000854	3.398696966	7.38E-35	8.34E-34	Ncr3
ENSRNOG00000000855	3.914356168	3.76E-90	6.05E-88	Lst1
ENSRNOG00000000857	1.747148945	3.02E-10	9.19E-10	Msh5
ENSRNOG00000000858	1.12311419	1.14E-17	5.48E-17	Sapcd1
ENSRNOG00000000860	-2.501281559	1.85E-40	2.73E-39	Vwa7
ENSRNOG00000000869	1.173366929	4.03E-24	2.72E-23	Arhgef6
ENSRNOG00000000879	-1.590458873	6.14E-70	3.64E-68	Slc9a6
ENSRNOG00000000885	-1.031654335	2.33E-13	8.70E-13	Auts2
ENSRNOG00000000886	-3.262544977	1.22E-28	1.03E-27	Caln1
ENSRNOG00000000894	-1.125605699	6.27E-22	3.75E-21	Fry
ENSRNOG00000000902	-1.000854382	1.12E-17	5.40E-17	Hsph1
ENSRNOG00000000907	1.882760034	4.73E-31	4.53E-30	Alox5ap
ENSRNOG00000000913	2.219031796	7.79E-46	1.47E-44	Gusb
ENSRNOG00000000920	-1.332184082	3.87E-20	2.13E-19	Phkg1
ENSRNOG00000000937	1.295176488	2.36E-26	1.79E-25	Slc46a3
ENSRNOG00000000961	-3.751844175	6.94E-35	7.87E-34	Glt1d1
ENSRNOG00000000967	-1.736594068	6.15E-24	4.12E-23	Aacs
ENSRNOG00000000977	-1.053517506	3.60E-33	3.77E-32	Pnpla6
ENSRNOG00000000981	1.597351163	5.10E-56	1.54E-54	Scarb1
ENSRNOG00000000986	-2.417155232	4.33E-33	4.52E-32	Camsap3
ENSRNOG00000000991	2.267858419	3.14E-39	4.37E-38	Arpc1b
ENSRNOG00000000994	2.447284371	4.46E-26	3.34E-25	Stxbp2
ENSRNOG00000001006	-1.691649198	2.67E-10	8.17E-10	Nptx2
ENSRNOG00000001009	1.235642661	9.42E-39	1.28E-37	Bri3
ENSRNOG00000001036	-1.432536341	4.61E-12	1.59E-11	Rsph10b
ENSRNOG00000001072	-1.000604964	2.75E-29	2.41E-28	Cers4
ENSRNOG00000001082	-1.915518437	6.25E-42	9.77E-41	Abcb9
ENSRNOG00000001083	1.114855674	6.33E-52	1.59E-50	Kdelr2
ENSRNOG00000001092	-1.3455389	0.001294075	0.002199843	Kl
ENSRNOG00000001113	-1.022707816	1.95E-05	4.01E-05	Mmd2
ENSRNOG00000001115	-1.321734396	1.44E-10	4.50E-10	Slc29a4
ENSRNOG00000001124	-1.812576244	5.67E-34	6.15E-33	Rnft2
ENSRNOG00000001128	-3.207812737	7.83E-44	1.34E-42	Tesc
ENSRNOG00000001129	-1.175208488	2.97E-43	4.93E-42	Fbxo21
ENSRNOG00000001130	-1.877643208	4.60E-10	1.38E-09	Nos1
ENSRNOG00000001141	-2.012455216	1.92E-11	6.37E-11	Srrm4
ENSRNOG00000001142	1.058005438	8.63E-23	5.41E-22	Prkab1
ENSRNOG00000001143	-1.272545435	4.31E-18	2.12E-17	Cit
ENSRNOG00000001148	1.235616683	1.43E-17	6.81E-17	Rplp0
ENSRNOG00000001149	1.74645402	1.67E-57	5.36E-56	Pxn
ENSRNOG00000001152	-4.238069281	1.26E-14	5.11E-14	Glp1r
ENSRNOG00000001157	-1.693377107	2.74E-20	1.52E-19	Umodl1
ENSRNOG00000001158	1.3436357	2.14E-26	1.63E-25	Abcg1
ENSRNOG00000001173	-3.613803114	8.45E-54	2.30E-52	Cabp1
ENSRNOG00000001185	-1.244590585	2.80E-53	7.41E-52	RGD1311899
ENSRNOG00000001189	1.144476594	1.77E-06	4.03E-06	Sik1
ENSRNOG00000001195	2.199234785	1.95E-13	7.34E-13	Trpv4
ENSRNOG00000001198	-1.407157554	9.27E-28	7.49E-27	Fam222a
ENSRNOG00000001201	1.533265685	3.57E-42	5.63E-41	Cstb
ENSRNOG00000001205	-1.054933646	8.12E-27	6.29E-26	Agpat3
ENSRNOG00000001215	-1.345018978	9.22E-48	1.92E-46	RGD1309594
ENSRNOG00000001219	-1.421786745	0.003671274	0.005885657	Tspear
ENSRNOG00000001223	1.320782547	2.81E-53	7.42E-52	Pttg1ip
ENSRNOG00000001224	2.832219112	1.62E-64	7.65E-63	Itgb2
ENSRNOG00000001227	-1.848546179	3.96E-57	1.25E-55	Adarb1
ENSRNOG00000001229	2.783183683	4.20E-46	8.00E-45	Col18a1
ENSRNOG00000001242	-1.851654065	3.67E-72	2.50E-70	Gstt3
ENSRNOG00000001249	1.184615994	3.16E-08	8.28E-08	Col6a1
ENSRNOG00000001251	-1.292996482	0.032968507	0.0463693	Grifin
ENSRNOG00000001252	1.148865223	2.19E-28	1.83E-27	Chst12
ENSRNOG00000001254	1.048497982	9.31E-09	2.55E-08	Col6a2
ENSRNOG00000001258	1.120712904	2.79E-17	1.31E-16	Snx8
ENSRNOG00000001259	-1.033129254	4.79E-11	1.54E-10	Cux2
ENSRNOG00000001261	-1.496726516	0.00129915	0.002207267	Ftcd
ENSRNOG00000001270	2.903870853	2.48E-53	6.59E-52	Hvcn1
ENSRNOG00000001271	1.826113349	2.07E-36	2.54E-35	Card6
ENSRNOG00000001284	-3.382198721	4.34E-10	1.31E-09	Uncx
ENSRNOG00000001289	1.177843724	8.75E-29	7.49E-28	LOC498154
ENSRNOG00000001295	-1.119949375	3.21E-54	8.94E-53	S100b
ENSRNOG00000001300	2.025697147	4.90E-49	1.08E-47	P2rx4
ENSRNOG00000001313	-2.341833161	1.07E-36	1.33E-35	Gnaz
ENSRNOG00000001314	2.021168121	1.89E-46	3.67E-45	Fam20c
ENSRNOG00000001324	-1.02203408	0.005961684	0.009304211	Asmt
ENSRNOG00000001329	-1.534007693	1.10E-24	7.60E-24	Gjc3
ENSRNOG00000001347	-1.163513699	1.45E-11	4.85E-11	Adam1a
ENSRNOG00000001348	1.291767825	1.79E-24	1.23E-23	Erp29
ENSRNOG00000001349	1.102554622	9.23E-27	7.13E-26	Mcm7
ENSRNOG00000001352	-1.02134283	3.64E-20	2.00E-19	Hectd4
ENSRNOG00000001368	-3.725689026	1.09E-61	4.45E-60	Rph3a
ENSRNOG00000001374	-2.020323565	1.30E-17	6.20E-17	Rasal1
ENSRNOG00000001379	-1.623076704	6.84E-05	0.000133403	Cyp3a62
ENSRNOG00000001383	1.943355182	9.78E-58	3.16E-56	Slc8b1
ENSRNOG00000001392	-2.731006349	7.13E-15	2.94E-14	Lhx5
ENSRNOG00000001402	1.009322915	2.44E-22	1.50E-21	Lrch4
ENSRNOG00000001407	-1.341470494	2.99E-05	6.04E-05	Tfr2
ENSRNOG00000001408	-2.932347528	1.47E-44	2.62E-43	Actl6b
ENSRNOG00000001414	3.147047987	5.76E-12	1.97E-11	Serpine1
ENSRNOG00000001424	1.399903323	8.32E-62	3.41E-60	Cux1
ENSRNOG00000001425	1.814292301	2.71E-21	1.57E-20	Sh2b2
ENSRNOG00000001431	1.809296496	3.34E-20	1.85E-19	Rasa4
ENSRNOG00000001436	-1.41444911	1.74E-39	2.47E-38	Ywhag
ENSRNOG00000001439	-1.382060186	3.16E-12	1.10E-11	Srrm3
ENSRNOG00000001441	1.193334261	1.38E-31	1.35E-30	Tmem120a
ENSRNOG00000001442	1.276142779	6.45E-38	8.46E-37	Por
ENSRNOG00000001452	-1.834083644	8.43E-15	3.46E-14	Fzd9
ENSRNOG00000001470	-1.564116171	1.04E-49	2.37E-48	Limk1
ENSRNOG00000001474	-2.321409925	1.60E-10	4.98E-10	Tmem270
ENSRNOG00000001476	1.17469675	1.43E-06	3.26E-06	Cldn4
ENSRNOG00000001480	3.523021318	8.33E-54	2.27E-52	Ncf1
ENSRNOG00000001484	-1.194923471	2.17E-12	7.63E-12	Castor2
ENSRNOG00000001492	-1.892842233	3.81E-30	3.49E-29	Slc8a2
ENSRNOG00000001501	1.056853002	1.11E-18	5.66E-18	Snrpa
ENSRNOG00000001506	-2.356744766	1.60E-62	6.83E-61	Tmem35a
ENSRNOG00000001514	1.65708886	5.60E-21	3.19E-20	Cdca7
ENSRNOG00000001516	-2.542552371	1.93E-55	5.68E-54	Rapgef4
ENSRNOG00000001527	1.195147594	0.000292145	0.000535736	Cd80
ENSRNOG00000001548	1.104488916	5.04E-24	3.40E-23	Nfe2l2
ENSRNOG00000001554	-1.18268335	1.12E-20	6.32E-20	RGD1563888
ENSRNOG00000001572	-2.677157397	4.69E-45	8.49E-44	Hoxd1
ENSRNOG00000001575	-2.108145138	3.10E-22	1.90E-21	Grik1
ENSRNOG00000001577	-1.502117573	4.24E-08	1.10E-07	Hoxd3
ENSRNOG00000001578	-1.255079389	1.28E-09	3.73E-09	Hoxd4
ENSRNOG00000001580	-2.744918988	9.46E-18	4.57E-17	Hoxd9
ENSRNOG00000001582	1.193418924	2.87E-12	1.00E-11	Bach1
ENSRNOG00000001607	2.407206965	1.45E-22	9.01E-22	Adamts1
ENSRNOG00000001608	-1.389485354	2.20E-33	2.31E-32	Nxpe3
ENSRNOG00000001622	-1.140752211	0.025849638	0.036915886	Impg2
ENSRNOG00000001628	-2.977259405	1.25E-94	2.62E-92	Pcp4
ENSRNOG00000001645	1.158573643	1.26E-14	5.12E-14	Filip1l
ENSRNOG00000001658	-2.676301056	2.18E-27	1.74E-26	Kcnj6
ENSRNOG00000001682	-1.113701826	8.71E-30	7.85E-29	Ttc3
ENSRNOG00000001692	1.156694471	6.33E-18	3.09E-17	Chaf1b
ENSRNOG00000001700	-1.437281149	3.73E-78	3.55E-76	Whrn
ENSRNOG00000001701	1.145545253	4.39E-09	1.23E-08	Cbr3
ENSRNOG00000001704	1.666297704	8.94E-20	4.82E-19	Runx1
ENSRNOG00000001707	-2.797959347	8.98E-41	1.34E-39	Vwa5b2
ENSRNOG00000001711	-1.021481349	0.000425765	0.000765209	Hrasls
ENSRNOG00000001714	-2.464502914	5.86E-27	4.58E-26	Atp13a4
ENSRNOG00000001715	-1.513709497	6.73E-41	1.02E-39	Ece2
ENSRNOG00000001739	1.585101661	7.73E-05	0.000149906	Meltf
ENSRNOG00000001746	2.048135825	0.000153064	0.000288732	Ncbp2
ENSRNOG00000001752	2.507772541	1.61E-49	3.63E-48	Nrros
ENSRNOG00000001769	-1.15921823	2.70E-27	2.14E-26	Tnk2
ENSRNOG00000001781	-1.130192358	8.74E-13	3.14E-12	Lmln
ENSRNOG00000001782	2.1084029	1.99E-147	3.89E-144	Osbpl11
ENSRNOG00000001796	-3.166647094	1.48E-39	2.11E-38	Dgkg
ENSRNOG00000001797	1.191288663	3.10E-20	1.72E-19	Umps
ENSRNOG00000001823	1.16802026	1.66E-39	2.35E-38	St6gal1
ENSRNOG00000001830	2.246740114	2.12E-10	6.52E-10	Arntl2
ENSRNOG00000001833	1.330310244	4.95E-39	6.85E-38	Mcm4
ENSRNOG00000001837	-1.639787886	1.86E-48	3.97E-47	Sst
ENSRNOG00000001851	-2.288003087	3.73E-25	2.65E-24	Far2
ENSRNOG00000001854	-1.716475613	2.17E-11	7.17E-11	Tmtc1
ENSRNOG00000001859	1.787185752	3.46E-16	1.53E-15	Sdf2l1
ENSRNOG00000001869	1.273047644	5.84E-06	1.27E-05	Rab44
ENSRNOG00000001872	-1.453596935	0.005192046	0.008168655	Lrrc74b
ENSRNOG00000001873	-3.503256247	2.36E-62	1.00E-60	P2rx6
ENSRNOG00000001874	-2.288524254	1.76E-19	9.34E-19	Slc7a4
ENSRNOG00000001889	1.894013548	3.43E-52	8.74E-51	Comt
ENSRNOG00000001908	1.82638088	3.90E-18	1.93E-17	Klhl6
ENSRNOG00000001911	-1.104078404	1.02E-42	1.67E-41	Map6d1
ENSRNOG00000001915	-3.738382887	1.37E-23	8.98E-23	Chodl
ENSRNOG00000001931	-2.570799807	7.64E-60	2.84E-58	Fgf12
ENSRNOG00000001960	-1.409196877	1.05E-19	5.65E-19	Sult1d1
ENSRNOG00000001962	1.630405279	0.005875501	0.009177052	Fam3b
ENSRNOG00000001982	1.579595917	3.67E-21	2.11E-20	Cblb
ENSRNOG00000002005	3.153353255	6.92E-11	2.21E-10	Tmprss11f
ENSRNOG00000002013	-2.048947964	2.14E-32	2.17E-31	Sidt1
ENSRNOG00000002014	3.668120276	6.98E-28	5.67E-27	Stap1
ENSRNOG00000002024	-1.161363118	5.49E-23	3.47E-22	Epha5
ENSRNOG00000002028	-1.035874111	6.16E-17	2.83E-16	Tmem50b
ENSRNOG00000002032	1.059911678	1.00E-14	4.09E-14	Ifngr2
ENSRNOG00000002035	-1.308355466	3.41E-55	9.91E-54	Paqr3
ENSRNOG00000002045	1.104551369	1.19E-07	2.98E-07	Anxa3
ENSRNOG00000002050	1.177599351	9.18E-15	3.76E-14	Igfbp7
ENSRNOG00000002053	-1.50559438	1.42E-06	3.26E-06	Fras1
ENSRNOG00000002057	3.116121905	4.44E-20	2.43E-19	Slc10a6
ENSRNOG00000002073	-1.062175505	4.76E-06	1.04E-05	Brdt
ENSRNOG00000002074	1.059900195	8.13E-14	3.13E-13	Rest
ENSRNOG00000002075	1.096357161	1.26E-21	7.45E-21	Cnot6l
ENSRNOG00000002079	-1.993499495	8.47E-41	1.27E-39	Mapk10
ENSRNOG00000002116	1.775340879	0.000500556	0.000891544	Rplp2
ENSRNOG00000002120	-1.220705336	0.000174293	0.000326955	Spata18
ENSRNOG00000002126	-1.192507843	2.47E-19	1.30E-18	Ncam2
ENSRNOG00000002139	-1.093122106	8.93E-23	5.60E-22	RGD1311575
ENSRNOG00000002142	-2.083424469	3.59E-40	5.22E-39	Cds1
ENSRNOG00000002145	-2.05660516	1.35E-25	9.82E-25	Tmprss7
ENSRNOG00000002161	1.624435699	5.43E-15	2.25E-14	Tlr6
ENSRNOG00000002164	-2.103898099	6.16E-07	1.46E-06	Nmu
ENSRNOG00000002180	1.248621207	1.38E-59	5.01E-58	Tbc1d1
ENSRNOG00000002185	1.66836387	2.56E-51	6.25E-50	Pgm2
ENSRNOG00000002188	2.799399049	7.62E-54	2.09E-52	Hpse
ENSRNOG00000002192	1.004578647	8.69E-18	4.20E-17	Rell1
ENSRNOG00000002202	-2.849292853	3.28E-10	9.97E-10	Sowahb
ENSRNOG00000002214	-1.111826195	1.02E-30	9.67E-30	Klhl8
ENSRNOG00000002229	-1.279793767	2.84E-40	4.15E-39	Adcy5
ENSRNOG00000002232	1.212339903	4.23E-13	1.56E-12	Aff1
ENSRNOG00000002238	1.35999348	1.25E-10	3.92E-10	Sema5b
ENSRNOG00000002256	-1.802337993	2.36E-37	3.03E-36	Art3
ENSRNOG00000002258	-1.852403355	2.07E-21	1.21E-20	Tmem150c
ENSRNOG00000002265	-2.104795797	7.11E-13	2.57E-12	Casr
ENSRNOG00000002273	1.862202499	2.68E-44	4.69E-43	Naaa
ENSRNOG00000002278	1.932754984	6.81E-38	8.91E-37	Tec
ENSRNOG00000002303	-1.706637223	2.86E-15	1.20E-14	Kcnj12
ENSRNOG00000002305	-1.149017577	3.05E-33	3.19E-32	Slc15a2
ENSRNOG00000002309	2.716938614	2.18E-34	2.38E-33	Hlx
ENSRNOG00000002312	1.722593452	6.41E-28	5.22E-27	Atp10d
ENSRNOG00000002327	-1.156623657	1.20E-13	4.55E-13	Gabrb1
ENSRNOG00000002336	-1.711099045	4.30E-14	1.68E-13	Gabra4
ENSRNOG00000002338	-1.555470364	3.02E-22	1.85E-21	Dgke
ENSRNOG00000002339	-1.708497964	9.46E-41	1.41E-39	Mark1
ENSRNOG00000002341	1.719419732	1.62E-25	1.17E-24	Trim25
ENSRNOG00000002343	-2.238981223	7.29E-74	5.41E-72	Uchl1
ENSRNOG00000002349	-1.399109121	2.48E-34	2.72E-33	Gabra2
ENSRNOG00000002358	2.112657272	1.06E-49	2.43E-48	Scpep1
ENSRNOG00000002360	-1.426194589	2.43E-44	4.28E-43	Gabrg1
ENSRNOG00000002361	-2.019950743	3.78E-17	1.76E-16	Prkg2
ENSRNOG00000002364	-1.910921049	8.38E-50	1.93E-48	Rnf112
ENSRNOG00000002396	3.858276898	7.43E-60	2.77E-58	Serpinb8
ENSRNOG00000002408	3.123166645	3.68E-35	4.24E-34	Rbm47
ENSRNOG00000002419	-1.66981713	1.55E-75	1.21E-73	Plp1
ENSRNOG00000002425	1.638686604	2.66E-19	1.40E-18	Pctp
ENSRNOG00000002434	1.205688416	1.67E-14	6.70E-14	Tmem100
ENSRNOG00000002440	1.227392859	7.33E-35	8.30E-34	Ralb
ENSRNOG00000002452	1.178186009	1.87E-29	1.65E-28	Txndc11
ENSRNOG00000002456	-1.040478964	2.75E-07	6.70E-07	Hlf
ENSRNOG00000002469	-1.746560862	2.40E-18	1.20E-17	Trim7
ENSRNOG00000002470	1.874734988	5.58E-14	2.17E-13	Ifi47
ENSRNOG00000002471	2.501542806	4.99E-26	3.73E-25	Polq
ENSRNOG00000002496	-2.84751426	4.86E-30	4.43E-29	Stxbp5l
ENSRNOG00000002501	-1.134625009	0.01200486	0.017992298	Ddx3y
ENSRNOG00000002506	-1.032517913	7.86E-23	4.94E-22	Cdkl2
ENSRNOG00000002511	1.069994911	1.61E-11	5.36E-11	Flt4
ENSRNOG00000002514	1.06895664	5.28E-21	3.02E-20	Ccdc93
ENSRNOG00000002520	1.336089055	3.01E-55	8.80E-54	Litaf
ENSRNOG00000002524	-1.715454719	4.85E-64	2.25E-62	Gpr37
ENSRNOG00000002525	1.246592251	0.015277015	0.022566938	Ptgs2
ENSRNOG00000002537	-1.28257624	7.25E-10	2.15E-09	Wnk3
ENSRNOG00000002540	1.278830927	2.43E-06	5.45E-06	Rhoh
ENSRNOG00000002544	-1.496697569	2.17E-64	1.02E-62	Kifap3
ENSRNOG00000002571	-3.631786022	2.83E-08	7.44E-08	Tekt5
ENSRNOG00000002579	-1.130638487	7.41E-18	3.60E-17	Parm1
ENSRNOG00000002592	-2.077736422	2.38E-10	7.29E-10	Rps6ka6
ENSRNOG00000002593	-3.588207772	2.58E-64	1.21E-62	Esrrg
ENSRNOG00000002595	-2.850976887	9.15E-52	2.28E-50	Dpp10
ENSRNOG00000002599	1.262735268	1.81E-09	5.21E-09	Grap
ENSRNOG00000002625	-1.050664129	1.14E-32	1.17E-31	Ptpn4
ENSRNOG00000002626	-2.101533227	8.59E-16	3.71E-15	Car10
ENSRNOG00000002635	-1.382073232	1.75E-41	2.70E-40	Dexi
ENSRNOG00000002636	-2.12824186	1.45E-33	1.54E-32	Abat
ENSRNOG00000002643	1.212041295	4.50E-47	9.03E-46	Ugdh
ENSRNOG00000002652	-1.454232723	3.87E-39	5.37E-38	Rap1gap2
ENSRNOG00000002657	1.282360065	2.53E-21	1.47E-20	Pla2g4a
ENSRNOG00000002659	1.272114546	3.58E-06	7.91E-06	Ciita
ENSRNOG00000002660	-2.932753812	3.49E-96	8.25E-94	Magee1
ENSRNOG00000002667	1.044907521	0.000898923	0.00155505	Lamc2
ENSRNOG00000002680	1.280286112	4.22E-17	1.96E-16	Lamc1
ENSRNOG00000002701	4.043050929	3.18E-08	8.32E-08	Hgd
ENSRNOG00000002711	2.057522896	9.99E-17	4.54E-16	Nuf2
ENSRNOG00000002722	1.100845671	3.52E-56	1.08E-54	Sec14l1
ENSRNOG00000002723	1.945684529	3.78E-06	8.33E-06	Sele
ENSRNOG00000002728	1.23348298	0.001971848	0.003279127	Btc
ENSRNOG00000002734	-2.939376195	2.32E-19	1.22E-18	AABR07042077.1
ENSRNOG00000002753	-2.757164192	9.94E-53	2.58E-51	Adam11
ENSRNOG00000002768	-2.770545458	3.22E-07	7.81E-07	Tmem114
ENSRNOG00000002773	-1.279510824	2.12E-24	1.46E-23	Rgs4
ENSRNOG00000002775	3.200420849	3.57E-77	3.18E-75	Npl
ENSRNOG00000002776	1.396297909	0.010286937	0.01556559	Sell
ENSRNOG00000002784	-1.203855129	1.46E-05	3.04E-05	Pou3f4
ENSRNOG00000002792	3.126766312	3.83E-07	9.25E-07	Cxcl2
ENSRNOG00000002793	-2.525299658	3.75E-22	2.28E-21	Sstr2
ENSRNOG00000002794	2.983319326	5.41E-06	1.18E-05	Selp
ENSRNOG00000002800	-1.320328763	2.87E-10	8.76E-10	Gdpd2
ENSRNOG00000002802	3.509184718	3.09E-21	1.78E-20	Cxcl1
ENSRNOG00000002807	1.398639154	1.85E-63	8.33E-62	9-Sep
ENSRNOG00000002812	-3.138073818	3.73E-20	2.05E-19	Lhx1
ENSRNOG00000002823	-1.058009025	1.94E-34	2.13E-33	Mapk9
ENSRNOG00000002826	-2.046515465	1.37E-47	2.81E-46	Hsd17b7
ENSRNOG00000002827	-2.582731519	3.32E-58	1.10E-56	Rbfox1
ENSRNOG00000002863	-2.509154245	1.75E-16	7.85E-16	Cacna1e
ENSRNOG00000002866	-2.069450544	2.13E-09	6.09E-09	Rassf6
ENSRNOG00000002873	-1.413180637	0.002200867	0.003634798	Fam183b
ENSRNOG00000002886	-1.385544378	1.01E-23	6.68E-23	Myh10
ENSRNOG00000002904	-1.194300633	0.000559195	0.000990977	Arr3
ENSRNOG00000002907	-1.229682075	1.14E-27	9.19E-27	Plekha6
ENSRNOG00000002917	-1.404427531	4.44E-20	2.43E-19	Sec14l5
ENSRNOG00000002934	-1.691814183	1.09E-46	2.14E-45	Atp1b1
ENSRNOG00000002937	1.805617188	3.91E-19	2.04E-18	Ren
ENSRNOG00000002946	2.722530714	1.11E-10	3.48E-10	Socs3
ENSRNOG00000002948	1.731679597	4.92E-32	4.91E-31	Abcc3
ENSRNOG00000002950	2.318635555	9.11E-25	6.36E-24	Lyl1
ENSRNOG00000002953	-1.262270683	0.005607029	0.008780574	P2ry4
ENSRNOG00000002968	1.799330933	1.16E-06	2.68E-06	Tnfsf4
ENSRNOG00000002976	-1.498221933	3.54E-09	1.00E-08	Maats1
ENSRNOG00000002977	-1.071882997	5.35E-13	1.95E-12	Ttc19
ENSRNOG00000002986	-1.045127666	0.011244928	0.016926519	Efhc2
ENSRNOG00000003025	-2.898590901	5.25E-114	2.56E-111	AABR07039336.2
ENSRNOG00000003028	1.081573091	2.83E-07	6.88E-07	Dnah17
ENSRNOG00000003029	1.073551678	3.64E-25	2.59E-24	Calr
ENSRNOG00000003064	2.495826125	3.48E-26	2.62E-25	Bst1
ENSRNOG00000003073	-1.015572746	0.000149842	0.000282929	Gpr161
ENSRNOG00000003088	1.247810945	8.05E-26	5.94E-25	Arhgap31
ENSRNOG00000003104	2.568981709	2.42E-92	4.44E-90	Trpv2
ENSRNOG00000003109	-3.257502287	2.56E-39	3.58E-38	Btbd17
ENSRNOG00000003125	-1.716062137	9.72E-96	2.23E-93	Rogdi
ENSRNOG00000003135	2.352808874	1.49E-09	4.30E-09	Fcrlb
ENSRNOG00000003144	1.158355738	3.49E-10	1.06E-09	Gprc5c
ENSRNOG00000003160	-2.371631373	1.19E-10	3.73E-10	RragB
ENSRNOG00000003170	1.542660841	9.60E-13	3.45E-12	Nlrp3
ENSRNOG00000003189	-2.267695974	5.85E-12	2.00E-11	Cited1
ENSRNOG00000003195	-2.478263375	5.11E-65	2.52E-63	Caskin1
ENSRNOG00000003198	-2.642856194	2.68E-93	5.37E-91	RGD1305733
ENSRNOG00000003205	-1.602250755	1.04E-22	6.49E-22	Ldb2
ENSRNOG00000003206	1.13304159	9.10E-42	1.42E-40	Actr3
ENSRNOG00000003208	2.529619668	3.20E-29	2.79E-28	Ercc6l
ENSRNOG00000003209	-2.877383332	9.03E-91	1.50E-88	Pcp4l1
ENSRNOG00000003217	1.390620304	1.65E-10	5.12E-10	Lgals3bp
ENSRNOG00000003218	-1.301527275	2.23E-11	7.38E-11	Zfp286a
ENSRNOG00000003221	-1.306151916	0.004774655	0.007547535	Myoc
ENSRNOG00000003229	-1.547217376	7.71E-89	1.20E-86	Tspan7
ENSRNOG00000003233	1.215120218	0.000358694	0.000650512	Serpinf2
ENSRNOG00000003241	-3.537690523	7.60E-58	2.47E-56	Gabrg2
ENSRNOG00000003243	1.246925141	1.75E-41	2.69E-40	Wdr81
ENSRNOG00000003251	-2.73999519	3.14E-35	3.63E-34	B3galt2
ENSRNOG00000003256	1.095379772	2.64E-42	4.20E-41	Ccng1
ENSRNOG00000003266	-2.259173638	5.97E-08	1.52E-07	LOC100361655
ENSRNOG00000003269	1.560968479	6.55E-32	6.49E-31	Atp6v0e1
ENSRNOG00000003278	1.239946319	1.14E-16	5.15E-16	Map3k14
ENSRNOG00000003280	-1.741694475	5.82E-17	2.68E-16	Grin2c
ENSRNOG00000003283	1.600313255	3.02E-23	1.94E-22	Rcsd1
ENSRNOG00000003284	-2.79742878	4.37E-22	2.63E-21	Epn3
ENSRNOG00000003285	-2.269851605	1.61E-14	6.49E-14	Mpv17l
ENSRNOG00000003287	-2.38677119	1.94E-06	4.38E-06	Fbxw10
ENSRNOG00000003288	-3.367416549	1.35E-31	1.32E-30	Cacng5
ENSRNOG00000003291	2.512381265	5.64E-45	1.02E-43	Creg1
ENSRNOG00000003300	1.41920911	6.23E-08	1.59E-07	Btg2
ENSRNOG00000003305	3.334585252	1.27E-10	3.98E-10	Cxcr3
ENSRNOG00000003313	-4.055270448	4.68E-14	1.83E-13	Glra2
ENSRNOG00000003328	-1.681221788	8.11E-76	6.52E-74	Cdip1
ENSRNOG00000003336	-1.281477142	3.20E-24	2.18E-23	Mybph
ENSRNOG00000003349	-1.206420918	2.57E-07	6.28E-07	LOC103693323
ENSRNOG00000003365	-2.589959307	1.71E-69	9.93E-68	Cadm3
ENSRNOG00000003374	-2.132297958	3.21E-15	1.35E-14	LOC103690141
ENSRNOG00000003386	-3.28722657	1.51E-79	1.54E-77	Rbfox3
ENSRNOG00000003388	2.819727288	5.15E-28	4.22E-27	Cenpf
ENSRNOG00000003435	-3.104618109	1.51E-21	8.88E-21	Mcf2
ENSRNOG00000003442	-1.091984062	1.44E-19	7.66E-19	Adora1
ENSRNOG00000003443	-1.426667174	0.027834572	0.039573082	Klf1
ENSRNOG00000003453	-1.138131007	8.30E-11	2.63E-10	Lypd1
ENSRNOG00000003469	-2.993410915	2.85E-49	6.31E-48	MAST1
ENSRNOG00000003479	1.030090247	3.74E-12	1.30E-11	Rnf150
ENSRNOG00000003480	2.004705589	1.73E-16	7.73E-16	Aim2
ENSRNOG00000003486	2.220873894	5.60E-19	2.89E-18	Mnda
ENSRNOG00000003494	-1.807578903	1.15E-49	2.60E-48	Ppfia4
ENSRNOG00000003498	2.782131591	1.54E-06	3.51E-06	Olr1585
ENSRNOG00000003512	-3.693653154	5.68E-63	2.46E-61	Gabra1
ENSRNOG00000003517	1.306684522	1.27E-07	3.18E-07	Tbx2
ENSRNOG00000003533	-1.156243065	1.86E-40	2.74E-39	Clcn4
ENSRNOG00000003546	1.352888892	5.20E-13	1.90E-12	Tnfrsf12a
ENSRNOG00000003554	-1.13374135	1.28E-16	5.80E-16	Piga
ENSRNOG00000003562	-2.278231109	8.78E-60	3.25E-58	Susd4
ENSRNOG00000003585	-1.775324617	6.59E-08	1.67E-07	Sytl5
ENSRNOG00000003590	-1.240690699	5.88E-37	7.39E-36	Tom1l2
ENSRNOG00000003595	-3.177113232	6.20E-16	2.69E-15	Lhx4
ENSRNOG00000003596	1.090806887	0.003313525	0.005346739	Itgb1bp2
ENSRNOG00000003597	-1.767504334	1.58E-23	1.04E-22	Tuba4a
ENSRNOG00000003603	-2.905651363	1.09E-82	1.28E-80	Arhgap44
ENSRNOG00000003616	-3.144497073	4.89E-60	1.85E-58	Grem2
ENSRNOG00000003622	2.923584864	9.40E-46	1.77E-44	Cybb
ENSRNOG00000003650	1.475364722	1.24E-11	4.17E-11	Nt5c
ENSRNOG00000003657	2.349760326	1.13E-19	6.03E-19	Pkmyt1
ENSRNOG00000003661	1.114395918	9.46E-27	7.31E-26	Jpt1
ENSRNOG00000003666	-1.376251406	0.033993032	0.047735282	Jchain
ENSRNOG00000003669	1.104509686	0.032028791	0.045128981	Myocd
ENSRNOG00000003675	-2.529215101	4.75E-37	5.99E-36	Ptchd1
ENSRNOG00000003680	-3.614354294	2.47E-19	1.30E-18	Gabrb2
ENSRNOG00000003703	2.331033104	1.23E-42	1.99E-41	Mcm6
ENSRNOG00000003704	-1.323778919	2.44E-07	5.97E-07	Fam184b
ENSRNOG00000003715	1.190693949	0.010514381	0.015886633	Srpx2
ENSRNOG00000003716	2.424964127	2.13E-11	7.06E-11	Batf3
ENSRNOG00000003720	1.261262953	7.80E-23	4.91E-22	Prrx1
ENSRNOG00000003722	2.916510585	0.000467545	0.00083587	Dusp27
ENSRNOG00000003732	1.147624207	2.17E-07	5.33E-07	Flrt2
ENSRNOG00000003734	-4.839639572	2.90E-08	7.60E-08	AABR07041600.1
ENSRNOG00000003738	-1.578285127	0.000189561	0.000354366	Ush2a
ENSRNOG00000003741	-3.061290813	9.64E-65	4.64E-63	Nptx1
ENSRNOG00000003742	-1.416668932	9.57E-10	2.81E-09	Cdkl5
ENSRNOG00000003745	3.02111382	8.23E-26	6.07E-25	Atf3
ENSRNOG00000003748	1.86799261	1.86E-07	4.60E-07	RGD1565785
ENSRNOG00000003749	-1.684188475	2.18E-17	1.03E-16	Xk
ENSRNOG00000003755	-2.060928796	3.66E-18	1.81E-17	Clgn
ENSRNOG00000003756	-2.007127096	9.51E-06	2.02E-05	Lancl3
ENSRNOG00000003759	1.524718884	1.21E-48	2.60E-47	Galc
ENSRNOG00000003769	-2.089118528	2.38E-49	5.35E-48	Tmem163
ENSRNOG00000003781	-1.509648035	1.68E-17	7.99E-17	Atp10b
ENSRNOG00000003800	-1.851229786	1.93E-12	6.82E-12	Rgs9
ENSRNOG00000003802	2.385578944	4.49E-16	1.96E-15	Pttg1
ENSRNOG00000003805	1.656718005	3.55E-41	5.41E-40	Rnft1
ENSRNOG00000003806	2.945793352	2.42E-12	8.51E-12	Gpr65
ENSRNOG00000003807	-1.634854645	0.005549462	0.008698283	Wnt9b
ENSRNOG00000003809	2.042169041	9.25E-39	1.26E-37	Sat1
ENSRNOG00000003813	-1.250298698	2.07E-05	4.27E-05	Kcnk10
ENSRNOG00000003834	-1.131762482	2.77E-17	1.30E-16	Map2k4
ENSRNOG00000003840	-1.031103153	3.90E-08	1.01E-07	Slit2
ENSRNOG00000003845	-1.469005984	0.001968692	0.003274926	Wnt3
ENSRNOG00000003847	-1.044568217	1.49E-58	5.11E-57	Gid4
ENSRNOG00000003866	2.347551937	1.81E-27	1.45E-26	Cxcr4
ENSRNOG00000003872	1.703642443	3.47E-15	1.45E-14	NEWGENE_620180
ENSRNOG00000003878	-2.378350839	6.77E-35	7.68E-34	Thsd7b
ENSRNOG00000003887	-3.303664646	2.64E-71	1.70E-69	Lgi2
ENSRNOG00000003895	3.017020545	5.35E-22	3.21E-21	Rgs1
ENSRNOG00000003897	1.148105535	0.007487661	0.011532329	Col1a1
ENSRNOG00000003905	-2.521785353	1.02E-107	3.90E-105	Nsf
ENSRNOG00000003908	1.63487829	1.12E-34	1.26E-33	Cep128
ENSRNOG00000003915	1.017809437	3.11E-17	1.45E-16	Tmem206
ENSRNOG00000003952	-1.170582503	0.009325046	0.014191315	AABR07020879.1
ENSRNOG00000003954	2.724521225	1.15E-30	1.08E-29	Il2rg
ENSRNOG00000003959	2.886882036	2.11E-32	2.15E-31	Rgs18
ENSRNOG00000003975	1.412750798	1.50E-27	1.20E-26	Pfn1
ENSRNOG00000003983	-1.197759671	7.10E-41	1.07E-39	Pfdn2
ENSRNOG00000003988	-1.733543968	1.08E-70	6.68E-69	Dnajc27
ENSRNOG00000003992	1.348025471	1.96E-15	8.32E-15	Pik3r6
ENSRNOG00000003997	-2.814717537	2.05E-12	7.22E-12	Pld5
ENSRNOG00000003999	-1.345760728	5.46E-37	6.87E-36	Adcy3
ENSRNOG00000004014	1.233448324	3.60E-26	2.71E-25	Chmp6
ENSRNOG00000004018	-2.352360371	1.69E-08	4.53E-08	Tdrd5
ENSRNOG00000004019	1.238084614	2.93E-20	1.62E-19	Phlda1
ENSRNOG00000004049	1.198951285	4.13E-40	5.99E-39	Baiap2
ENSRNOG00000004063	2.006598879	3.46E-49	7.65E-48	Sh3pxd2b
ENSRNOG00000004072	1.480059479	3.61E-44	6.28E-43	Myo1c
ENSRNOG00000004077	-2.722889596	1.38E-45	2.58E-44	Kcnc2
ENSRNOG00000004084	-1.011469943	2.75E-11	9.01E-11	Fam84a
ENSRNOG00000004094	1.126660864	6.64E-15	2.74E-14	Ptger1
ENSRNOG00000004100	2.332972868	1.22E-59	4.47E-58	Trib1
ENSRNOG00000004111	2.576695719	2.52E-62	1.06E-60	Soat1
ENSRNOG00000004117	-3.242564701	3.12E-06	6.94E-06	Kcnv1
ENSRNOG00000004118	-2.673135421	2.17E-28	1.82E-27	Frmpd4
ENSRNOG00000004132	1.272157891	3.65E-53	9.61E-52	Lasp1
ENSRNOG00000004149	-2.991491282	1.58E-13	5.98E-13	Mgat4c
ENSRNOG00000004155	-1.606043253	4.23E-35	4.85E-34	Samd14
ENSRNOG00000004171	-1.669757344	7.54E-15	3.10E-14	Dnah9
ENSRNOG00000004179	-2.367071404	8.98E-21	5.09E-20	Nts
ENSRNOG00000004180	-1.965597451	1.54E-41	2.37E-40	Fam19a2
ENSRNOG00000004192	2.567591252	2.94E-46	5.65E-45	Arhgap30
ENSRNOG00000004193	-1.127561919	2.34E-37	3.00E-36	Klhl12
ENSRNOG00000004195	2.455723154	1.01E-17	4.84E-17	Dtl
ENSRNOG00000004200	-2.06280442	1.89E-21	1.10E-20	Sybu
ENSRNOG00000004201	-1.799201873	2.92E-38	3.89E-37	Rims2
ENSRNOG00000004207	-1.861692522	1.84E-31	1.79E-30	Eml5
ENSRNOG00000004217	2.50715209	1.35E-80	1.43E-78	Stk10
ENSRNOG00000004221	-2.815618707	2.85E-39	3.98E-38	Lgr5
ENSRNOG00000004229	-1.758095456	1.43E-13	5.40E-13	Tac3
ENSRNOG00000004234	1.112513931	9.70E-39	1.32E-37	Mgat2
ENSRNOG00000004242	1.868251406	2.90E-23	1.86E-22	Pole2
ENSRNOG00000004245	-1.250982853	1.13E-31	1.11E-30	Mgst3
ENSRNOG00000004249	1.918638467	3.48E-18	1.73E-17	Tlr7
ENSRNOG00000004265	1.33559995	2.64E-05	5.37E-05	RGD1559731
ENSRNOG00000004269	-2.774767041	3.44E-43	5.71E-42	Myt1l
ENSRNOG00000004273	4.13266026	2.06E-77	1.86E-75	Ifitm1
ENSRNOG00000004275	-1.959854839	2.61E-15	1.10E-14	Egfl6
ENSRNOG00000004280	1.061145162	8.86E-22	5.27E-21	Tcn2
ENSRNOG00000004284	1.191751265	9.56E-18	4.61E-17	Btg1
ENSRNOG00000004327	-2.251508178	1.06E-25	7.74E-25	Ddc
ENSRNOG00000004333	-2.003143947	1.62E-71	1.07E-69	Flywch1
ENSRNOG00000004342	2.272231135	5.91E-44	1.02E-42	Ahr
ENSRNOG00000004351	-1.015092919	7.03E-19	3.62E-18	Slc25a29
ENSRNOG00000004353	-1.877532176	3.79E-15	1.58E-14	Ppfia2
ENSRNOG00000004361	1.094525964	1.71E-08	4.58E-08	Parp10
ENSRNOG00000004367	1.809735812	1.63E-45	3.04E-44	Elk3
ENSRNOG00000004372	-3.698434699	5.18E-37	6.53E-36	Cbln4
ENSRNOG00000004373	1.24655091	9.11E-28	7.36E-27	Ddx39a
ENSRNOG00000004378	-1.803352649	1.05E-35	1.25E-34	Abca5
ENSRNOG00000004398	-1.195357715	0.001553749	0.002616204	Pkhd1l1
ENSRNOG00000004404	2.371265887	1.17E-12	4.17E-12	Tac4
ENSRNOG00000004409	1.808177561	1.55E-14	6.27E-14	Sash3
ENSRNOG00000004412	1.200409372	4.18E-10	1.26E-09	Mtbp
ENSRNOG00000004437	-1.180690019	2.84E-23	1.83E-22	Map2k6
ENSRNOG00000004438	-1.210570083	1.96E-34	2.15E-33	Cntn1
ENSRNOG00000004440	1.382988051	3.68E-06	8.13E-06	Fignl1
ENSRNOG00000004444	1.359424553	2.34E-11	7.71E-11	Ikzf1
ENSRNOG00000004452	2.259708154	5.95E-05	0.000116817	Aqp12a
ENSRNOG00000004459	-1.359860745	0.000182995	0.000342624	Sdr9c7
ENSRNOG00000004461	-1.94743342	4.46E-16	1.95E-15	NEWGENE_6497122
ENSRNOG00000004473	-1.967343175	5.18E-24	3.49E-23	Ppargc1a
ENSRNOG00000004476	-1.758169818	2.93E-19	1.53E-18	Wif1
ENSRNOG00000004479	1.633577271	9.19E-24	6.09E-23	Aurka
ENSRNOG00000004483	-1.707743128	1.92E-16	8.57E-16	Ptprr
ENSRNOG00000004487	2.194227066	6.86E-09	1.89E-08	Nek2
ENSRNOG00000004489	1.85177325	5.94E-33	6.18E-32	Adgre5
ENSRNOG00000004493	-1.042158994	3.29E-07	7.98E-07	Tasp1
ENSRNOG00000004498	3.472789365	2.90E-07	7.06E-07	Scin
ENSRNOG00000004499	-1.892675508	5.41E-09	1.50E-08	Gpr135
ENSRNOG00000004500	1.951345371	1.43E-21	8.41E-21	Myc
ENSRNOG00000004517	1.618623678	5.86E-26	4.37E-25	Igf1
ENSRNOG00000004518	-1.420235378	2.24E-26	1.70E-25	Cacnb1
ENSRNOG00000004527	-2.075734436	5.46E-05	0.000107451	Lin7a
ENSRNOG00000004532	-1.467099199	2.96E-44	5.19E-43	Fam69b
ENSRNOG00000004534	-1.897929447	7.12E-07	1.67E-06	Spdya
ENSRNOG00000004560	-2.174637125	1.92E-26	1.47E-25	Cacna1b
ENSRNOG00000004575	1.654463597	2.84E-06	6.35E-06	Il1a
ENSRNOG00000004578	2.025091414	1.72E-10	5.34E-10	Cthrc1
ENSRNOG00000004588	1.304695985	4.83E-21	2.76E-20	Zbed4
ENSRNOG00000004589	-1.876652863	1.30E-51	3.22E-50	Galnt16
ENSRNOG00000004595	-1.361122235	1.64E-12	5.81E-12	Pou6f1
ENSRNOG00000004606	-1.12646072	1.96E-23	1.28E-22	Meis1
ENSRNOG00000004614	-4.304962355	2.32E-42	3.69E-41	Lypd6b
ENSRNOG00000004649	1.384801074	0.001593928	0.002681237	Il1b
ENSRNOG00000004650	-2.509114066	6.67E-54	1.84E-52	Begain
ENSRNOG00000004660	1.328718976	9.35E-15	3.83E-14	Fzd6
ENSRNOG00000004662	2.459519556	6.02E-07	1.43E-06	AC115277.1
ENSRNOG00000004667	1.276073298	1.66E-08	4.44E-08	Gen1
ENSRNOG00000004672	-1.081259387	7.66E-31	7.29E-30	Sec14l2
ENSRNOG00000004676	-2.058191178	1.30E-36	1.62E-35	Pak3
ENSRNOG00000004680	-1.859627114	4.93E-49	1.08E-47	Kif5c
ENSRNOG00000004682	2.866255413	8.63E-19	4.43E-18	Parpbp
ENSRNOG00000004695	-1.542764257	3.84E-18	1.90E-17	Celf5
ENSRNOG00000004698	1.478367931	1.77E-10	5.48E-10	Cd244
ENSRNOG00000004700	1.267292172	4.86E-20	2.65E-19	Nxt1
ENSRNOG00000004725	3.283023726	5.88E-20	3.19E-19	Cela1
ENSRNOG00000004726	1.155226948	2.93E-34	3.20E-33	Mapkapk2
ENSRNOG00000004730	-1.26360481	3.50E-23	2.23E-22	Meis2
ENSRNOG00000004731	-3.736781016	3.49E-93	6.80E-91	Ano3
ENSRNOG00000004737	1.168726319	3.36E-08	8.77E-08	Cd48
ENSRNOG00000004752	-1.296610415	2.88E-10	8.78E-10	Nalcn
ENSRNOG00000004753	-3.025859944	1.41E-61	5.71E-60	Napb
ENSRNOG00000004756	-4.130638721	1.03E-61	4.21E-60	Syt2
ENSRNOG00000004772	3.314148062	1.87E-34	2.06E-33	Cytip
ENSRNOG00000004786	-1.283546197	1.35E-09	3.91E-09	Cyp4f1
ENSRNOG00000004794	-2.038717331	4.24E-59	1.50E-57	Rtn1
ENSRNOG00000004812	-1.268019192	7.55E-36	9.00E-35	Sema6d
ENSRNOG00000004828	-3.613739484	2.02E-09	5.80E-09	Acvr1c
ENSRNOG00000004837	1.344401484	1.58E-36	1.95E-35	Limd1
ENSRNOG00000004839	-2.422421831	5.99E-22	3.58E-21	B4galnt1
ENSRNOG00000004841	-1.308903052	1.19E-28	1.01E-27	Akap6
ENSRNOG00000004854	1.183143153	8.35E-07	1.95E-06	Has2
ENSRNOG00000004860	1.528391462	1.37E-20	7.70E-20	Myh9
ENSRNOG00000004861	2.071287218	1.61E-18	8.12E-18	Itga4
ENSRNOG00000004873	1.872987039	2.60E-37	3.33E-36	Prkch
ENSRNOG00000004882	-1.290357267	1.32E-08	3.57E-08	Capn6
ENSRNOG00000004890	-2.148050791	2.41E-24	1.65E-23	Adcy8
ENSRNOG00000004899	-2.239983271	3.35E-42	5.29E-41	Kcns3
ENSRNOG00000004918	-2.582026745	5.76E-21	3.28E-20	Kcna4
ENSRNOG00000004921	2.61575452	9.25E-25	6.45E-24	Nusap1
ENSRNOG00000004928	1.175590384	0.006469002	0.010053728	Sntg2
ENSRNOG00000004937	-2.751906155	2.65E-45	4.88E-44	AABR07057765.1
ENSRNOG00000004959	1.153400001	9.58E-56	2.88E-54	Actr2
ENSRNOG00000004968	1.778572741	1.33E-59	4.85E-58	Ncapg2
ENSRNOG00000004972	1.849449625	1.06E-21	6.26E-21	Upp1
ENSRNOG00000004976	-1.984019707	1.02E-08	2.77E-08	Tlx3
ENSRNOG00000004998	-2.898239433	6.16E-45	1.11E-43	Jakmip1
ENSRNOG00000005003	-2.494947072	1.52E-81	1.71E-79	Ptprn2
ENSRNOG00000005007	-1.317300194	1.37E-12	4.87E-12	Scn3a
ENSRNOG00000005008	1.380481897	2.09E-07	5.14E-07	Angpt4
ENSRNOG00000005018	-2.438771185	4.33E-48	9.08E-47	Scn2a
ENSRNOG00000005037	2.315931745	2.48E-22	1.52E-21	Kif18a
ENSRNOG00000005038	2.308842882	1.42E-14	5.74E-14	Ube2t
ENSRNOG00000005048	-3.784090483	7.59E-33	7.86E-32	Trhr
ENSRNOG00000005058	-2.017914175	7.88E-60	2.92E-58	Lpcat4
ENSRNOG00000005063	-2.099871835	3.40E-93	6.72E-91	Atl1
ENSRNOG00000005067	1.175890783	0.001948368	0.003243884	Zfp36l2
ENSRNOG00000005093	-1.107880182	4.29E-05	8.54E-05	Lgr6
ENSRNOG00000005109	-2.431390586	7.56E-20	4.09E-19	Rprm
ENSRNOG00000005111	-1.959820914	0.000507227	0.000902984	Nutm1
ENSRNOG00000005114	-1.48453469	0.00090731	0.001568586	Tmem74
ENSRNOG00000005115	3.105526938	1.30E-39	1.85E-38	Asf1b
ENSRNOG00000005116	1.387116241	5.85E-15	2.42E-14	LOC108350502
ENSRNOG00000005126	1.323325518	1.44E-25	1.05E-24	Pqlc3
ENSRNOG00000005133	-1.789549183	1.86E-39	2.62E-38	Mapt
ENSRNOG00000005148	-3.388695336	5.99E-27	4.67E-26	Scrt2
ENSRNOG00000005159	-2.565662225	7.36E-29	6.34E-28	Fam135b
ENSRNOG00000005176	-2.809826852	3.81E-117	2.28E-114	Map7d2
ENSRNOG00000005177	1.094453855	9.37E-27	7.24E-26	Tp53i3
ENSRNOG00000005180	-3.788110992	5.74E-58	1.89E-56	Vstm2a
ENSRNOG00000005206	-1.672411546	9.74E-20	5.23E-19	Kcnq3
ENSRNOG00000005215	-1.085624842	1.69E-20	9.44E-20	Klhl4
ENSRNOG00000005223	-2.950276742	1.73E-15	7.36E-15	Hnmt
ENSRNOG00000005228	1.131759552	1.46E-33	1.56E-32	Gnptab
ENSRNOG00000005246	4.626884973	8.15E-07	1.91E-06	Tfap2c
ENSRNOG00000005270	-1.94031701	7.04E-20	3.81E-19	Sycp3
ENSRNOG00000005275	1.900552088	4.33E-42	6.80E-41	Shmt1
ENSRNOG00000005277	1.265484569	5.68E-06	1.23E-05	Ptprv
ENSRNOG00000005278	-2.522337638	1.33E-24	9.22E-24	Trhde
ENSRNOG00000005299	-2.665632145	2.22E-78	2.15E-76	Kif5a
ENSRNOG00000005302	2.708586859	8.73E-27	6.76E-26	Slc2a9
ENSRNOG00000005307	-3.323301459	6.79E-61	2.67E-59	Slc4a10
ENSRNOG00000005308	-1.251208433	8.97E-35	1.01E-33	Tmx2
ENSRNOG00000005309	-3.160593657	2.13E-53	5.66E-52	Scn8a
ENSRNOG00000005332	-1.555296065	7.13E-76	5.83E-74	Csdc2
ENSRNOG00000005335	-1.98591219	2.66E-26	2.02E-25	Galnt13
ENSRNOG00000005345	-4.027081321	5.63E-92	9.99E-90	Vsnl1
ENSRNOG00000005348	-1.049321195	5.14E-06	1.12E-05	Pamr1
ENSRNOG00000005352	1.844731954	9.15E-27	7.07E-26	Elf4
ENSRNOG00000005359	-1.567734171	2.12E-19	1.12E-18	Csrnp3
ENSRNOG00000005365	-2.727888677	2.19E-45	4.07E-44	Kcnip1
ENSRNOG00000005369	-3.032173851	1.86E-28	1.56E-27	Kcnj3
ENSRNOG00000005370	1.16199584	0.026142561	0.037293246	S1pr4
ENSRNOG00000005371	-1.411512088	3.53E-10	1.07E-09	Klhl29
ENSRNOG00000005375	-3.086417745	3.57E-25	2.53E-24	RGD1564053
ENSRNOG00000005376	2.009344534	1.12E-36	1.39E-35	Mad2l1
ENSRNOG00000005378	1.915027638	6.22E-24	4.16E-23	Gna15
ENSRNOG00000005388	1.012975912	7.19E-10	2.13E-09	Rassf3
ENSRNOG00000005392	1.350084601	1.48E-10	4.62E-10	Ngfr
ENSRNOG00000005404	-2.196461342	2.37E-22	1.46E-21	Rasgrp1
ENSRNOG00000005410	2.012882522	3.95E-29	3.44E-28	Cdca7l
ENSRNOG00000005438	-3.305206716	1.14E-82	1.33E-80	Pcsk2
ENSRNOG00000005457	-3.779609411	9.26E-66	4.66E-64	Lamp5
ENSRNOG00000005479	-1.759204173	1.49E-32	1.53E-31	Slc1a2
ENSRNOG00000005480	1.216560858	6.40E-24	4.29E-23	Ybx3
ENSRNOG00000005509	-1.331449425	9.04E-22	5.37E-21	Pak7
ENSRNOG00000005515	-1.439908034	1.53E-23	1.00E-22	Rhbdl3
ENSRNOG00000005519	-2.378724468	3.04E-115	1.65E-112	Grm3
ENSRNOG00000005530	-1.621177769	9.40E-24	6.23E-23	Rps6kl1
ENSRNOG00000005550	-3.322972698	6.64E-68	3.61E-66	Lrfn5
ENSRNOG00000005556	1.11777261	1.56E-16	7.03E-16	Snrpf
ENSRNOG00000005561	-1.537584995	4.89E-23	3.10E-22	Brinp1
ENSRNOG00000005565	1.457188028	3.46E-10	1.05E-09	Traf3ip3
ENSRNOG00000005568	-1.491357813	3.80E-39	5.28E-38	AABR07064804.1
ENSRNOG00000005569	-1.344159102	3.23E-36	3.93E-35	Phospho1
ENSRNOG00000005574	2.182068119	4.55E-20	2.49E-19	Adamts8
ENSRNOG00000005575	1.39131787	4.53E-10	1.36E-09	Abi3
ENSRNOG00000005576	1.339340959	9.01E-26	6.64E-25	Rpia
ENSRNOG00000005608	1.403533528	7.71E-11	2.45E-10	Tead4
ENSRNOG00000005615	1.248000255	6.33E-18	3.09E-17	Gadd45a
ENSRNOG00000005619	-2.104351724	6.87E-09	1.90E-08	Misp3
ENSRNOG00000005620	2.610532449	2.53E-28	2.11E-27	Lcp2
ENSRNOG00000005634	-2.83054443	2.96E-22	1.81E-21	AABR07047872.1
ENSRNOG00000005639	-2.167403182	2.31E-11	7.63E-11	Ar
ENSRNOG00000005652	-2.749481506	2.29E-25	1.64E-24	Cntn4
ENSRNOG00000005662	-2.52522497	3.43E-45	6.25E-44	Grm7
ENSRNOG00000005670	-2.186773019	3.42E-16	1.51E-15	Art4
ENSRNOG00000005673	-1.253926386	1.23E-11	4.13E-11	Runx1t1
ENSRNOG00000005678	1.694763536	3.13E-23	2.01E-22	Lamb1
ENSRNOG00000005690	1.171164922	1.00E-07	2.52E-07	Lmcd1
ENSRNOG00000005695	1.350000732	4.57E-08	1.18E-07	Mgp
ENSRNOG00000005697	-3.197614233	6.73E-65	3.28E-63	Slc6a11
ENSRNOG00000005700	-1.717972652	1.33E-58	4.60E-57	Nsg1
ENSRNOG00000005705	-1.039876681	8.50E-09	2.33E-08	Qpct
ENSRNOG00000005710	1.069139468	1.12E-43	1.90E-42	Rbm7
ENSRNOG00000005711	-1.537946767	4.34E-52	1.10E-50	Ptprd
ENSRNOG00000005718	1.070538542	7.39E-13	2.67E-12	AABR07065406.1
ENSRNOG00000005720	4.118017631	2.23E-14	8.87E-14	Spic
ENSRNOG00000005723	-2.145208514	1.32E-26	1.02E-25	Grin3a
ENSRNOG00000005726	-2.485827092	1.51E-49	3.42E-48	Pclo
ENSRNOG00000005727	2.230905668	8.52E-18	4.12E-17	Galnt3
ENSRNOG00000005729	-2.188368839	6.28E-12	2.15E-11	Palm3
ENSRNOG00000005731	1.734381266	3.68E-11	1.20E-10	Birc3
ENSRNOG00000005758	-1.859980466	1.42E-40	2.11E-39	Btbd11
ENSRNOG00000005766	1.032317347	2.26E-36	2.77E-35	Tbc1d20
ENSRNOG00000005772	2.610544969	2.68E-31	2.59E-30	Hacd4
ENSRNOG00000005776	-1.112381283	2.53E-06	5.67E-06	Bcl11b
ENSRNOG00000005780	-1.055070439	0.009085249	0.013853407	Adamts13
ENSRNOG00000005794	-1.105126792	0.0111901	0.016852117	Slc10a1
ENSRNOG00000005807	1.827600007	1.05E-23	6.98E-23	Ptpn7
ENSRNOG00000005809	1.953244793	2.57E-21	1.49E-20	Arhgdib
ENSRNOG00000005810	2.122732557	6.01E-29	5.21E-28	Nlrc4
ENSRNOG00000005818	-1.116414603	1.86E-25	1.35E-24	RGD1563349
ENSRNOG00000005825	3.061418873	2.29E-59	8.21E-58	Lyz2
ENSRNOG00000005830	-3.361996198	0.000280988	0.000516066	Fam19a4
ENSRNOG00000005850	-2.372038886	2.22E-36	2.72E-35	Gdap1
ENSRNOG00000005853	-1.548800401	0.002231902	0.003682155	Tacr1
ENSRNOG00000005857	-2.976988364	4.85E-17	2.25E-16	Lrrc3b
ENSRNOG00000005861	1.160832164	1.24E-13	4.73E-13	Hsd11b1
ENSRNOG00000005871	1.923355007	1.05E-17	5.04E-17	Il1rn
ENSRNOG00000005888	1.969221606	7.75E-10	2.29E-09	Fsip1
ENSRNOG00000005900	-1.529868505	8.14E-36	9.69E-35	Slc2a6
ENSRNOG00000005903	2.833202421	8.21E-11	2.61E-10	St14
ENSRNOG00000005906	4.351781149	8.61E-08	2.18E-07	LOC103690020
ENSRNOG00000005917	1.076408689	3.06E-08	8.01E-08	Pawr
ENSRNOG00000005918	1.116292104	3.88E-10	1.17E-09	RGD1563941
ENSRNOG00000005920	1.627916761	2.28E-05	4.66E-05	AABR07054266.1
ENSRNOG00000005935	2.25466994	1.37E-26	1.05E-25	A3galt2
ENSRNOG00000005936	1.574298025	1.89E-21	1.10E-20	Foxm1
ENSRNOG00000005953	-2.653924133	1.18E-10	3.71E-10	AABR07005983.1
ENSRNOG00000005960	-1.177454689	1.26E-21	7.45E-21	RGD1311744
ENSRNOG00000005965	1.48195805	5.40E-30	4.91E-29	Irak4
ENSRNOG00000005985	-1.745738661	1.52E-12	5.41E-12	Kcnma1
ENSRNOG00000005996	2.386841316	0.000138674	0.000262636	Lhx6
ENSRNOG00000006003	-1.979251796	1.20E-48	2.58E-47	Ctnna2
ENSRNOG00000006010	1.153610781	0.000722783	0.001265073	Slc6a20
ENSRNOG00000006037	-3.992622741	9.55E-82	1.08E-79	Snap25
ENSRNOG00000006048	1.099776945	1.45E-17	6.90E-17	Ezh2
ENSRNOG00000006051	-2.754009667	1.84E-11	6.09E-11	AABR07016841.1
ENSRNOG00000006060	1.348743565	1.19E-13	4.53E-13	Matn2
ENSRNOG00000006075	-1.81650449	1.00E-70	6.23E-69	Fez1
ENSRNOG00000006076	-1.049101266	1.53E-14	6.16E-14	Steap2
ENSRNOG00000006079	1.884301524	1.20E-38	1.61E-37	Psd4
ENSRNOG00000006086	-3.746522998	6.71E-70	3.97E-68	Lynx1
ENSRNOG00000006093	-2.356956036	2.28E-46	4.40E-45	LRRTM1
ENSRNOG00000006094	2.003385261	4.38E-59	1.54E-57	Cd44
ENSRNOG00000006108	3.582773155	1.28E-39	1.82E-38	Gngt2
ENSRNOG00000006116	1.685007937	2.31E-17	1.09E-16	Hk2
ENSRNOG00000006118	1.237618588	1.34E-27	1.07E-26	Klf10
ENSRNOG00000006120	-1.874103233	5.85E-14	2.27E-13	Shh
ENSRNOG00000006144	-2.422125318	3.21E-17	1.50E-16	Cntn3
ENSRNOG00000006146	-1.609604871	0.000792549	0.001378062	Trim54
ENSRNOG00000006167	1.411450624	6.75E-14	2.62E-13	Rasal3
ENSRNOG00000006174	-1.177193746	1.70E-16	7.64E-16	Grid2
ENSRNOG00000006198	2.610305099	2.39E-35	2.78E-34	Prr11
ENSRNOG00000006200	-1.318796022	5.69E-19	2.94E-18	St18
ENSRNOG00000006204	-2.708345601	3.57E-98	9.78E-96	Slc30a3
ENSRNOG00000006226	-3.787392283	1.63E-58	5.54E-57	Cacng2
ENSRNOG00000006235	-1.811736677	5.70E-43	9.38E-42	Nell2
ENSRNOG00000006236	2.135920747	5.98E-27	4.66E-26	Dsn1
ENSRNOG00000006248	-1.804412751	9.01E-54	2.45E-52	Trim37
ENSRNOG00000006255	-2.150844467	5.57E-47	1.11E-45	Nipal4
ENSRNOG00000006263	-1.758834212	0.000518245	0.000921337	Sh2d1a
ENSRNOG00000006278	-2.236742813	6.96E-24	4.65E-23	Tspyl5
ENSRNOG00000006320	1.472480529	1.32E-08	3.58E-08	Ptges
ENSRNOG00000006324	1.305488606	8.61E-06	1.84E-05	Trpc6
ENSRNOG00000006345	1.283249774	7.52E-33	7.79E-32	Sec61b
ENSRNOG00000006357	-1.669353278	9.88E-34	1.06E-32	Sgip1
ENSRNOG00000006359	1.224746268	6.60E-22	3.94E-21	Galk1
ENSRNOG00000006368	-1.880223159	3.21E-35	3.71E-34	Lrrn3
ENSRNOG00000006369	-1.067898519	7.32E-30	6.63E-29	Alg2
ENSRNOG00000006388	2.595187318	2.36E-26	1.79E-25	Pygl
ENSRNOG00000006403	-1.338420201	6.57E-17	3.02E-16	Nectin1
ENSRNOG00000006410	-1.799395705	5.43E-16	2.37E-15	Akap5
ENSRNOG00000006422	-1.608632718	0.014398221	0.021347624	Kcnk16
ENSRNOG00000006426	-2.415174191	1.62E-76	1.36E-74	Syt1
ENSRNOG00000006460	2.439337768	3.83E-56	1.17E-54	Amdhd2
ENSRNOG00000006469	1.391989114	3.23E-37	4.11E-36	Cdk2
ENSRNOG00000006470	-2.238769217	3.87E-25	2.74E-24	Camk1g
ENSRNOG00000006471	-3.650703934	2.72E-49	6.08E-48	Pvalb
ENSRNOG00000006483	1.030124679	1.98E-25	1.42E-24	Heatr5a
ENSRNOG00000006494	-2.103641659	2.82E-49	6.26E-48	Tubg2
ENSRNOG00000006503	-1.819841913	3.81E-11	1.24E-10	Frmd3
ENSRNOG00000006505	-1.021451847	6.91E-14	2.67E-13	Borcs5
ENSRNOG00000006509	-1.419158348	4.32E-51	1.04E-49	Srgap3
ENSRNOG00000006527	-1.755916583	2.25E-51	5.50E-50	Slc6a1
ENSRNOG00000006557	-1.438564308	1.62E-50	3.82E-49	Cyfip2
ENSRNOG00000006565	-2.515254018	1.72E-17	8.14E-17	Fstl4
ENSRNOG00000006569	-1.01210782	4.37E-08	1.13E-07	Itgb8
ENSRNOG00000006570	-1.486417818	1.36E-61	5.54E-60	Plekhg3
ENSRNOG00000006583	2.83268188	8.47E-18	4.10E-17	Hpgds
ENSRNOG00000006591	-3.217268528	5.04E-38	6.65E-37	Fam163b
ENSRNOG00000006595	-1.934418236	5.67E-18	2.78E-17	Htr3a
ENSRNOG00000006604	-2.628129033	2.91E-76	2.40E-74	Thy1
ENSRNOG00000006617	-3.167303208	4.05E-61	1.61E-59	AABR07060487.1
ENSRNOG00000006632	1.027042118	3.26E-41	4.98E-40	Rps6ka3
ENSRNOG00000006639	-1.420252171	1.21E-06	2.80E-06	Scn9a
ENSRNOG00000006645	-2.013572315	2.35E-30	2.18E-29	Ryr3
ENSRNOG00000006649	-1.176779697	1.24E-19	6.65E-19	Thrb
ENSRNOG00000006661	1.177037909	4.21E-11	1.36E-10	Rad51c
ENSRNOG00000006681	1.065592815	2.84E-08	7.46E-08	Rdh10
ENSRNOG00000006698	-1.324557571	2.16E-23	1.40E-22	Rab33a
ENSRNOG00000006709	-1.019247736	0.002651802	0.004336382	Pzp
ENSRNOG00000006715	1.309802203	0.000101564	0.000194789	Ccr1
ENSRNOG00000006729	-1.788087138	1.86E-14	7.43E-14	Slc24a4
ENSRNOG00000006731	2.178070127	5.06E-17	2.34E-16	Spc25
ENSRNOG00000006735	1.463063943	2.54E-08	6.69E-08	Cdkn2b
ENSRNOG00000006741	1.158135607	0.00391044	0.006249174	Podnl1
ENSRNOG00000006761	-2.461083649	2.04E-66	1.06E-64	Sh3gl2
ENSRNOG00000006767	3.033044782	3.79E-22	2.30E-21	Cst7
ENSRNOG00000006776	-2.772342465	1.96E-06	4.43E-06	Smyd1
ENSRNOG00000006778	2.331024091	9.40E-29	8.04E-28	Mmp19
ENSRNOG00000006782	-2.722939713	3.14E-10	9.54E-10	RGD1560028
ENSRNOG00000006784	-1.474568138	6.02E-41	9.11E-40	Sema4f
ENSRNOG00000006787	-2.172780102	5.83E-46	1.10E-44	Dhcr24
ENSRNOG00000006800	-1.545215616	2.66E-37	3.39E-36	Tmem246
ENSRNOG00000006824	-2.361332226	1.34E-121	1.04E-118	Hdac11
ENSRNOG00000006827	1.277351517	3.23E-13	1.20E-12	Tmem198b
ENSRNOG00000006828	1.741307718	1.95E-42	3.12E-41	Baz1a
ENSRNOG00000006831	-3.327830957	2.00E-16	8.93E-16	Pgr
ENSRNOG00000006841	-1.118351307	2.89E-33	3.03E-32	Ano4
ENSRNOG00000006853	-3.116349972	8.76E-50	2.01E-48	Elavl2
ENSRNOG00000006859	-1.795403317	3.58E-45	6.52E-44	Insig1
ENSRNOG00000006871	-1.341801642	4.38E-23	2.78E-22	Slc25a14
ENSRNOG00000006877	1.074712814	8.50E-07	1.99E-06	Efnb1
ENSRNOG00000006908	-1.375849346	7.08E-17	3.25E-16	Pou3f2
ENSRNOG00000006911	-2.620202292	2.40E-43	4.02E-42	Sptb
ENSRNOG00000006919	-2.596827468	3.00E-24	2.05E-23	Clvs1
ENSRNOG00000006921	2.282985541	3.56E-35	4.11E-34	Rbl1
ENSRNOG00000006924	-1.239904369	4.79E-23	3.04E-22	Tmem125
ENSRNOG00000006926	3.530640048	2.17E-12	7.63E-12	Atp6v0d2
ENSRNOG00000006932	2.196554673	4.81E-35	5.50E-34	AABR07029272.1
ENSRNOG00000006940	3.02495321	3.50E-57	1.11E-55	Ncf4
ENSRNOG00000006946	2.207927753	2.63E-34	2.88E-33	Arhgap9
ENSRNOG00000006957	-2.733190498	6.78E-66	3.44E-64	Gria4
ENSRNOG00000006962	-2.069912484	2.43E-45	4.49E-44	Stk32c
ENSRNOG00000006963	1.428959703	7.07E-07	1.66E-06	Ctse
ENSRNOG00000006970	-1.219571232	1.47E-07	3.65E-07	Ntn3
ENSRNOG00000006979	-2.981314723	8.50E-56	2.57E-54	Hpca
ENSRNOG00000006984	-1.261513852	1.15E-12	4.10E-12	Mapk11
ENSRNOG00000006989	-1.132166804	1.07E-41	1.66E-40	Vamp2
ENSRNOG00000006990	-2.868625171	3.36E-11	1.10E-10	Grb7
ENSRNOG00000006995	1.819850023	2.98E-57	9.45E-56	Ano6
ENSRNOG00000006996	2.892872762	2.74E-63	1.22E-61	Mms22l
ENSRNOG00000007000	-2.460895099	9.61E-07	2.24E-06	Grhl2
ENSRNOG00000007002	2.726186944	6.10E-18	2.98E-17	Lif
ENSRNOG00000007006	-2.43122786	8.88E-64	4.06E-62	Slc3a1
ENSRNOG00000007014	-1.54508073	1.97E-13	7.38E-13	Cnksr2
ENSRNOG00000007027	2.268383345	7.48E-33	7.76E-32	Hgf
ENSRNOG00000007036	2.162879155	9.11E-52	2.27E-50	Tgfbr1
ENSRNOG00000007037	-2.025946688	1.90E-08	5.07E-08	Cfap57
ENSRNOG00000007038	-3.772823023	5.15E-12	1.77E-11	Cntn5
ENSRNOG00000007044	-2.480213645	2.58E-20	1.43E-19	L3mbtl1
ENSRNOG00000007048	1.410453034	1.06E-37	1.38E-36	Rap1b
ENSRNOG00000007049	-2.084104466	4.35E-22	2.63E-21	Bcl11a
ENSRNOG00000007060	2.897579912	5.24E-61	2.07E-59	Plin2
ENSRNOG00000007062	2.006886033	2.24E-46	4.32E-45	Rin3
ENSRNOG00000007066	-2.673241156	6.29E-17	2.89E-16	Htr5a
ENSRNOG00000007069	-1.844432048	4.16E-63	1.83E-61	Adhfe1
ENSRNOG00000007081	2.08595252	2.29E-19	1.20E-18	Xdh
ENSRNOG00000007089	2.781056292	1.21E-98	3.44E-96	Lgmn
ENSRNOG00000007100	-1.236362803	1.03E-28	8.76E-28	Ccdc136
ENSRNOG00000007112	-1.961936533	1.54E-07	3.82E-07	Pcsk1n
ENSRNOG00000007124	1.034564512	1.20E-17	5.76E-17	Krcc1
ENSRNOG00000007129	5.005553581	4.77E-84	6.00E-82	Cd8b
ENSRNOG00000007133	1.856618482	3.38E-45	6.17E-44	Plxnb2
ENSRNOG00000007136	1.075184288	3.60E-21	2.07E-20	Anxa7
ENSRNOG00000007139	-1.329390303	4.93E-07	1.18E-06	Ttpa
ENSRNOG00000007142	-1.349602093	2.28E-30	2.11E-29	B3gat1
ENSRNOG00000007147	-2.27563853	3.83E-70	2.30E-68	Cyp46a1
ENSRNOG00000007159	2.469521167	1.25E-16	5.67E-16	Ccl2
ENSRNOG00000007177	1.185744068	1.25E-34	1.39E-33	Kdelc2
ENSRNOG00000007178	5.61026582	1.79E-127	1.64E-124	Cd8a
ENSRNOG00000007200	2.475037216	4.37E-07	1.05E-06	Ikzf3
ENSRNOG00000007206	-1.521193101	5.35E-73	3.79E-71	LOC361016
ENSRNOG00000007214	1.320555575	3.64E-18	1.81E-17	Oma1
ENSRNOG00000007234	-1.604384051	3.65E-25	2.59E-24	Cyp51
ENSRNOG00000007247	2.618544678	0.000617434	0.001089236	A2ml1
ENSRNOG00000007250	-1.08170523	5.51E-06	1.20E-05	Six4
ENSRNOG00000007256	-2.384256202	5.20E-32	5.18E-31	Necab1
ENSRNOG00000007270	-1.963872346	2.83E-06	6.33E-06	Il12rb2
ENSRNOG00000007271	-1.452759944	2.72E-16	1.20E-15	Map3k9
ENSRNOG00000007281	1.116501595	1.08E-17	5.19E-17	Flnc
ENSRNOG00000007290	-1.980522252	3.93E-44	6.82E-43	Atp1a2
ENSRNOG00000007292	1.359315842	1.91E-20	1.07E-19	Spdl1
ENSRNOG00000007294	-1.439617272	5.31E-12	1.82E-11	Sntg1
ENSRNOG00000007300	1.343172813	1.02E-05	2.17E-05	C1qtnf6
ENSRNOG00000007304	-1.633166584	1.38E-42	2.23E-41	Herc3
ENSRNOG00000007310	2.153764642	1.73E-08	4.64E-08	Klrb1a
ENSRNOG00000007319	1.06570328	0.015893754	0.023418109	Trib3
ENSRNOG00000007326	-1.781129612	1.13E-71	7.56E-70	Prepl
ENSRNOG00000007332	-2.113128569	1.83E-09	5.25E-09	Sstr3
ENSRNOG00000007334	-1.939100161	2.34E-25	1.68E-24	Ly6h
ENSRNOG00000007338	1.453279287	5.07E-36	6.09E-35	Fbln2
ENSRNOG00000007341	-1.027821398	9.64E-05	0.00018536	Mroh8
ENSRNOG00000007350	2.401333179	3.34E-28	2.77E-27	Rac2
ENSRNOG00000007367	-1.623923777	2.97E-59	1.06E-57	4-Sep
ENSRNOG00000007369	-1.193127807	1.00E-23	6.65E-23	Shisa4
ENSRNOG00000007372	2.143393041	3.89E-28	3.20E-27	Casp1
ENSRNOG00000007374	-1.068053886	5.41E-14	2.11E-13	Tac1
ENSRNOG00000007390	1.696724705	5.76E-15	2.39E-14	Nfkbia
ENSRNOG00000007400	-1.049528198	4.02E-31	3.86E-30	Srebf2
ENSRNOG00000007408	-1.495104873	2.00E-16	8.92E-16	Ebf4
ENSRNOG00000007410	-1.840946716	1.80E-23	1.17E-22	Dab1
ENSRNOG00000007412	2.034256431	3.97E-22	2.40E-21	Dok1
ENSRNOG00000007415	1.375792821	1.95E-13	7.33E-13	Ptgs1
ENSRNOG00000007427	-1.330309039	3.61E-30	3.31E-29	Entpd6
ENSRNOG00000007431	-1.06600767	2.17E-10	6.68E-10	Shroom1
ENSRNOG00000007433	-2.144736646	1.92E-57	6.12E-56	Cyb561
ENSRNOG00000007437	1.334962827	1.48E-18	7.49E-18	Irf5
ENSRNOG00000007439	1.532191679	1.02E-19	5.49E-19	Unc13d
ENSRNOG00000007440	-2.184654537	1.72E-37	2.22E-36	Dzank1
ENSRNOG00000007441	-1.067658609	5.49E-11	1.77E-10	Klhl32
ENSRNOG00000007442	1.01161616	5.53E-07	1.32E-06	Ubl7
ENSRNOG00000007454	-1.536845942	2.45E-07	5.99E-07	Aloxe3
ENSRNOG00000007455	-1.593779469	5.16E-23	3.27E-22	Tmem132e
ENSRNOG00000007456	-1.248169724	5.63E-15	2.33E-14	Calb1
ENSRNOG00000007461	1.723862951	0.000206804	0.000384894	Klhl41
ENSRNOG00000007483	2.429291242	4.53E-43	7.50E-42	Ccnf
ENSRNOG00000007490	3.037186288	3.82E-11	1.24E-10	Gabrr2
ENSRNOG00000007508	-3.25447178	3.66E-44	6.35E-43	Lrtm2
ENSRNOG00000007509	-2.544086449	1.69E-13	6.38E-13	Slc1a6
ENSRNOG00000007515	-1.157350657	1.26E-32	1.29E-31	Kif3a
ENSRNOG00000007519	1.027890157	4.39E-36	5.29E-35	Tmem43
ENSRNOG00000007528	-4.321620901	1.20E-16	5.44E-16	Kcnh7
ENSRNOG00000007529	1.942121828	2.14E-24	1.47E-23	Bmf
ENSRNOG00000007540	1.000834722	0.002102875	0.003481807	Msc
ENSRNOG00000007541	1.902079606	2.56E-45	4.72E-44	Fhl3
ENSRNOG00000007542	-3.219213593	3.77E-71	2.41E-69	Scg5
ENSRNOG00000007545	2.847552125	1.30E-75	1.03E-73	Angptl4
ENSRNOG00000007551	-2.20625868	1.66E-69	9.69E-68	Patj
ENSRNOG00000007552	-3.259147438	2.31E-68	1.29E-66	Arhgap36
ENSRNOG00000007570	1.053970471	6.07E-17	2.80E-16	Dera
ENSRNOG00000007573	-2.252122707	5.57E-43	9.17E-42	Hoxb9
ENSRNOG00000007574	-1.228442048	1.59E-34	1.76E-33	Padi2
ENSRNOG00000007575	-2.014948743	1.73E-23	1.13E-22	Plppr1
ENSRNOG00000007583	-1.392741123	1.52E-80	1.59E-78	Pygb
ENSRNOG00000007584	1.657948848	6.08E-49	1.33E-47	Ehd4
ENSRNOG00000007585	-2.152769365	5.84E-69	3.32E-67	Hoxb8
ENSRNOG00000007591	-1.091535611	3.38E-12	1.18E-11	Slc45a3
ENSRNOG00000007600	-2.418592311	1.54E-64	7.28E-63	Igsf1
ENSRNOG00000007622	1.295524514	6.53E-25	4.59E-24	Arrdc1
ENSRNOG00000007625	-1.292578512	7.08E-09	1.95E-08	B3galt1
ENSRNOG00000007636	-2.312255256	1.65E-54	4.66E-53	Cadps2
ENSRNOG00000007645	-1.63217259	6.85E-24	4.57E-23	Kcnj9
ENSRNOG00000007647	-3.452577565	6.24E-21	3.55E-20	Oprk1
ENSRNOG00000007650	2.47458833	1.86E-63	8.37E-62	Cd63
ENSRNOG00000007664	-1.94027647	0.00115428	0.001971652	Tnfrsf13c
ENSRNOG00000007666	-2.091909607	2.66E-23	1.72E-22	Cacnb4
ENSRNOG00000007668	-1.79223232	5.38E-11	1.73E-10	Mafa
ENSRNOG00000007679	1.878142375	2.69E-20	1.49E-19	Cyth4
ENSRNOG00000007682	-1.587050319	3.59E-40	5.22E-39	Gria3
ENSRNOG00000007686	-2.975507635	2.61E-52	6.67E-51	3-Sep
ENSRNOG00000007688	-1.412669565	1.20E-35	1.42E-34	Sms
ENSRNOG00000007690	-1.039307182	8.50E-09	2.33E-08	Cmpk2
ENSRNOG00000007727	-1.591253571	9.24E-19	4.73E-18	Lhfpl4
ENSRNOG00000007728	1.255432435	1.57E-18	7.92E-18	Gsdmd
ENSRNOG00000007733	-2.134497154	7.61E-78	7.11E-76	Arhgef9
ENSRNOG00000007743	1.304916451	3.26E-15	1.37E-14	Mgst1
ENSRNOG00000007748	-2.454590267	3.73E-07	9.01E-07	Tex15
ENSRNOG00000007763	1.017828085	3.45E-31	3.33E-30	Plod1
ENSRNOG00000007764	1.168645284	2.15E-31	2.09E-30	Frmd4b
ENSRNOG00000007799	-1.562857315	2.22E-27	1.77E-26	Fam151a
ENSRNOG00000007805	2.823862459	4.35E-26	3.26E-25	Mybl2
ENSRNOG00000007808	-2.705330957	2.65E-112	1.22E-109	Nap1l5
ENSRNOG00000007821	1.707996481	7.46E-32	7.36E-31	Dyrk2
ENSRNOG00000007823	-1.34790297	1.11E-22	6.95E-22	Hoxb6
ENSRNOG00000007830	1.763925045	0.00028455	0.000522422	Apold1
ENSRNOG00000007837	-1.304583466	3.34E-24	2.27E-23	Acot11
ENSRNOG00000007839	1.383459503	9.45E-18	4.57E-17	Slc16a7
ENSRNOG00000007850	-1.435779986	1.15E-10	3.62E-10	Mok
ENSRNOG00000007866	1.422565438	0.00110416	0.001892673	Clec2dl1
ENSRNOG00000007869	-1.149675874	7.91E-63	3.41E-61	Wscd1
ENSRNOG00000007882	-1.400292076	2.93E-65	1.45E-63	Ablim2
ENSRNOG00000007890	1.023148931	8.02E-29	6.88E-28	Usp1
ENSRNOG00000007892	1.151394313	2.08E-42	3.32E-41	Tram1
ENSRNOG00000007900	-1.963975083	5.44E-33	5.66E-32	Tspan33
ENSRNOG00000007906	3.156647743	4.85E-25	3.43E-24	Bub1b
ENSRNOG00000007918	2.822431986	2.76E-33	2.91E-32	Tbxas1
ENSRNOG00000007923	-1.362257022	4.13E-16	1.81E-15	Cgref1
ENSRNOG00000007925	-2.790086773	1.12E-24	7.74E-24	Pak6
ENSRNOG00000007934	-1.196646168	1.98E-15	8.41E-15	Elfn2
ENSRNOG00000007943	1.638510035	0.007449786	0.011481928	Gsdma
ENSRNOG00000007951	-3.506268948	3.23E-45	5.91E-44	Galnt14
ENSRNOG00000007955	-1.650509804	2.86E-32	2.88E-31	Timp4
ENSRNOG00000007957	-2.28825495	3.26E-30	3.00E-29	Tspoap1
ENSRNOG00000007964	1.277804122	4.59E-05	9.13E-05	Tp53inp1
ENSRNOG00000007970	2.146411286	2.73E-51	6.65E-50	Plxnc1
ENSRNOG00000007993	1.131113072	4.77E-16	2.08E-15	Sh3tc1
ENSRNOG00000008000	-1.385598491	5.36E-26	4.00E-25	Syt13
ENSRNOG00000008005	1.315229058	6.35E-29	5.49E-28	Akna
ENSRNOG00000008010	-1.730550345	4.31E-28	3.54E-27	Hoxb5
ENSRNOG00000008011	-4.166031101	1.52E-09	4.39E-09	AABR07049626.1
ENSRNOG00000008015	1.269956664	4.82E-08	1.24E-07	Fos
ENSRNOG00000008016	1.427198354	2.11E-34	2.31E-33	Ckap4
ENSRNOG00000008020	-1.613931204	5.73E-05	0.000112554	Pax4
ENSRNOG00000008022	1.091243193	5.37E-18	2.63E-17	Apaf1
ENSRNOG00000008030	-1.285089385	1.18E-21	6.98E-21	Shc2
ENSRNOG00000008031	-1.790182257	5.20E-05	0.000102547	Cacna2d4
ENSRNOG00000008034	-1.533087107	7.85E-66	3.96E-64	Tmeff1
ENSRNOG00000008040	2.823126003	1.73E-21	1.01E-20	Pimreg
ENSRNOG00000008045	3.538130316	1.37E-63	6.24E-62	Slamf9
ENSRNOG00000008048	1.771277947	3.88E-24	2.62E-23	Plscr1
ENSRNOG00000008053	-3.251919497	2.26E-45	4.18E-44	Atp8a2
ENSRNOG00000008056	-1.098959033	1.31E-09	3.81E-09	Ankrd9
ENSRNOG00000008057	1.819343376	0.001298995	0.002207245	Krt7
ENSRNOG00000008058	-1.171636308	1.63E-20	9.15E-20	Tmprss5
ENSRNOG00000008065	-1.132386997	4.87E-28	3.99E-27	Wwc1
ENSRNOG00000008067	1.089215792	1.09E-15	4.68E-15	Rcor1
ENSRNOG00000008078	-2.137215963	1.44E-09	4.17E-09	Kcnh6
ENSRNOG00000008082	-2.405445501	8.01E-52	2.00E-50	Rgs6
ENSRNOG00000008086	-1.726502097	4.58E-08	1.18E-07	Dpf3
ENSRNOG00000008088	-1.103387791	1.18E-22	7.34E-22	Btbd3
ENSRNOG00000008091	2.152199538	1.28E-17	6.14E-17	Gins1
ENSRNOG00000008098	-1.000763913	4.57E-27	3.58E-26	Lrrc4
ENSRNOG00000008103	-1.111899888	6.54E-35	7.42E-34	Mdh1
ENSRNOG00000008113	1.990969122	2.56E-30	2.37E-29	RGD1561149
ENSRNOG00000008115	1.709541957	7.63E-38	9.98E-37	Arhgap11a
ENSRNOG00000008137	-1.065498956	6.50E-16	2.82E-15	Cdk18
ENSRNOG00000008144	1.379350857	6.47E-13	2.35E-12	Irf1
ENSRNOG00000008146	-3.023687988	1.36E-58	4.68E-57	Tox2
ENSRNOG00000008157	-2.854163821	1.62E-66	8.48E-65	Syn2
ENSRNOG00000008165	2.2848594	2.22E-28	1.85E-27	Tpx2
ENSRNOG00000008169	-2.0647732	9.43E-48	1.96E-46	Slc24a2
ENSRNOG00000008170	1.288631095	0.000651306	0.001145106	Jph2
ENSRNOG00000008176	-2.213039269	1.83E-10	5.67E-10	Nppa
ENSRNOG00000008177	-2.236786282	7.48E-45	1.34E-43	Pim2
ENSRNOG00000008180	2.259472421	8.82E-36	1.05E-34	Lyn
ENSRNOG00000008190	1.21718998	3.04E-39	4.24E-38	Pnpla7
ENSRNOG00000008193	1.310398923	3.13E-41	4.79E-40	Cr1l
ENSRNOG00000008196	1.066475278	4.56E-10	1.37E-09	Parp12
ENSRNOG00000008203	-2.003977878	1.00E-53	2.71E-52	Synpr
ENSRNOG00000008209	1.579397305	4.17E-53	1.09E-51	St3gal1
ENSRNOG00000008210	-3.110164693	8.45E-18	4.09E-17	Ky
ENSRNOG00000008214	-1.532235024	1.94E-39	2.73E-38	Fbxo9
ENSRNOG00000008215	1.76894633	1.23E-25	8.97E-25	Trim47
ENSRNOG00000008218	-1.135511657	8.04E-27	6.24E-26	Atp6v0e2
ENSRNOG00000008223	-2.966569418	4.83E-44	8.34E-43	Cnr1
ENSRNOG00000008224	1.128719146	3.37E-10	1.02E-09	Jdp2
ENSRNOG00000008246	1.894369762	1.29E-28	1.09E-27	Emilin1
ENSRNOG00000008257	1.119863822	2.82E-05	5.73E-05	Mfap2
ENSRNOG00000008258	-1.07071231	1.98E-36	2.43E-35	Fnbp1
ENSRNOG00000008292	1.009694254	1.28E-47	2.64E-46	Hif1a
ENSRNOG00000008301	2.101386703	3.64E-43	6.03E-42	Tagln2
ENSRNOG00000008305	-2.087054036	1.99E-54	5.60E-53	Sc5d
ENSRNOG00000008323	-1.917615601	3.68E-28	3.04E-27	Pitpnm3
ENSRNOG00000008337	-3.874683263	9.44E-20	5.07E-19	Gjd2
ENSRNOG00000008369	1.472781965	0.009334808	0.014204786	Gimap4
ENSRNOG00000008373	-1.66130136	5.42E-07	1.29E-06	Colec11
ENSRNOG00000008394	-3.261277803	0.016577241	0.024376826	Prg2
ENSRNOG00000008400	1.034084374	6.96E-17	3.19E-16	Pml
ENSRNOG00000008409	3.131450274	1.10E-49	2.51E-48	Myo1f
ENSRNOG00000008412	2.077101732	7.23E-09	1.99E-08	Gprc5a
ENSRNOG00000008415	1.523739757	6.39E-36	7.64E-35	Nab2
ENSRNOG00000008423	-3.675313625	8.56E-35	9.67E-34	Gpr22
ENSRNOG00000008427	1.120440474	3.29E-16	1.45E-15	Necap2
ENSRNOG00000008428	-3.031055142	1.11E-53	3.00E-52	Drd2
ENSRNOG00000008431	-3.032813095	6.41E-74	4.78E-72	Gabbr2
ENSRNOG00000008443	-1.300875635	5.51E-32	5.47E-31	Fam234b
ENSRNOG00000008450	2.744005868	5.55E-28	4.53E-27	LOC100359539
ENSRNOG00000008463	-2.862562862	4.83E-34	5.24E-33	Rundc3b
ENSRNOG00000008465	1.592407031	1.46E-16	6.57E-16	Tmem176b
ENSRNOG00000008470	-1.68664845	8.82E-09	2.42E-08	Lrrc43
ENSRNOG00000008475	-1.63001411	4.00E-13	1.47E-12	Fut9
ENSRNOG00000008480	-3.190705269	4.16E-52	1.06E-50	Kcnab3
ENSRNOG00000008481	-2.273076751	1.46E-34	1.62E-33	Reep1
ENSRNOG00000008482	1.263445763	1.98E-38	2.64E-37	Rbms1
ENSRNOG00000008513	1.91427118	0.000103677	0.000198646	LOC103690019
ENSRNOG00000008529	1.07735182	1.27E-05	2.66E-05	Foxs1
ENSRNOG00000008553	1.305518049	1.20E-23	7.87E-23	Mthfr
ENSRNOG00000008560	-1.579792914	7.22E-31	6.89E-30	AABR07049790.1
ENSRNOG00000008565	-2.61117142	1.75E-84	2.22E-82	Nkiras1
ENSRNOG00000008570	-2.252655357	2.96E-48	6.31E-47	Cadps
ENSRNOG00000008586	1.570288074	4.36E-17	2.02E-16	Aldh1l2
ENSRNOG00000008588	3.063630751	6.13E-29	5.31E-28	Batf
ENSRNOG00000008592	-2.762528338	9.97E-05	0.000191487	Barx2
ENSRNOG00000008596	-1.941258026	6.26E-26	4.66E-25	Ttll9
ENSRNOG00000008602	1.872654027	4.00E-09	1.12E-08	Steap4
ENSRNOG00000008609	1.31906666	1.79E-06	4.06E-06	Capn3
ENSRNOG00000008615	-3.071307002	1.58E-50	3.75E-49	Mal2
ENSRNOG00000008625	-2.386366609	5.23E-70	3.11E-68	Rimkla
ENSRNOG00000008628	-1.651926541	8.87E-36	1.05E-34	Ica1
ENSRNOG00000008629	-1.246698746	5.19E-44	8.93E-43	Secisbp2l
ENSRNOG00000008639	1.408589368	9.71E-22	5.76E-21	Pabpc1
ENSRNOG00000008656	-2.002184095	1.27E-31	1.25E-30	Snca
ENSRNOG00000008666	-1.548877267	2.35E-16	1.04E-15	Etl4
ENSRNOG00000008673	1.389296493	2.66E-54	7.44E-53	Arpc3
ENSRNOG00000008674	-1.099805555	2.44E-05	4.98E-05	Prdm11
ENSRNOG00000008676	1.713765344	2.76E-37	3.52E-36	Emp1
ENSRNOG00000008706	1.176529844	2.14E-07	5.25E-07	Tbx3
ENSRNOG00000008709	-1.036708035	1.64E-23	1.07E-22	Arhgap32
ENSRNOG00000008716	-3.860035303	3.69E-33	3.85E-32	Nefh
ENSRNOG00000008728	-1.199429705	2.76E-13	1.03E-12	Unc79
ENSRNOG00000008736	1.635043714	1.10E-10	3.46E-10	Slamf8
ENSRNOG00000008746	-1.235171827	2.01E-39	2.83E-38	Dtd1
ENSRNOG00000008759	1.922275816	2.31E-17	1.09E-16	Csf3r
ENSRNOG00000008761	-3.159671756	3.21E-59	1.14E-57	Ncs1
ENSRNOG00000008765	-2.567959103	4.48E-13	1.64E-12	Zfhx4
ENSRNOG00000008766	-2.506054696	8.21E-23	5.15E-22	Grin2b
ENSRNOG00000008775	-1.568154875	1.81E-06	4.09E-06	Lrguk
ENSRNOG00000008790	-2.298562016	1.21E-32	1.24E-31	Gdap1l1
ENSRNOG00000008797	1.002792032	1.12E-36	1.39E-35	Tmpo
ENSRNOG00000008816	5.12012869	3.65E-116	2.11E-113	Gpnmb
ENSRNOG00000008822	1.159380773	7.75E-25	5.43E-24	Fkbp1a
ENSRNOG00000008831	-1.503729479	6.57E-31	6.27E-30	Hcn2
ENSRNOG00000008846	-1.085266426	2.25E-10	6.91E-10	Plag1
ENSRNOG00000008862	-2.594198252	8.95E-37	1.12E-35	Abcg4
ENSRNOG00000008865	-1.599571032	9.34E-05	0.000179912	Stac
ENSRNOG00000008869	-1.794116129	2.88E-30	2.66E-29	Ppp1r9a
ENSRNOG00000008901	-2.469652053	5.12E-25	3.61E-24	Coro2a
ENSRNOG00000008902	4.778234771	1.56E-11	5.20E-11	Pon1
ENSRNOG00000008904	1.804663048	3.41E-20	1.88E-19	Fli1
ENSRNOG00000008911	1.977201818	1.38E-10	4.31E-10	Draxin
ENSRNOG00000008915	-1.811597889	4.31E-52	1.10E-50	Prima1
ENSRNOG00000008919	-2.625421813	1.97E-40	2.89E-39	Arpp21
ENSRNOG00000008921	-1.672710436	6.13E-47	1.22E-45	Dynll2
ENSRNOG00000008929	1.074117186	2.27E-18	1.14E-17	Aebp2
ENSRNOG00000008933	3.903130428	3.33E-48	7.05E-47	Plbd1
ENSRNOG00000008936	2.47779715	1.89E-17	8.97E-17	Map3k6
ENSRNOG00000008939	-2.036075707	2.42E-39	3.39E-38	Nxph1
ENSRNOG00000008941	1.365477816	8.84E-25	6.19E-24	Ets1
ENSRNOG00000008942	1.816934959	3.14E-08	8.22E-08	RGD1304963
ENSRNOG00000008943	-2.351906013	1.23E-66	6.48E-65	Penk
ENSRNOG00000008949	-1.573639151	0.000782268	0.001361096	Synpo2l
ENSRNOG00000008956	1.878372737	1.89E-11	6.28E-11	Cdkn2c
ENSRNOG00000008961	-1.956312294	2.32E-107	8.61E-105	Mapre3
ENSRNOG00000008970	-1.43815923	2.73E-26	2.07E-25	Pcdh17
ENSRNOG00000008986	2.686484502	1.12E-32	1.15E-31	Diaph3
ENSRNOG00000008994	1.111420743	4.00E-25	2.83E-24	Arpc4
ENSRNOG00000008996	-1.211582235	3.11E-21	1.80E-20	Dpysl5
ENSRNOG00000009005	1.893412879	1.20E-15	5.15E-15	Slco2a1
ENSRNOG00000009019	1.329433904	5.34E-16	2.33E-15	Slc6a6
ENSRNOG00000009031	2.705543484	2.58E-07	6.31E-07	Gucy2c
ENSRNOG00000009032	-1.847812047	5.39E-21	3.07E-20	Ttll3
ENSRNOG00000009033	-1.811063262	1.33E-67	7.19E-66	Cntn2
ENSRNOG00000009054	-3.341577722	1.26E-47	2.60E-46	Elmod1
ENSRNOG00000009061	-1.108872655	0.007136272	0.01103142	Cfap206
ENSRNOG00000009066	-1.090589219	4.93E-36	5.92E-35	Thra
ENSRNOG00000009074	1.147761202	0.014436617	0.021402517	AABR07017902.1
ENSRNOG00000009076	1.172779603	1.80E-35	2.11E-34	Ttpal
ENSRNOG00000009096	1.77359343	2.18E-21	1.27E-20	Pon3
ENSRNOG00000009114	-1.627669614	4.11E-26	3.08E-25	Fam110b
ENSRNOG00000009131	1.492448094	1.54E-10	4.78E-10	Zc3h12a
ENSRNOG00000009140	-3.325692799	3.32E-62	1.39E-60	C1qtnf4
ENSRNOG00000009157	1.457470447	6.86E-19	3.53E-18	Fut4
ENSRNOG00000009161	-1.002356966	2.08E-53	5.53E-52	Clasp2
ENSRNOG00000009170	-1.256635643	1.18E-23	7.76E-23	Dmxl2
ENSRNOG00000009180	-2.0337417	7.17E-07	1.69E-06	Xkr7
ENSRNOG00000009181	-3.912007699	9.37E-50	2.15E-48	Dleu7
ENSRNOG00000009193	1.993556316	3.70E-05	7.41E-05	Lctl
ENSRNOG00000009197	-1.422898923	0.001007628	0.001734445	Asb4
ENSRNOG00000009198	-2.880208081	1.80E-74	1.37E-72	Rab6b
ENSRNOG00000009209	-3.027132063	9.60E-69	5.42E-67	Slitrk1
ENSRNOG00000009211	2.95323526	1.26E-52	3.26E-51	C3ar1
ENSRNOG00000009222	1.186972687	1.10E-08	2.99E-08	Epha2
ENSRNOG00000009225	1.022633337	6.27E-08	1.60E-07	Copz2
ENSRNOG00000009236	-1.286855468	2.02E-45	3.76E-44	Necap1
ENSRNOG00000009243	1.076893266	2.07E-16	9.23E-16	Oaf
ENSRNOG00000009258	2.015225059	2.29E-15	9.69E-15	Cdk6
ENSRNOG00000009260	2.430524171	1.17E-21	6.92E-21	Cnr2
ENSRNOG00000009265	-2.915979202	1.83E-26	1.40E-25	Kcnk9
ENSRNOG00000009267	1.039903823	1.58E-16	7.11E-16	B3gnt2
ENSRNOG00000009288	-2.402203689	7.21E-11	2.30E-10	Fgf14
ENSRNOG00000009298	-1.300258907	3.09E-24	2.11E-23	Fbxo44
ENSRNOG00000009299	-3.160085239	1.14E-29	1.02E-28	Adra2c
ENSRNOG00000009303	1.330285598	2.63E-28	2.19E-27	Zwilch
ENSRNOG00000009311	1.52939516	4.56E-11	1.47E-10	Fstl3
ENSRNOG00000009318	-1.062807552	2.15E-27	1.71E-26	Ttll5
ENSRNOG00000009322	-1.246367099	5.18E-23	3.28E-22	Ccdc126
ENSRNOG00000009325	1.19386884	5.23E-31	5.00E-30	Fuca1
ENSRNOG00000009329	-1.033464787	1.87E-13	7.02E-13	Nr1d1
ENSRNOG00000009331	2.900164738	8.13E-48	1.70E-46	Hck
ENSRNOG00000009332	-1.029124127	0.012609243	0.018854649	Rec114
ENSRNOG00000009334	2.147857746	4.48E-13	1.64E-12	Knstrn
ENSRNOG00000009336	-2.528475005	3.07E-12	1.07E-11	Mapk15
ENSRNOG00000009339	2.274545355	2.35E-30	2.18E-29	Cenpe
ENSRNOG00000009345	-1.730441381	6.33E-78	5.95E-76	Ugt8
ENSRNOG00000009347	1.91020974	2.12E-18	1.06E-17	Arhgap25
ENSRNOG00000009348	1.03639406	3.42E-07	8.28E-07	Nos3
ENSRNOG00000009350	-1.684020612	8.42E-20	4.55E-19	Sez6
ENSRNOG00000009360	1.252759599	5.33E-21	3.04E-20	Sh3bp1
ENSRNOG00000009369	1.526116025	1.18E-57	3.81E-56	Tor4a
ENSRNOG00000009370	-1.366546859	1.89E-42	3.03E-41	Tbkbp1
ENSRNOG00000009372	-2.787767697	1.75E-19	9.30E-19	Tacr3
ENSRNOG00000009373	2.316956927	2.04E-20	1.14E-19	RGD1562690
ENSRNOG00000009385	2.087690479	3.96E-37	5.01E-36	Pik3cg
ENSRNOG00000009388	-3.513602225	3.84E-37	4.88E-36	Sptssb
ENSRNOG00000009401	1.694957102	5.20E-28	4.25E-27	Lmo2
ENSRNOG00000009409	-2.314250475	1.55E-113	7.32E-111	Fbxo2
ENSRNOG00000009422	1.086287603	1.96E-19	1.04E-18	Hmgcl
ENSRNOG00000009433	2.146402467	8.67E-15	3.55E-14	Mcub
ENSRNOG00000009434	-1.254158637	3.82E-06	8.42E-06	RGD1310507
ENSRNOG00000009440	-1.947554406	0.000444386	0.000796369	Gucy1b2
ENSRNOG00000009446	1.362587453	8.20E-50	1.89E-48	Rxra
ENSRNOG00000009447	-1.987377172	5.80E-07	1.38E-06	Fam221a
ENSRNOG00000009448	-1.156273143	3.35E-08	8.75E-08	Papln
ENSRNOG00000009465	-2.667867616	1.90E-07	4.69E-07	Sfrp2
ENSRNOG00000009468	-1.460675421	8.57E-10	2.53E-09	Il12a
ENSRNOG00000009471	1.673371317	1.32E-09	3.85E-09	Epsti1
ENSRNOG00000009484	1.239369579	1.67E-17	7.91E-17	Ptcd3
ENSRNOG00000009487	1.138223585	9.91E-05	0.000190391	Gpr160
ENSRNOG00000009503	2.827470774	4.37E-18	2.15E-17	Depdc1
ENSRNOG00000009505	-2.231582647	1.17E-06	2.70E-06	Cd164l2
ENSRNOG00000009514	-1.577632811	9.89E-08	2.49E-07	Mme
ENSRNOG00000009522	-1.172641588	1.33E-08	3.59E-08	Adra1a
ENSRNOG00000009533	-2.909030987	4.87E-35	5.56E-34	Erich3
ENSRNOG00000009539	-1.015464054	3.66E-20	2.02E-19	Khdrbs3
ENSRNOG00000009540	-1.359624129	0.00011676	0.000222863	Gpr3
ENSRNOG00000009542	-2.465261691	6.70E-10	1.99E-09	Kcnh5
ENSRNOG00000009550	-1.388571836	9.74E-24	6.45E-23	Sqle
ENSRNOG00000009556	3.01916906	1.16E-08	3.15E-08	Prokr1
ENSRNOG00000009563	-4.187471471	1.54E-26	1.18E-25	Krt2
ENSRNOG00000009565	1.233495539	3.89E-05	7.78E-05	Pdk4
ENSRNOG00000009570	-2.403341922	1.27E-43	2.15E-42	Pdxp
ENSRNOG00000009571	-1.464458177	3.93E-05	7.85E-05	Wipf3
ENSRNOG00000009577	-4.25540326	4.41E-24	2.98E-23	Ndst4
ENSRNOG00000009580	-1.788404409	1.06E-23	7.02E-23	Lca5
ENSRNOG00000009588	-2.13128282	2.66E-44	4.68E-43	Snph
ENSRNOG00000009594	1.741425585	3.70E-22	2.25E-21	Snai1
ENSRNOG00000009599	-1.011356269	0.000863481	0.001496559	Rwdd2a
ENSRNOG00000009610	6.215135146	8.17E-08	2.07E-07	AABR07072759.1
ENSRNOG00000009629	-1.503306392	6.25E-19	3.22E-18	Car2
ENSRNOG00000009635	-2.658348197	7.15E-09	1.97E-08	Tmem74b
ENSRNOG00000009636	-1.228664388	3.59E-23	2.29E-22	Scrn1
ENSRNOG00000009649	-1.722942244	9.00E-27	6.96E-26	Slitrk5
ENSRNOG00000009656	2.616542001	1.35E-27	1.09E-26	Rspo1
ENSRNOG00000009660	-1.037340507	5.32E-35	6.07E-34	Enpp6
ENSRNOG00000009691	-1.04470417	8.26E-17	3.77E-16	Lrrn2
ENSRNOG00000009700	-3.299973937	2.87E-92	5.20E-90	Dync1i1
ENSRNOG00000009705	1.435329041	3.21E-05	6.48E-05	Lck
ENSRNOG00000009726	-1.610978196	3.53E-12	1.23E-11	Grip2
ENSRNOG00000009734	3.132319648	5.64E-38	7.42E-37	Akr1b8
ENSRNOG00000009740	-1.295863118	5.94E-15	2.46E-14	Slco1c1
ENSRNOG00000009751	1.197228521	4.45E-13	1.63E-12	Gpx7
ENSRNOG00000009771	-1.768405709	3.36E-22	2.05E-21	Cdh10
ENSRNOG00000009772	-2.382034516	7.41E-41	1.11E-39	Kirrel3
ENSRNOG00000009773	-2.50249623	8.56E-63	3.68E-61	Elovl4
ENSRNOG00000009783	-2.305575671	9.80E-63	4.19E-61	Camk2g
ENSRNOG00000009785	2.197387313	4.59E-21	2.63E-20	Cdkn3
ENSRNOG00000009790	-2.093684121	3.11E-23	1.99E-22	Kcnk3
ENSRNOG00000009802	-1.510754647	9.82E-17	4.47E-16	Fam124a
ENSRNOG00000009803	-2.768227393	5.43E-06	1.18E-05	LOC100362176
ENSRNOG00000009815	-2.061982137	5.08E-45	9.16E-44	Pnma2
ENSRNOG00000009821	-2.277272337	5.38E-40	7.76E-39	Slitrk3
ENSRNOG00000009822	2.879132559	3.62E-60	1.37E-58	Tlr2
ENSRNOG00000009835	-1.101043311	6.79E-37	8.53E-36	Tram1l1
ENSRNOG00000009837	1.052430252	1.59E-17	7.56E-17	LOC679811
ENSRNOG00000009848	1.967393628	3.41E-22	2.08E-21	Il18
ENSRNOG00000009863	-2.536412089	2.28E-60	8.72E-59	Prrt3
ENSRNOG00000009867	1.078079664	1.68E-13	6.32E-13	Tgfb3
ENSRNOG00000009870	1.589741873	9.33E-15	3.82E-14	Tmem88
ENSRNOG00000009871	-1.554258252	1.90E-05	3.91E-05	Piwil2
ENSRNOG00000009872	-2.086998713	9.25E-45	1.65E-43	Kcnh2
ENSRNOG00000009875	2.142747132	1.53E-08	4.12E-08	Akr1b7
ENSRNOG00000009878	1.357540598	1.83E-16	8.19E-16	Crtapl1
ENSRNOG00000009882	-1.259815178	2.03E-60	7.82E-59	Ppp3ca
ENSRNOG00000009884	1.839790534	3.42E-24	2.32E-23	Lgals1
ENSRNOG00000009892	1.833475844	1.20E-11	4.03E-11	Adamts15
ENSRNOG00000009906	-1.078882355	1.28E-05	2.67E-05	Slfnl1
ENSRNOG00000009910	1.562913191	1.59E-34	1.76E-33	Swap70
ENSRNOG00000009912	2.056779951	4.05E-23	2.58E-22	Fgr
ENSRNOG00000009917	-1.036464011	3.85E-05	7.70E-05	LOC500227
ENSRNOG00000009922	1.822487277	5.65E-23	3.57E-22	Prlhr
ENSRNOG00000009946	-1.453234793	5.82E-49	1.27E-47	Ldlr
ENSRNOG00000009951	-1.429972479	7.92E-29	6.80E-28	Aif1l
ENSRNOG00000009955	-1.99168885	4.58E-35	5.24E-34	Plch1
ENSRNOG00000009967	-1.917651539	4.53E-15	1.89E-14	Otof
ENSRNOG00000009972	1.31514867	7.66E-43	1.25E-41	Rara
ENSRNOG00000009982	1.436406156	1.14E-41	1.77E-40	Pnp
ENSRNOG00000009987	-1.014798272	9.83E-25	6.85E-24	Akap11
ENSRNOG00000010004	-3.096837761	6.13E-07	1.45E-06	Ripply2
ENSRNOG00000010018	2.840723868	3.68E-28	3.04E-27	Clec4a3
ENSRNOG00000010034	1.359546739	3.94E-44	6.82E-43	Asah1
ENSRNOG00000010037	1.181366804	1.10E-25	8.03E-25	Epb41
ENSRNOG00000010038	-1.063710909	1.44E-30	1.35E-29	Psmc5
ENSRNOG00000010045	2.14149604	7.94E-14	3.06E-13	Clec4a
ENSRNOG00000010063	-2.409693095	4.62E-15	1.92E-14	Htr2a
ENSRNOG00000010064	1.200831058	1.27E-20	7.17E-20	Abcc4
ENSRNOG00000010077	-1.481868857	2.62E-38	3.49E-37	Smarcd3
ENSRNOG00000010078	-2.206592786	1.29E-36	1.59E-35	Spag1
ENSRNOG00000010085	-2.354557054	3.26E-36	3.96E-35	Cldn10
ENSRNOG00000010094	-3.10434451	1.10E-13	4.21E-13	Kcnmb2
ENSRNOG00000010105	2.843352249	5.04E-41	7.64E-40	S100a11
ENSRNOG00000010106	-1.164441736	1.18E-12	4.21E-12	Faxc
ENSRNOG00000010121	1.117692715	1.84E-12	6.50E-12	Lef1
ENSRNOG00000010124	-1.403727413	2.70E-58	9.05E-57	Trim2
ENSRNOG00000010128	-3.637238101	6.79E-39	9.32E-38	Slc27a2
ENSRNOG00000010131	1.623179584	1.61E-73	1.18E-71	Rin2
ENSRNOG00000010141	-1.266480034	7.01E-28	5.70E-27	Ttll1
ENSRNOG00000010146	-2.217223987	3.13E-59	1.11E-57	Ndn
ENSRNOG00000010150	-1.218229539	8.40E-38	1.10E-36	Strbp
ENSRNOG00000010152	-2.144148507	2.11E-07	5.18E-07	RGD1306233
ENSRNOG00000010158	-2.989490561	9.96E-18	4.80E-17	Magel2
ENSRNOG00000010165	1.689865191	8.90E-39	1.21E-37	Tnfaip2
ENSRNOG00000010174	-1.039845429	6.45E-48	1.35E-46	Enpp4
ENSRNOG00000010181	1.716383649	6.19E-11	1.98E-10	Clec4d
ENSRNOG00000010183	1.455568941	6.77E-10	2.01E-09	Fam198b
ENSRNOG00000010196	1.302584031	7.65E-25	5.36E-24	Glb1
ENSRNOG00000010199	-1.981919931	8.10E-55	2.31E-53	Glrb
ENSRNOG00000010205	-1.93001525	6.34E-34	6.86E-33	Mturn
ENSRNOG00000010208	1.843892195	3.70E-08	9.61E-08	Timp1
ENSRNOG00000010224	-1.12917345	1.01E-24	7.01E-24	Rab30
ENSRNOG00000010233	1.516474033	7.91E-29	6.80E-28	Cald1
ENSRNOG00000010244	-1.372652753	6.05E-25	4.25E-24	Sarm1
ENSRNOG00000010248	-2.955799833	1.15E-137	1.49E-134	Serpini1
ENSRNOG00000010252	1.812302066	9.31E-57	2.92E-55	Hexa
ENSRNOG00000010253	1.858879498	7.16E-12	2.44E-11	Cd163
ENSRNOG00000010254	-4.364472146	2.58E-20	1.44E-19	Htr1a
ENSRNOG00000010259	-2.476053873	2.88E-10	8.78E-10	Esrrb
ENSRNOG00000010260	-1.337276644	4.92E-77	4.37E-75	Dixdc1
ENSRNOG00000010261	2.916172731	1.73E-05	3.57E-05	Rnase10
ENSRNOG00000010265	1.665944164	1.32E-16	5.97E-16	Ada
ENSRNOG00000010266	1.916032297	1.93E-19	1.02E-18	Cd180
ENSRNOG00000010268	-1.149656897	0.000262767	0.00048454	Vom2r44
ENSRNOG00000010274	1.296545794	7.93E-30	7.17E-29	Smc4
ENSRNOG00000010275	1.897216033	4.37E-16	1.91E-15	Slc17a9
ENSRNOG00000010277	-1.001402117	3.45E-32	3.47E-31	Idh3a
ENSRNOG00000010278	2.506180983	1.42E-05	2.96E-05	Il6
ENSRNOG00000010282	-1.690624184	6.95E-32	6.87E-31	Ninj2
ENSRNOG00000010283	1.370173822	0.013091736	0.019521864	Cd28
ENSRNOG00000010296	3.420414736	5.20E-142	9.02E-139	Slc7a7
ENSRNOG00000010302	-1.794443314	1.69E-08	4.53E-08	LOC103694863
ENSRNOG00000010306	1.212542607	1.97E-25	1.42E-24	H2afz
ENSRNOG00000010311	-1.896730077	3.25E-44	5.67E-43	Dzip1
ENSRNOG00000010319	2.360230501	7.17E-61	2.81E-59	Lcp1
ENSRNOG00000010320	-1.164686086	3.56E-15	1.49E-14	Efnb3
ENSRNOG00000010326	1.914771352	7.68E-31	7.30E-30	Col20a1
ENSRNOG00000010331	2.907708643	8.38E-83	9.98E-81	Ctsb
ENSRNOG00000010332	1.097972336	3.32E-13	1.23E-12	Nipsnap3b
ENSRNOG00000010345	-1.589643406	0.000206183	0.000383783	Ssmem1
ENSRNOG00000010349	-1.681148569	3.14E-05	6.34E-05	Ghrl
ENSRNOG00000010350	-1.181880707	1.61E-26	1.23E-25	Rcan2
ENSRNOG00000010359	2.244752538	1.76E-06	3.99E-06	Bik
ENSRNOG00000010362	1.938416287	2.52E-38	3.36E-37	Anxa2
ENSRNOG00000010365	-2.78383594	3.45E-83	4.18E-81	Syn1
ENSRNOG00000010378	2.182059972	3.72E-98	1.00E-95	Slc4a5
ENSRNOG00000010381	1.222724691	8.01E-54	2.19E-52	Mknk1
ENSRNOG00000010389	-1.313603167	3.68E-14	1.45E-13	Ndrg2
ENSRNOG00000010392	-2.653549673	5.60E-35	6.39E-34	Nrg1
ENSRNOG00000010396	1.060798857	2.58E-27	2.04E-26	Eya3
ENSRNOG00000010397	-1.225868637	1.88E-16	8.40E-16	Agbl3
ENSRNOG00000010412	-1.284243142	1.43E-05	2.99E-05	Ccdc180
ENSRNOG00000010440	-3.05694318	1.41E-48	3.03E-47	Gnal
ENSRNOG00000010448	1.549298968	1.44E-50	3.41E-49	Ptbp1
ENSRNOG00000010450	-1.403577811	9.84E-38	1.28E-36	Elovl7
ENSRNOG00000010475	1.255697329	8.27E-23	5.19E-22	Casp3
ENSRNOG00000010478	2.177537947	2.98E-10	9.07E-10	LOC299282
ENSRNOG00000010480	-2.127820547	2.69E-26	2.04E-25	Vstm5
ENSRNOG00000010486	-1.108810799	0.015303457	0.022593163	Mpp4
ENSRNOG00000010497	4.796838773	1.60E-59	5.80E-58	RGD1305807
ENSRNOG00000010507	6.546650906	2.84E-05	5.76E-05	Mmp7
ENSRNOG00000010513	2.136078903	6.02E-26	4.48E-25	Tfpi2
ENSRNOG00000010516	4.333799044	1.11E-83	1.36E-81	Plau
ENSRNOG00000010522	1.645442729	1.03E-25	7.58E-25	Tlr4
ENSRNOG00000010529	2.374811167	1.29E-31	1.26E-30	Thbs2
ENSRNOG00000010531	-3.461401651	1.48E-09	4.29E-09	Oprd1
ENSRNOG00000010535	-3.000367854	1.93E-54	5.43E-53	Cdh18
ENSRNOG00000010545	-2.847189389	1.61E-62	6.84E-61	Mrap2
ENSRNOG00000010547	-1.944689548	0.000120011	0.000228734	Foxb1
ENSRNOG00000010549	1.93751141	4.46E-21	2.56E-20	Tspo
ENSRNOG00000010560	-3.91910999	3.84E-11	1.25E-10	Otp
ENSRNOG00000010574	1.716955439	2.73E-78	2.61E-76	Ptpn1
ENSRNOG00000010575	1.141496538	1.88E-07	4.65E-07	Dapp1
ENSRNOG00000010580	-1.611793801	5.32E-46	1.01E-44	Acot7
ENSRNOG00000010584	1.310172462	1.09E-22	6.79E-22	Tmem123
ENSRNOG00000010592	-1.677195651	2.73E-49	6.09E-48	Slc25a27
ENSRNOG00000010594	-1.109639398	2.03E-05	4.19E-05	LOC500124
ENSRNOG00000010597	-3.656546543	8.30E-16	3.59E-15	Slc5a7
ENSRNOG00000010602	1.061535664	1.45E-12	5.16E-12	Birc2
ENSRNOG00000010607	-2.631579996	5.14E-44	8.87E-43	Rnf208
ENSRNOG00000010617	1.964906422	2.76E-49	6.15E-48	Scube1
ENSRNOG00000010626	1.647651186	1.52E-16	6.84E-16	Sphk1
ENSRNOG00000010629	1.284816738	4.15E-35	4.76E-34	Nod1
ENSRNOG00000010630	1.651550627	1.35E-26	1.04E-25	Prcp
ENSRNOG00000010645	3.608827535	9.72E-29	8.29E-28	Lgals3
ENSRNOG00000010650	-1.605095593	3.11E-68	1.71E-66	Plekhh1
ENSRNOG00000010665	3.815752845	1.03E-14	4.22E-14	Ccr7
ENSRNOG00000010680	-1.359977539	1.93E-34	2.13E-33	Med12l
ENSRNOG00000010682	-1.018691826	2.18E-34	2.38E-33	Clcn3
ENSRNOG00000010685	2.24683935	2.44E-18	1.22E-17	Tbx18
ENSRNOG00000010688	-1.945393112	2.35E-20	1.31E-19	Nrgn
ENSRNOG00000010691	1.839422434	8.91E-35	1.00E-33	Cmtm3
ENSRNOG00000010698	-3.34312568	0.011512486	0.017297555	Car1
ENSRNOG00000010720	-1.241421168	0.00718513	0.011100346	Mast4
ENSRNOG00000010721	2.148551167	2.84E-35	3.29E-34	Dlgap5
ENSRNOG00000010731	-1.977555679	5.18E-50	1.20E-48	Gpm6a
ENSRNOG00000010744	1.42646556	3.50E-18	1.74E-17	Nrp1
ENSRNOG00000010747	1.593681544	1.95E-26	1.48E-25	Dap
ENSRNOG00000010756	1.0076542	1.64E-22	1.01E-21	Tp53
ENSRNOG00000010777	-1.508904332	6.43E-18	3.13E-17	Tox
ENSRNOG00000010784	-1.800265689	3.23E-46	6.19E-45	Scg3
ENSRNOG00000010793	-1.561951612	3.75E-61	1.50E-59	Spryd3
ENSRNOG00000010797	1.073115978	0.007989171	0.012259963	Esm1
ENSRNOG00000010803	-3.70064321	1.50E-33	1.59E-32	Gabra5
ENSRNOG00000010805	5.493712354	3.84E-88	5.87E-86	Fabp4
ENSRNOG00000010812	-1.699762986	2.07E-49	4.67E-48	Osbpl6
ENSRNOG00000010816	-3.002403369	6.93E-14	2.68E-13	Kcnk15
ENSRNOG00000010819	-1.655758619	9.31E-58	3.01E-56	Hspa4l
ENSRNOG00000010834	-3.19188016	1.44E-58	4.93E-57	Mpped1
ENSRNOG00000010839	-3.29690364	1.39E-80	1.47E-78	Krt222
ENSRNOG00000010843	1.322777216	7.53E-27	5.85E-26	Nhlrc3
ENSRNOG00000010853	-2.373029416	1.54E-17	7.35E-17	Chrna7
ENSRNOG00000010866	1.151612059	4.60E-05	9.14E-05	Tmem154
ENSRNOG00000010868	-2.721570564	1.44E-09	4.18E-09	Rims4
ENSRNOG00000010881	-1.192657696	6.16E-42	9.65E-41	Trak2
ENSRNOG00000010883	-1.07932159	4.79E-08	1.23E-07	Pard6b
ENSRNOG00000010888	2.573097537	7.46E-34	8.06E-33	Ankrd33b
ENSRNOG00000010889	-1.429669385	2.26E-43	3.78E-42	Fbxw7
ENSRNOG00000010890	1.118691948	1.32E-35	1.55E-34	Bmp1
ENSRNOG00000010897	1.474861661	2.32E-20	1.29E-19	Nek6
ENSRNOG00000010898	2.893531432	4.88E-06	1.07E-05	Prok2
ENSRNOG00000010918	2.302139733	1.50E-28	1.27E-27	Cebpa
ENSRNOG00000010938	-3.67701863	8.01E-53	2.09E-51	Slc7a10
ENSRNOG00000010941	1.40755225	2.84E-15	1.19E-14	Tifa
ENSRNOG00000010947	1.606980393	1.32E-36	1.64E-35	Mmp14
ENSRNOG00000010951	2.058380186	4.10E-60	1.55E-58	Cmtm6
ENSRNOG00000010963	2.77124993	4.73E-15	1.97E-14	RGD1563222
ENSRNOG00000010964	1.093798707	1.42E-22	8.81E-22	Akap13
ENSRNOG00000010966	1.28077766	1.06E-56	3.32E-55	Itgb1
ENSRNOG00000010984	1.113364015	5.35E-36	6.41E-35	Anxa11
ENSRNOG00000010986	1.842250951	1.26E-40	1.87E-39	Cmtm7
ENSRNOG00000011000	-3.278959029	1.01E-64	4.85E-63	Rims1
ENSRNOG00000011006	-2.92134027	4.59E-13	1.68E-12	Stoml3
ENSRNOG00000011007	-1.72131548	8.60E-58	2.79E-56	Ube2o
ENSRNOG00000011011	-1.851623476	9.04E-05	0.000174398	Nmb
ENSRNOG00000011028	-2.219037561	1.90E-07	4.69E-07	AABR07054096.1
ENSRNOG00000011029	1.10836324	1.45E-25	1.05E-24	Sec11a
ENSRNOG00000011032	1.629189314	1.68E-29	1.49E-28	Lhfpl2
ENSRNOG00000011033	-1.122747549	2.49E-05	5.09E-05	Tekt2
ENSRNOG00000011039	1.156783982	1.35E-10	4.22E-10	Gch1
ENSRNOG00000011044	-1.655275313	3.24E-50	7.56E-49	Clmn
ENSRNOG00000011054	2.25041492	2.73E-45	5.02E-44	Laptm5
ENSRNOG00000011059	-1.295726694	1.49E-20	8.36E-20	Ttbk2
ENSRNOG00000011071	1.489348024	1.24E-24	8.57E-24	Nt5e
ENSRNOG00000011074	2.67336712	3.12E-48	6.63E-47	Calcb
ENSRNOG00000011076	-1.58031252	4.84E-52	1.23E-50	Ank2
ENSRNOG00000011094	-2.018449426	2.29E-08	6.06E-08	Efcab6
ENSRNOG00000011107	-1.256470511	0.01347975	0.020069764	Pcsk1
ENSRNOG00000011112	-1.768896447	9.58E-32	9.42E-31	Fam161b
ENSRNOG00000011120	2.824829805	5.78E-08	1.48E-07	LOC680663
ENSRNOG00000011132	-1.162257838	7.73E-07	1.81E-06	LOC100362814
ENSRNOG00000011133	-1.830960534	8.54E-06	1.82E-05	Trpc4
ENSRNOG00000011140	-1.661976967	1.27E-53	3.42E-52	Fam213a
ENSRNOG00000011141	-2.18305708	1.28E-06	2.96E-06	Serpina11
ENSRNOG00000011145	-1.074438125	0.008599875	0.013147992	Crhr2
ENSRNOG00000011150	1.039311557	6.65E-10	1.98E-09	Arsb
ENSRNOG00000011151	-1.493684376	9.89E-20	5.31E-19	Tenm4
ENSRNOG00000011153	1.292904921	6.91E-19	3.56E-18	Il17ra
ENSRNOG00000011156	-3.302555172	7.89E-71	4.92E-69	Clstn3
ENSRNOG00000011160	-2.665700894	5.59E-65	2.74E-63	AC126641.1
ENSRNOG00000011167	1.418413459	1.23E-16	5.56E-16	Wdhd1
ENSRNOG00000011171	-2.604352609	3.28E-30	3.01E-29	Rims3
ENSRNOG00000011193	-1.888908076	1.04E-29	9.36E-29	Hmgcll1
ENSRNOG00000011196	-3.695190142	5.13E-16	2.24E-15	Krt25
ENSRNOG00000011202	-2.99947815	4.80E-67	2.56E-65	Chrna4
ENSRNOG00000011205	3.674970021	7.46E-34	8.06E-33	Ccl3
ENSRNOG00000011211	-2.343626935	1.07E-49	2.44E-48	Pex5l
ENSRNOG00000011213	1.672720945	3.80E-40	5.51E-39	Blm
ENSRNOG00000011231	-3.371579941	5.43E-39	7.48E-38	Cntnap4
ENSRNOG00000011245	1.349754374	1.24E-18	6.33E-18	Arhgap18
ENSRNOG00000011250	2.062684116	2.56E-07	6.26E-07	Inmt
ENSRNOG00000011251	-3.861030801	9.42E-17	4.29E-16	Hcrtr2
ENSRNOG00000011253	-1.709004179	1.12E-13	4.28E-13	RGD1304810
ENSRNOG00000011268	-2.906670988	1.62E-29	1.44E-28	Chd5
ENSRNOG00000011283	-1.403945632	3.10E-13	1.15E-12	Sdhaf3
ENSRNOG00000011285	-3.558274486	1.75E-38	2.35E-37	Zdhhc22
ENSRNOG00000011306	2.173923421	0.000142403	0.000269437	Myod1
ENSRNOG00000011310	-1.213859392	8.46E-12	2.87E-11	Pde10a
ENSRNOG00000011313	-1.003336091	2.79E-14	1.10E-13	Sorcs1
ENSRNOG00000011316	1.086466575	2.82E-05	5.72E-05	Fam167a
ENSRNOG00000011321	1.029695534	1.13E-13	4.31E-13	Rftn1
ENSRNOG00000011323	-2.05509346	9.22E-72	6.20E-70	Lgi3
ENSRNOG00000011332	2.95388269	7.00E-29	6.03E-28	Clspn
ENSRNOG00000011334	-1.477544448	8.97E-18	4.34E-17	Tmem63c
ENSRNOG00000011352	2.002018224	2.58E-73	1.86E-71	Furin
ENSRNOG00000011369	-1.413471159	0.001426854	0.002413463	Kcns2
ENSRNOG00000011373	1.033252715	1.05E-17	5.04E-17	Reep4
ENSRNOG00000011376	-1.296169772	5.11E-16	2.23E-15	Bbof1
ENSRNOG00000011381	-1.516262552	2.83E-15	1.19E-14	Acsbg1
ENSRNOG00000011394	-1.348355726	3.08E-30	2.84E-29	Kif3c
ENSRNOG00000011398	1.78322652	0.000181401	0.000339763	Trmt61a
ENSRNOG00000011400	-3.06718356	1.84E-41	2.82E-40	Ralyl
ENSRNOG00000011406	1.985397839	3.36E-05	6.76E-05	Ccl4
ENSRNOG00000011420	-1.658472477	1.81E-34	2.00E-33	Mtmr7
ENSRNOG00000011422	-1.492883192	1.77E-29	1.57E-28	AABR07043951.1
ENSRNOG00000011424	1.849799544	0.002652398	0.004336901	Cldn23
ENSRNOG00000011425	-2.120376502	1.45E-24	1.01E-23	Ptpn3
ENSRNOG00000011445	2.075080434	7.71E-65	3.75E-63	Nkain1
ENSRNOG00000011451	-1.946660751	3.59E-36	4.35E-35	Lrp3
ENSRNOG00000011452	-1.739801488	3.92E-45	7.12E-44	Aldoc
ENSRNOG00000011453	-1.410364571	5.15E-06	1.12E-05	Kif6
ENSRNOG00000011459	2.518809213	1.04E-52	2.70E-51	Rhbdf2
ENSRNOG00000011460	-1.818731183	4.55E-22	2.74E-21	Arfgef3
ENSRNOG00000011471	-3.390019301	1.13E-56	3.54E-55	Fgf9
ENSRNOG00000011474	1.937740052	6.91E-26	5.12E-25	Ppp1r3b
ENSRNOG00000011475	-1.07756547	2.68E-28	2.23E-27	Srcin1
ENSRNOG00000011490	3.694254392	8.35E-15	3.43E-14	Angptl8
ENSRNOG00000011491	1.098118699	9.72E-37	1.21E-35	Dnajc13
ENSRNOG00000011497	-1.314895353	1.47E-07	3.65E-07	Aldh1b1
ENSRNOG00000011502	-1.220363272	2.11E-18	1.06E-17	Col9a2
ENSRNOG00000011508	-1.824566228	1.48E-09	4.29E-09	Zc3h12b
ENSRNOG00000011518	-1.807913895	1.25E-39	1.78E-38	Dusp26
ENSRNOG00000011541	-1.329472665	1.43E-23	9.35E-23	Cygb
ENSRNOG00000011548	-2.024201546	5.07E-19	2.63E-18	Ebf2
ENSRNOG00000011550	-2.365516652	1.62E-84	2.07E-82	Kcnab2
ENSRNOG00000011566	-1.186987362	3.89E-09	1.09E-08	Cecr2
ENSRNOG00000011568	-1.428389919	4.32E-05	8.59E-05	Rspo3
ENSRNOG00000011592	1.055938495	1.04E-19	5.60E-19	Lrp10
ENSRNOG00000011623	-2.752925417	1.54E-46	3.01E-45	Rab3c
ENSRNOG00000011624	-2.904680827	4.42E-32	4.41E-31	Kcnq2
ENSRNOG00000011631	1.697535353	4.23E-07	1.02E-06	Fst
ENSRNOG00000011634	-1.606145394	3.52E-11	1.15E-10	Xkr6
ENSRNOG00000011646	-1.344431154	5.04E-05	9.96E-05	Rem2
ENSRNOG00000011649	-2.53417337	0.000213703	0.000397136	Epb42
ENSRNOG00000011654	1.276325394	7.36E-28	5.97E-27	Plk4
ENSRNOG00000011659	1.68318263	4.48E-18	2.20E-17	Alpk3
ENSRNOG00000011668	1.267868147	1.65E-23	1.08E-22	Nfil3
ENSRNOG00000011672	1.362591452	0.005164091	0.008130186	Tph1
ENSRNOG00000011680	1.31829652	6.94E-11	2.21E-10	Il16
ENSRNOG00000011683	2.233717194	9.15E-23	5.74E-22	Fes
ENSRNOG00000011688	1.605749421	0.00016773	0.000315254	Neil3
ENSRNOG00000011696	-1.306533886	1.22E-14	4.94E-14	Lifr
ENSRNOG00000011705	-2.433343778	3.17E-38	4.21E-37	Stmn2
ENSRNOG00000011716	-1.11975593	5.43E-05	0.000106884	Degs2
ENSRNOG00000011726	-3.367737694	9.18E-83	1.09E-80	Grin1
ENSRNOG00000011751	-2.592012409	6.16E-87	8.89E-85	Ncdn
ENSRNOG00000011762	1.303413042	2.62E-27	2.08E-26	Elf1
ENSRNOG00000011774	2.923799132	1.34E-41	2.07E-40	Fblim1
ENSRNOG00000011781	2.202657801	8.70E-40	1.25E-38	Oplah
ENSRNOG00000011784	1.083821555	9.39E-20	5.05E-19	Mocs1
ENSRNOG00000011798	1.086654146	1.30E-33	1.39E-32	Mapre1
ENSRNOG00000011800	1.088670202	2.37E-08	6.27E-08	F3
ENSRNOG00000011803	-1.918242021	0.000132488	0.000251378	Lrfn2
ENSRNOG00000011809	-1.050325604	0.000517405	0.00091995	AABR07072449.1
ENSRNOG00000011815	2.405155228	4.86E-32	4.84E-31	Sgk1
ENSRNOG00000011820	3.850277342	1.37E-36	1.70E-35	Acpp
ENSRNOG00000011821	1.814987047	1.44E-06	3.28E-06	S100a4
ENSRNOG00000011823	-4.719543204	4.27E-17	1.98E-16	Tfap2b
ENSRNOG00000011824	3.76134713	1.75E-44	3.09E-43	Trh
ENSRNOG00000011841	-1.969350933	1.21E-51	2.99E-50	Map2
ENSRNOG00000011854	-1.612251486	7.87E-71	4.92E-69	RGD1563986
ENSRNOG00000011856	-2.35927939	1.60E-24	1.10E-23	LOC108348154
ENSRNOG00000011858	-2.054460703	8.15E-13	2.93E-12	Unc5d
ENSRNOG00000011859	-1.813279757	2.38E-81	2.65E-79	Eif5a2
ENSRNOG00000011912	-1.998532173	3.31E-51	8.04E-50	Tmem38a
ENSRNOG00000011913	1.647769355	4.72E-06	1.03E-05	Cp
ENSRNOG00000011918	-2.713243253	2.34E-15	9.90E-15	Vsx2
ENSRNOG00000011922	1.05947474	1.43E-38	1.92E-37	Stt3b
ENSRNOG00000011923	2.018610704	7.85E-06	1.68E-05	Mgarp
ENSRNOG00000011937	-1.33812005	8.96E-17	4.09E-16	Sgtb
ENSRNOG00000011954	-3.669356577	2.73E-22	1.68E-21	Kiss1r
ENSRNOG00000011977	-1.202235915	7.72E-17	3.53E-16	Sema5a
ENSRNOG00000011980	-2.659698525	4.36E-13	1.60E-12	Lrrc7
ENSRNOG00000011984	1.212877987	1.36E-09	3.96E-09	Cxcl14
ENSRNOG00000011989	-1.183797799	8.45E-30	7.62E-29	Vat1l
ENSRNOG00000011992	-1.885316203	3.01E-05	6.10E-05	Slc18a1
ENSRNOG00000011994	-1.39647866	0.000132695	0.000251739	Perp
ENSRNOG00000012002	2.281161592	2.81E-56	8.61E-55	Iqgap1
ENSRNOG00000012007	1.64741246	2.90E-68	1.60E-66	Slc38a7
ENSRNOG00000012008	1.028460295	0.000199521	0.000371959	S100a3
ENSRNOG00000012015	-1.33596526	4.49E-41	6.82E-40	Lrrc49
ENSRNOG00000012017	1.035364536	8.61E-31	8.17E-30	Otulin
ENSRNOG00000012031	-1.700978944	0.00067055	0.001177216	St8sia2
ENSRNOG00000012040	-2.632005282	7.24E-06	1.56E-05	Slc25a48
ENSRNOG00000012049	1.72618153	2.94E-07	7.15E-07	Sox7
ENSRNOG00000012051	1.633091435	2.88E-26	2.18E-25	Ncaph
ENSRNOG00000012057	-5.31359087	2.76E-08	7.27E-08	Olig3
ENSRNOG00000012060	-1.53938581	2.19E-70	1.35E-68	Gucy1b3
ENSRNOG00000012061	-1.305946896	2.79E-21	1.62E-20	Prkcb
ENSRNOG00000012062	1.498500681	4.99E-28	4.09E-27	Npc2
ENSRNOG00000012067	2.468641668	0.00761477	0.011716532	Fam111a
ENSRNOG00000012074	1.633133146	3.18E-21	1.84E-20	Ifngr1
ENSRNOG00000012081	1.314652703	7.65E-41	1.15E-39	Txn1
ENSRNOG00000012083	1.256693166	1.46E-07	3.63E-07	St6galnac2
ENSRNOG00000012094	1.729672714	6.26E-20	3.39E-19	Ltbp2
ENSRNOG00000012098	-2.34325484	1.91E-56	5.90E-55	Adcyap1r1
ENSRNOG00000012103	-2.308348146	1.84E-06	4.16E-06	Nmbr
ENSRNOG00000012109	3.170213291	1.60E-58	5.45E-57	Fam105a
ENSRNOG00000012122	-2.909732106	6.38E-35	7.25E-34	Clvs2
ENSRNOG00000012156	1.423319103	7.74E-28	6.28E-27	Ostf1
ENSRNOG00000012160	2.905922422	1.72E-39	2.43E-38	Syk
ENSRNOG00000012164	-1.350001326	1.18E-34	1.31E-33	Plppr2
ENSRNOG00000012172	2.343019474	6.75E-26	5.01E-25	Spi1
ENSRNOG00000012175	-1.568961615	1.08E-33	1.16E-32	Nfatc2
ENSRNOG00000012178	-1.272558061	7.35E-76	5.97E-74	Lmbrd1
ENSRNOG00000012181	2.67034739	2.02E-30	1.88E-29	Lpl
ENSRNOG00000012196	-2.533667779	5.85E-81	6.38E-79	Asah2
ENSRNOG00000012208	1.633819189	0.000330223	0.000601605	Itgb7
ENSRNOG00000012216	1.74361104	1.91E-34	2.10E-33	Tgfbi
ENSRNOG00000012228	1.490161575	2.99E-23	1.92E-22	Skap2
ENSRNOG00000012235	-3.079397192	5.27E-09	1.47E-08	Ppp1r17
ENSRNOG00000012259	-2.093764871	5.82E-07	1.38E-06	Il22ra2
ENSRNOG00000012260	-1.623198469	4.38E-34	4.76E-33	Ddx25
ENSRNOG00000012269	1.002451175	2.05E-40	3.01E-39	Lpcat3
ENSRNOG00000012273	-2.926835065	3.76E-68	2.07E-66	Dmtn
ENSRNOG00000012280	2.022957532	1.12E-08	3.05E-08	Ptx3
ENSRNOG00000012284	-2.286417029	2.37E-14	9.39E-14	Khdrbs2
ENSRNOG00000012294	1.014261451	6.17E-07	1.46E-06	Heph
ENSRNOG00000012301	-1.412035036	0.000725878	0.001269921	Cfap161
ENSRNOG00000012302	-1.386176573	2.02E-10	6.24E-10	Gucy1a3
ENSRNOG00000012303	-1.887868509	1.13E-13	4.32E-13	Apobec2
ENSRNOG00000012311	-3.471457638	5.90E-28	4.81E-27	Slc35d3
ENSRNOG00000012315	1.84772962	0.001761749	0.002950495	Agmat
ENSRNOG00000012318	2.048788055	2.94E-24	2.01E-23	Aspm
ENSRNOG00000012331	1.552906037	8.07E-15	3.31E-14	Casp8
ENSRNOG00000012358	-1.641288438	2.12E-25	1.52E-24	Pcyt1b
ENSRNOG00000012362	-2.681680655	5.62E-51	1.35E-49	Cacng3
ENSRNOG00000012367	-1.364300739	4.38E-22	2.65E-21	Pcdh7
ENSRNOG00000012371	-4.56265436	1.25E-26	9.63E-26	Car7
ENSRNOG00000012404	-2.926271518	2.72E-19	1.43E-18	Thrsp
ENSRNOG00000012414	-1.133272373	9.13E-31	8.66E-30	Rhobtb3
ENSRNOG00000012424	-2.140565327	2.86E-51	6.97E-50	Adam23
ENSRNOG00000012428	1.814177371	1.63E-49	3.68E-48	Maf
ENSRNOG00000012436	1.088398179	0.000426977	0.000767123	Adh6
ENSRNOG00000012438	-1.118487008	1.25E-23	8.22E-23	Larp6
ENSRNOG00000012439	1.906292554	5.90E-46	1.12E-44	Bid
ENSRNOG00000012450	-1.250968524	0.009277886	0.014123677	Dynlrb2
ENSRNOG00000012477	-3.092295332	5.59E-88	8.47E-86	Eef1a2
ENSRNOG00000012478	-2.796597326	2.54E-07	6.21E-07	Shox2
ENSRNOG00000012482	-2.904822764	4.26E-92	7.65E-90	Ndrg4
ENSRNOG00000012486	1.266876308	1.15E-10	3.62E-10	Prim2
ENSRNOG00000012490	-1.824688467	3.79E-22	2.30E-21	Amph
ENSRNOG00000012502	1.379502198	3.19E-30	2.93E-29	Stk17b
ENSRNOG00000012508	2.326643165	7.93E-81	8.53E-79	Slc39a8
ENSRNOG00000012512	-1.95469247	1.12E-19	6.02E-19	Nexn
ENSRNOG00000012543	2.357659982	4.54E-40	6.57E-39	Mcm3
ENSRNOG00000012556	-3.040186741	5.39E-07	1.28E-06	Isl1
ENSRNOG00000012568	-1.041931992	3.00E-22	1.84E-21	Madd
ENSRNOG00000012573	-2.632799962	4.48E-15	1.87E-14	Dlgap2
ENSRNOG00000012575	-1.367826772	3.05E-05	6.16E-05	Fat2
ENSRNOG00000012582	2.204094569	3.88E-31	3.74E-30	Eif4ebp1
ENSRNOG00000012593	-2.947194239	1.90E-42	3.04E-41	Mmel1
ENSRNOG00000012595	1.604158962	0.000384186	0.000694562	AC124205.1
ENSRNOG00000012608	-2.679211372	3.93E-06	8.65E-06	Tmem212
ENSRNOG00000012611	2.161751092	3.32E-38	4.40E-37	Lpxn
ENSRNOG00000012619	1.010021856	0.021235239	0.030711178	Epor
ENSRNOG00000012620	-2.747840001	1.08E-51	2.67E-50	Syngr3
ENSRNOG00000012628	1.775546263	0.000173498	0.000325546	Gpr18
ENSRNOG00000012630	1.377562979	4.41E-31	4.23E-30	Rhoc
ENSRNOG00000012640	2.131111852	6.30E-69	3.58E-67	Dpp7
ENSRNOG00000012648	-1.900245199	0.000105884	0.00020275	Ppp1r14d
ENSRNOG00000012659	1.470814596	2.58E-15	1.09E-14	Vamp5
ENSRNOG00000012660	3.006223292	2.67E-12	9.36E-12	Postn
ENSRNOG00000012663	-1.586303677	3.08E-66	1.58E-64	Mfsd6
ENSRNOG00000012690	1.03186566	1.98E-38	2.64E-37	Nipa2
ENSRNOG00000012697	-1.585046551	0.005963294	0.009305793	Spaca9
ENSRNOG00000012698	1.506770902	2.87E-28	2.38E-27	Chsy1
ENSRNOG00000012702	1.023850741	1.02E-09	2.98E-09	Nfya
ENSRNOG00000012708	-3.140528513	1.22E-06	2.80E-06	Ptchd4
ENSRNOG00000012714	-1.469685518	0.007768302	0.011936286	RGD1564149
ENSRNOG00000012723	2.795747488	1.22E-21	7.22E-21	Trim55
ENSRNOG00000012727	-2.150515551	9.79E-07	2.28E-06	Trpc7
ENSRNOG00000012730	1.28583534	2.41E-16	1.07E-15	Lrrk1
ENSRNOG00000012747	-1.402601939	1.08E-72	7.58E-71	Spock1
ENSRNOG00000012748	1.159365851	2.75E-17	1.29E-16	Vamp8
ENSRNOG00000012749	2.382061133	1.00E-20	5.68E-20	C1qb
ENSRNOG00000012756	2.182695427	2.40E-30	2.22E-29	Slc25a43
ENSRNOG00000012759	-3.510719443	2.26E-16	1.01E-15	Col19a1
ENSRNOG00000012761	-2.02939995	3.37E-05	6.77E-05	Ak8
ENSRNOG00000012767	-2.09824914	7.56E-60	2.81E-58	Micu3
ENSRNOG00000012771	1.46406296	4.77E-35	5.46E-34	Ddx41
ENSRNOG00000012779	4.158373707	2.52E-120	1.87E-117	Msr1
ENSRNOG00000012782	1.42056885	6.69E-24	4.47E-23	Tmem2
ENSRNOG00000012787	1.045402798	1.49E-21	8.76E-21	Tmem164
ENSRNOG00000012789	-3.148597177	2.37E-32	2.40E-31	Mlnr
ENSRNOG00000012804	2.535317403	3.02E-14	1.19E-13	C1qc
ENSRNOG00000012807	1.867223522	3.84E-13	1.42E-12	C1qa
ENSRNOG00000012811	-1.989868696	6.02E-30	5.47E-29	Spint1
ENSRNOG00000012815	-1.43191974	1.97E-27	1.57E-26	Chst10
ENSRNOG00000012819	3.147312641	5.44E-12	1.87E-11	Gdnf
ENSRNOG00000012821	-1.361326818	0.014551651	0.021560765	Cnmd
ENSRNOG00000012835	2.785722268	1.09E-55	3.27E-54	Espl1
ENSRNOG00000012843	1.208933031	3.36E-06	7.45E-06	Aspg
ENSRNOG00000012852	-1.360208661	9.63E-77	8.17E-75	Bin1
ENSRNOG00000012858	-1.399892398	0.016818433	0.024701232	Odf3
ENSRNOG00000012862	-1.854928428	1.49E-17	7.08E-17	Spsb4
ENSRNOG00000012865	1.245954199	3.79E-16	1.67E-15	Parp3
ENSRNOG00000012878	-1.197866111	2.83E-12	9.88E-12	Atp7b
ENSRNOG00000012881	1.352644938	2.05E-27	1.64E-26	Fgl2
ENSRNOG00000012886	2.128708757	4.98E-19	2.58E-18	Maff
ENSRNOG00000012891	-1.101399094	3.14E-07	7.61E-07	Mdh1b
ENSRNOG00000012892	1.577447783	1.74E-12	6.18E-12	Abca4
ENSRNOG00000012911	1.06060258	8.98E-26	6.62E-25	Erlin1
ENSRNOG00000012942	-1.039312277	1.32E-15	5.68E-15	Satb1
ENSRNOG00000012946	1.393394228	2.27E-15	9.60E-15	Mov10
ENSRNOG00000012950	-1.006032669	7.86E-23	4.94E-22	Efr3b
ENSRNOG00000012956	1.549438464	3.09E-23	1.98E-22	Tgm2
ENSRNOG00000012957	1.144403246	4.62E-55	1.34E-53	Sh3glb1
ENSRNOG00000012960	1.564492417	5.45E-57	1.71E-55	Uap1l1
ENSRNOG00000012965	1.940414986	7.26E-13	2.62E-12	Themis2
ENSRNOG00000012982	-1.794864271	6.06E-39	8.34E-38	Map9
ENSRNOG00000012988	-3.879414804	1.17E-92	2.17E-90	Lix1
ENSRNOG00000012989	2.669125119	2.13E-30	1.98E-29	Serinc2
ENSRNOG00000012995	-3.10162074	2.25E-42	3.59E-41	Gpr165
ENSRNOG00000013000	-1.729977204	2.14E-59	7.70E-58	Ldhb
ENSRNOG00000013009	2.348696954	1.03E-95	2.32E-93	Ldha
ENSRNOG00000013013	1.311826332	8.63E-35	9.74E-34	Tle3
ENSRNOG00000013014	2.846123034	2.72E-47	5.47E-46	Cyba
ENSRNOG00000013042	-2.107261424	2.80E-10	8.55E-10	Htr1b
ENSRNOG00000013046	1.189220931	2.35E-09	6.70E-09	Tram2
ENSRNOG00000013057	2.438893955	1.25E-26	9.59E-26	Prc1
ENSRNOG00000013069	2.120641751	7.21E-58	2.35E-56	Sapcd2
ENSRNOG00000013072	-1.532275478	2.35E-12	8.27E-12	Plxna4
ENSRNOG00000013090	1.809543835	1.27E-17	6.08E-17	Gadd45g
ENSRNOG00000013101	-2.5394012	9.13E-26	6.72E-25	Pcdh8
ENSRNOG00000013128	-3.334061083	1.09E-55	3.26E-54	Tmem179
ENSRNOG00000013147	-1.934925473	8.62E-37	1.08E-35	Cacna1d
ENSRNOG00000013148	1.472567572	3.09E-21	1.79E-20	Rad54l
ENSRNOG00000013152	2.33003859	1.49E-36	1.85E-35	Arhgap10
ENSRNOG00000013162	-2.305084664	2.83E-72	1.94E-70	Zcchc12
ENSRNOG00000013166	1.349061872	9.72E-07	2.26E-06	Wnt4
ENSRNOG00000013167	1.906397524	3.54E-14	1.39E-13	Hmgb2l1
ENSRNOG00000013170	1.877877312	7.63E-35	8.62E-34	Il13ra1
ENSRNOG00000013171	-2.930872488	1.26E-18	6.42E-18	Grm2
ENSRNOG00000013172	1.504747467	1.70E-13	6.40E-13	Nr1h3
ENSRNOG00000013177	1.705841288	2.40E-16	1.07E-15	Map3k1
ENSRNOG00000013179	1.080692838	1.49E-06	3.39E-06	Tinagl1
ENSRNOG00000013190	2.297144664	2.11E-24	1.45E-23	Rnaset2
ENSRNOG00000013213	-1.696427248	8.19E-20	4.42E-19	Epha4
ENSRNOG00000013217	-1.109666518	1.24E-21	7.35E-21	Ttc33
ENSRNOG00000013220	2.015593694	9.89E-26	7.26E-25	Arhgap45
ENSRNOG00000013229	1.232541081	2.44E-23	1.58E-22	Mthfs
ENSRNOG00000013231	1.926756531	3.47E-28	2.87E-27	Ptafr
ENSRNOG00000013232	-1.021156108	0.009065754	0.013825032	Nr6a1
ENSRNOG00000013240	1.442149021	3.32E-07	8.04E-07	Ptger4
ENSRNOG00000013257	-1.590482027	1.22E-20	6.87E-20	Hecw2
ENSRNOG00000013265	1.96007606	1.34E-42	2.17E-41	Tgfbr2
ENSRNOG00000013282	-2.934805145	5.95E-22	3.57E-21	Mctp1
ENSRNOG00000013287	-1.271274615	6.27E-20	3.40E-19	Sall2
ENSRNOG00000013290	-1.701594097	1.33E-54	3.77E-53	Nrip3
ENSRNOG00000013304	2.659928359	1.52E-69	8.91E-68	Arg1
ENSRNOG00000013309	1.75349227	1.04E-19	5.57E-19	Pik3ap1
ENSRNOG00000013320	-1.761448554	1.71E-09	4.94E-09	RGD1561916
ENSRNOG00000013322	1.875958045	3.28E-44	5.73E-43	Pola1
ENSRNOG00000013323	1.186039355	1.58E-14	6.36E-14	Rnf217
ENSRNOG00000013324	1.227634259	3.92E-09	1.10E-08	Cdh5
ENSRNOG00000013328	1.824077056	1.24E-12	4.44E-12	Rbpms
ENSRNOG00000013330	-1.08248599	0.000128668	0.000244576	Cdhr1
ENSRNOG00000013358	-2.194703301	4.25E-33	4.44E-32	Aqp11
ENSRNOG00000013369	-2.11467288	2.88E-05	5.84E-05	Gbx1
ENSRNOG00000013376	-1.668502058	1.47E-52	3.79E-51	Mvd
ENSRNOG00000013387	1.360738351	4.25E-29	3.70E-28	Tpcn2
ENSRNOG00000013389	-3.401845572	8.95E-35	1.01E-33	AABR07007916.1
ENSRNOG00000013399	-3.217445296	3.81E-17	1.77E-16	AF529169
ENSRNOG00000013407	-1.452509832	3.70E-26	2.78E-25	Slc5a11
ENSRNOG00000013415	1.686795087	3.96E-17	1.84E-16	Ptpn18
ENSRNOG00000013468	-1.861562323	7.04E-35	7.97E-34	Fam213b
ENSRNOG00000013474	-1.849466895	1.82E-24	1.26E-23	Casz1
ENSRNOG00000013484	-1.575831309	7.73E-26	5.71E-25	Gsta1
ENSRNOG00000013503	-1.31065055	3.63E-14	1.43E-13	Cdh24
ENSRNOG00000013521	1.237502052	4.85E-12	1.67E-11	Dhfr
ENSRNOG00000013547	1.744907323	9.89E-12	3.35E-11	Slc6a12
ENSRNOG00000013552	-2.527920553	4.58E-78	4.33E-76	Scd
ENSRNOG00000013554	1.586201467	5.46E-05	0.000107429	Treml2
ENSRNOG00000013555	-2.139390645	1.47E-33	1.57E-32	Ankrd55
ENSRNOG00000013557	-1.279489935	3.98E-26	2.99E-25	Lancl1
ENSRNOG00000013564	2.717097479	5.99E-36	7.17E-35	Dok3
ENSRNOG00000013573	-1.980817482	0.000192833	0.000360007	Atp6v1b1
ENSRNOG00000013577	1.182609541	1.36E-10	4.26E-10	Kdelr3
ENSRNOG00000013578	2.79079204	7.72E-62	3.18E-60	Trem2
ENSRNOG00000013585	1.257107898	4.13E-13	1.52E-12	Nmnat3
ENSRNOG00000013586	1.699475733	0.000358493	0.000650373	Snai3
ENSRNOG00000013588	-3.80827958	1.03E-78	1.01E-76	Glra1
ENSRNOG00000013598	3.216414817	8.52E-37	1.07E-35	Melk
ENSRNOG00000013610	-2.365009302	1.42E-05	2.96E-05	Chrna5
ENSRNOG00000013615	2.811527599	1.95E-07	4.81E-07	Dntt
ENSRNOG00000013623	-1.317603409	7.23E-14	2.80E-13	Amer2
ENSRNOG00000013631	1.844359155	4.02E-37	5.09E-36	Slc31a2
ENSRNOG00000013634	2.020934031	2.35E-32	2.39E-31	Myd88
ENSRNOG00000013641	2.577544643	9.72E-77	8.20E-75	Myo7a
ENSRNOG00000013654	-2.639306373	1.01E-24	7.02E-24	Cbln2
ENSRNOG00000013656	-1.045396129	4.62E-95	1.00E-92	Lpar1
ENSRNOG00000013657	-3.049345631	3.39E-70	2.05E-68	Stmn3
ENSRNOG00000013658	-3.817984193	4.45E-62	1.85E-60	Nefl
ENSRNOG00000013663	2.604255529	1.28E-59	4.69E-58	Tmem86a
ENSRNOG00000013668	2.702452373	2.24E-41	3.43E-40	Capg
ENSRNOG00000013679	-2.329984103	1.14E-152	2.97E-149	Sema4d
ENSRNOG00000013721	1.151336933	3.34E-10	1.01E-09	Nepro
ENSRNOG00000013727	2.138091486	3.67E-26	2.76E-25	Ndc80
ENSRNOG00000013733	1.3399275	3.18E-46	6.10E-45	Ppp4r1
ENSRNOG00000013734	-1.134639601	7.51E-06	1.61E-05	Dnai1
ENSRNOG00000013743	1.348538598	5.39E-63	2.34E-61	Sec61a1
ENSRNOG00000013745	2.982513638	1.01E-22	6.31E-22	Ctrc
ENSRNOG00000013747	1.872099805	2.51E-55	7.35E-54	Sh3bp2
ENSRNOG00000013748	2.865797855	9.95E-08	2.50E-07	Trem3
ENSRNOG00000013752	-1.283429325	2.88E-47	5.80E-46	Elavl3
ENSRNOG00000013766	1.015013457	1.75E-08	4.69E-08	Acaa2
ENSRNOG00000013770	-1.762590957	4.19E-41	6.39E-40	Folh1
ENSRNOG00000013774	1.751831658	2.09E-72	1.45E-70	Lmnb1
ENSRNOG00000013777	1.012567582	1.03E-12	3.68E-12	Rnf166
ENSRNOG00000013781	-1.065535188	1.21E-11	4.07E-11	Kcnq5
ENSRNOG00000013790	1.857085567	1.19E-68	6.68E-67	Mfsd1
ENSRNOG00000013791	2.027103469	5.41E-15	2.24E-14	Enpp3
ENSRNOG00000013794	1.849812263	6.94E-07	1.64E-06	Rbp1
ENSRNOG00000013805	1.323962398	3.32E-26	2.50E-25	Tnip2
ENSRNOG00000013807	-1.793251341	1.56E-07	3.86E-07	Dmc1
ENSRNOG00000013813	1.595083384	2.05E-22	1.26E-21	Ubtd1
ENSRNOG00000013817	-2.973047146	3.85E-24	2.61E-23	Wnt8b
ENSRNOG00000013825	-1.559374547	1.09E-34	1.22E-33	Rap1gap
ENSRNOG00000013828	-1.15655911	1.75E-33	1.86E-32	Sirt3
ENSRNOG00000013829	-2.263750496	6.79E-10	2.02E-09	Chrna3
ENSRNOG00000013836	1.29267945	1.27E-30	1.19E-29	Arhgap17
ENSRNOG00000013838	-2.981359661	1.28E-09	3.74E-09	Hcrtr1
ENSRNOG00000013847	-1.454969143	4.46E-20	2.44E-19	Nova2
ENSRNOG00000013850	-1.60799988	3.90E-05	7.79E-05	Hes5
ENSRNOG00000013862	2.93141345	3.02E-21	1.75E-20	Dusp2
ENSRNOG00000013867	-1.167599524	1.99E-17	9.43E-17	Fgf1
ENSRNOG00000013884	-1.342469955	8.16E-17	3.73E-16	Psd3
ENSRNOG00000013886	1.860241834	3.77E-14	1.48E-13	Fyb1
ENSRNOG00000013887	-1.254336287	0.010737118	0.016205912	Adra2b
ENSRNOG00000013898	1.392514938	2.05E-25	1.47E-24	Cdca4
ENSRNOG00000013912	1.258168708	3.27E-23	2.09E-22	Slc30a7
ENSRNOG00000013914	1.203360843	6.67E-06	1.44E-05	Gpr132
ENSRNOG00000013916	-3.688917182	1.27E-56	3.95E-55	Nefm
ENSRNOG00000013922	2.415202606	1.05E-25	7.67E-25	Dok2
ENSRNOG00000013928	1.039455896	0.003555744	0.005715714	Dsp
ENSRNOG00000013937	-2.454604271	1.79E-12	6.35E-12	Ankrd34c
ENSRNOG00000013938	-1.130689601	4.64E-14	1.81E-13	Tshz3
ENSRNOG00000013946	1.136052692	3.23E-41	4.93E-40	Rnf149
ENSRNOG00000013948	1.111513949	1.59E-11	5.31E-11	Zc3hav1
ENSRNOG00000013949	1.167702321	1.09E-33	1.17E-32	Idh2
ENSRNOG00000013953	-1.721851187	8.83E-09	2.42E-08	Ntrk1
ENSRNOG00000013959	-2.977568432	1.19E-30	1.12E-29	Skor1
ENSRNOG00000013962	-1.54440976	4.97E-38	6.56E-37	Magi2
ENSRNOG00000013967	1.982976078	1.44E-35	1.69E-34	Blnk
ENSRNOG00000013969	-1.687919981	3.51E-34	3.82E-33	Ahi1
ENSRNOG00000013970	2.123536729	3.52E-34	3.83E-33	Cdt1
ENSRNOG00000013975	-1.454127203	1.11E-41	1.73E-40	Acat2l1
ENSRNOG00000013981	-1.842821738	9.24E-26	6.80E-25	Ptpn5
ENSRNOG00000013987	1.991418359	2.71E-36	3.30E-35	Sbno2
ENSRNOG00000013991	-3.726620748	3.59E-31	3.46E-30	Creg2
ENSRNOG00000014003	-1.239155729	1.84E-08	4.91E-08	Fbxo16
ENSRNOG00000014006	-1.624524183	1.24E-21	7.34E-21	Neto1
ENSRNOG00000014007	-1.658548429	1.52E-22	9.40E-22	Gfod1
ENSRNOG00000014018	-2.731249113	2.91E-28	2.42E-27	St8sia1
ENSRNOG00000014025	-3.317866897	8.28E-77	7.06E-75	Rasgrf1
ENSRNOG00000014035	-2.348643028	9.86E-54	2.67E-52	Arhgef4
ENSRNOG00000014046	-1.583692543	1.13E-08	3.07E-08	Sertm1
ENSRNOG00000014055	1.536465815	6.45E-11	2.06E-10	Nat1
ENSRNOG00000014060	-1.198835988	4.31E-30	3.93E-29	Mras
ENSRNOG00000014061	1.839950401	1.57E-31	1.53E-30	Dusp5
ENSRNOG00000014080	2.595191197	1.40E-54	3.96E-53	Kif23
ENSRNOG00000014081	-2.381294538	2.56E-14	1.01E-13	Nmur2
ENSRNOG00000014082	-2.158514434	1.45E-11	4.85E-11	Sp7
ENSRNOG00000014083	-2.828883696	8.57E-39	1.17E-37	Iqsec3
ENSRNOG00000014104	-1.810606085	4.77E-19	2.47E-18	Myo5b
ENSRNOG00000014107	-2.193261575	2.10E-100	6.30E-98	Omg
ENSRNOG00000014117	4.856914329	3.80E-154	1.19E-150	Hmox1
ENSRNOG00000014124	2.335885858	9.48E-09	2.59E-08	Nod2
ENSRNOG00000014125	1.598111451	1.79E-09	5.15E-09	Evi2b
ENSRNOG00000014127	2.543162127	4.59E-05	9.13E-05	Rnf151
ENSRNOG00000014130	2.625856804	4.17E-20	2.28E-19	Cks2
ENSRNOG00000014132	-1.989723392	1.78E-48	3.80E-47	Mypop
ENSRNOG00000014135	-2.198924712	3.95E-45	7.15E-44	Rab11fip4
ENSRNOG00000014137	1.025387392	1.88E-09	5.41E-09	Fbln1
ENSRNOG00000014142	1.277057135	2.32E-33	2.44E-32	Ogfrl1
ENSRNOG00000014143	-2.105909936	1.59E-08	4.28E-08	Col24a1
ENSRNOG00000014149	-1.348245389	2.85E-09	8.10E-09	Npy1r
ENSRNOG00000014152	-1.236000756	3.95E-09	1.11E-08	Kcnip3
ENSRNOG00000014156	3.03019435	9.70E-48	2.01E-46	Fut7
ENSRNOG00000014164	-1.305272572	6.30E-08	1.60E-07	Paqr5
ENSRNOG00000014171	1.574710561	3.68E-20	2.02E-19	Tnfsf13
ENSRNOG00000014172	-2.536418604	1.26E-18	6.42E-18	Npy5r
ENSRNOG00000014179	1.45377789	4.50E-26	3.37E-25	Rps2
ENSRNOG00000014193	1.005039709	2.27E-19	1.20E-18	Lig1
ENSRNOG00000014202	1.971616479	1.15E-26	8.83E-26	Snx20
ENSRNOG00000014218	-2.811105814	2.13E-71	1.38E-69	Tmem25
ENSRNOG00000014226	-2.322245726	2.89E-27	2.29E-26	Plch2
ENSRNOG00000014230	-1.282088695	1.69E-55	5.00E-54	Map1a
ENSRNOG00000014231	-1.079462655	1.62E-08	4.34E-08	Pnoc
ENSRNOG00000014241	1.141005017	6.33E-28	5.15E-27	Ece1
ENSRNOG00000014243	1.394853121	1.44E-12	5.11E-12	Pear1
ENSRNOG00000014248	-1.954939729	1.03E-28	8.73E-28	Erbb4
ENSRNOG00000014253	-3.319960372	2.14E-44	3.77E-43	Pax2
ENSRNOG00000014254	1.005524707	1.34E-38	1.80E-37	Cpt1a
ENSRNOG00000014258	2.953131799	5.14E-68	2.81E-66	Rab32
ENSRNOG00000014268	-1.054331775	3.96E-51	9.59E-50	Abca2
ENSRNOG00000014278	1.047687884	8.08E-19	4.15E-18	Zfp710
ENSRNOG00000014282	2.592806897	4.30E-08	1.11E-07	Cebpe
ENSRNOG00000014288	1.092079659	4.26E-07	1.02E-06	Fn1
ENSRNOG00000014289	1.238141665	4.90E-43	8.10E-42	Arpc2
ENSRNOG00000014290	-3.226478079	3.04E-60	1.16E-58	Grm1
ENSRNOG00000014294	2.260794745	9.29E-31	8.79E-30	Ptpn6
ENSRNOG00000014296	-2.03625945	1.94E-10	5.98E-10	Syt10
ENSRNOG00000014302	-2.855138205	7.39E-49	1.61E-47	Dlgap3
ENSRNOG00000014303	-1.451271102	1.37E-49	3.11E-48	Lrp11
ENSRNOG00000014311	1.886473341	2.50E-70	1.52E-68	Slc7a8
ENSRNOG00000014312	1.689461472	0.003443837	0.005542109	Trbc2
ENSRNOG00000014314	1.866758491	1.26E-07	3.14E-07	Slc39a4
ENSRNOG00000014322	-1.09380388	5.52E-25	3.89E-24	Kazn
ENSRNOG00000014323	-1.36266961	9.79E-35	1.10E-33	Extl2
ENSRNOG00000014327	2.488736086	2.01E-07	4.94E-07	Csrp3
ENSRNOG00000014328	-1.348430556	1.01E-30	9.49E-30	Frs3
ENSRNOG00000014331	-1.040108884	1.19E-25	8.63E-25	Zfp810
ENSRNOG00000014336	2.830252512	1.66E-28	1.40E-27	Mcm5
ENSRNOG00000014338	-1.618445948	1.86E-50	4.39E-49	Slc25a25
ENSRNOG00000014343	-1.013793856	2.96E-24	2.02E-23	Anln
ENSRNOG00000014350	1.799001442	6.67E-06	1.44E-05	Cyr61
ENSRNOG00000014357	1.472405978	2.70E-11	8.86E-11	Gja4
ENSRNOG00000014361	2.046990908	3.83E-07	9.24E-07	Edn1
ENSRNOG00000014367	-1.840646779	1.60E-31	1.56E-30	Ephb6
ENSRNOG00000014373	-3.447972765	1.13E-28	9.57E-28	Trim66
ENSRNOG00000014375	-1.328605462	1.41E-30	1.32E-29	Adgrb2
ENSRNOG00000014378	2.606802246	6.14E-11	1.97E-10	Il1r2
ENSRNOG00000014387	-1.510746762	2.32E-27	1.85E-26	Chac1
ENSRNOG00000014405	1.124328935	2.00E-17	9.45E-17	Aprt
ENSRNOG00000014414	-2.30227899	5.03E-06	1.10E-05	Qrfpr
ENSRNOG00000014420	1.991245677	1.11E-44	1.97E-43	Rap2b
ENSRNOG00000014426	1.15924779	0.008286137	0.012684488	Lox
ENSRNOG00000014427	-2.507433475	2.80E-06	6.26E-06	Chrnb4
ENSRNOG00000014461	2.465367916	4.07E-66	2.07E-64	Galns
ENSRNOG00000014464	1.904657064	1.15E-14	4.70E-14	Tnfsf13b
ENSRNOG00000014475	1.734731579	6.73E-61	2.65E-59	Slc31a1
ENSRNOG00000014479	1.272707696	7.80E-49	1.69E-47	Cttnbp2nl
ENSRNOG00000014503	-2.375145868	4.99E-34	5.41E-33	Celf4
ENSRNOG00000014504	1.829408208	2.75E-24	1.88E-23	Il1r1
ENSRNOG00000014509	-1.681969475	1.32E-39	1.87E-38	Sacs
ENSRNOG00000014532	1.158117001	3.99E-06	8.78E-06	Lbp
ENSRNOG00000014534	1.483393703	0.007219121	0.011147341	AC128859.1
ENSRNOG00000014543	1.162157016	2.49E-42	3.96E-41	Tbc1d2b
ENSRNOG00000014550	-1.512466036	8.74E-07	2.04E-06	Plcxd3
ENSRNOG00000014562	1.173746792	1.23E-35	1.45E-34	Hnrnpf
ENSRNOG00000014571	-1.049467623	7.00E-26	5.18E-25	Dbndd2
ENSRNOG00000014573	-3.833981944	5.09E-84	6.35E-82	Ckmt1
ENSRNOG00000014574	1.790602524	1.59E-12	5.65E-12	Entpd1
ENSRNOG00000014576	-2.091794035	4.89E-52	1.23E-50	Dock3
ENSRNOG00000014610	3.353529566	1.94E-95	4.32E-93	Anpep
ENSRNOG00000014629	-1.446930056	1.60E-16	7.18E-16	Lmo1
ENSRNOG00000014647	1.151289792	3.60E-24	2.45E-23	Cbfb
ENSRNOG00000014650	-1.888162326	2.69E-43	4.47E-42	Sema4g
ENSRNOG00000014653	3.553925429	1.76E-57	5.63E-56	Arl11
ENSRNOG00000014661	-3.01323596	1.26E-25	9.16E-25	Zfp385d
ENSRNOG00000014683	2.492995298	1.77E-05	3.66E-05	Il1rl2
ENSRNOG00000014686	-1.160255745	4.10E-19	2.13E-18	Kcnd3
ENSRNOG00000014691	-1.701615163	8.02E-21	4.55E-20	Ric3
ENSRNOG00000014714	-2.00104007	6.83E-23	4.31E-22	Trpv6
ENSRNOG00000014718	-1.525277356	1.33E-96	3.28E-94	Acsl3
ENSRNOG00000014758	-1.888137966	4.00E-70	2.39E-68	Lgi1
ENSRNOG00000014761	-2.166804065	1.66E-31	1.61E-30	Rasd2
ENSRNOG00000014768	1.317192862	6.82E-16	2.95E-15	Glis3
ENSRNOG00000014775	-2.2336425	1.51E-27	1.21E-26	Nol4
ENSRNOG00000014776	1.600171561	5.57E-47	1.11E-45	Adcy7
ENSRNOG00000014783	1.620506905	2.93E-21	1.70E-20	Pgghg
ENSRNOG00000014790	-1.920591165	0.000423944	0.000762464	Cryga
ENSRNOG00000014791	-2.001354732	2.38E-50	5.60E-49	Peg3
ENSRNOG00000014793	-2.302486194	1.05E-09	3.08E-09	Gpr149
ENSRNOG00000014806	-1.757182995	3.09E-62	1.30E-60	Pnkd
ENSRNOG00000014819	-1.915845285	2.14E-34	2.35E-33	Hap1
ENSRNOG00000014835	1.53639179	4.52E-12	1.56E-11	Il1rl1
ENSRNOG00000014837	1.199732442	3.17E-16	1.40E-15	Emilin2
ENSRNOG00000014838	1.349366236	1.61E-18	8.11E-18	Glipr2
ENSRNOG00000014840	-1.272956341	0.00010082	0.000193479	Gna14
ENSRNOG00000014844	-1.815276195	4.52E-54	1.25E-52	Kif21a
ENSRNOG00000014847	-1.534633571	1.34E-06	3.07E-06	Rassf10
ENSRNOG00000014850	-1.475462811	0.000457989	0.000819632	Amhr2
ENSRNOG00000014859	-1.551859994	1.17E-10	3.66E-10	Rnf152
ENSRNOG00000014862	-1.844760767	3.03E-06	6.74E-06	Gabrg3
ENSRNOG00000014870	-1.224297978	1.87E-06	4.24E-06	Slc13a5
ENSRNOG00000014872	1.096875635	1.54E-32	1.58E-31	Sec24d
ENSRNOG00000014874	-2.770471913	1.11E-61	4.52E-60	Zfyve28
ENSRNOG00000014879	1.641949154	2.27E-56	6.98E-55	Ttc7a
ENSRNOG00000014882	-2.685640985	1.96E-42	3.14E-41	Fgf11
ENSRNOG00000014893	-1.603567297	4.29E-05	8.54E-05	Wdr63
ENSRNOG00000014901	1.011300181	3.43E-27	2.71E-26	Uggt1
ENSRNOG00000014902	2.321166983	1.91E-12	6.76E-12	Stx11
ENSRNOG00000014904	-1.848735057	1.95E-10	6.02E-10	Ppp1r3e
ENSRNOG00000014909	-1.213217333	3.94E-07	9.50E-07	Sh2d5
ENSRNOG00000014915	1.15165079	3.10E-73	2.23E-71	Gsr
ENSRNOG00000014925	-1.386278435	0.000185817	0.000347658	Mesp2
ENSRNOG00000014928	-1.308468162	1.48E-51	3.65E-50	Apba1
ENSRNOG00000014936	2.661594273	9.00E-65	4.35E-63	Ifitm2
ENSRNOG00000014948	1.638061942	8.99E-11	2.85E-10	Osgin1
[truncated: 2,872 more rows]
